# Supplementary material for: Transcriptomic Changes of Photoperiodic Response in the Hypothalamus Were Identified in Ovariectomized and Estradiol-Treated Sheep
Source: Front Mol Biosci. 2022 Apr 11;9:848144. doi: 10.3389/fmolb.2022.848144 (PMC9036065; doi:10.3389/fmolb.2022.848144)
Supplement: Supplementary file 1 [file Table2.XLSX]

## Sheet: SP42 vs  LP42  Up
transcript_id	gene_id	LP42_FPKM	SP42_FPKM	log2(foldchange)	pvalue	qvalue
XR_001435877.1	101118133	124.804	145.348	-0.219848	0.00026201	0.173929
XR_001433798.1	106990854	5.01869	6.78024	-0.434025	0.00389	0.481332
XR_001023464.2	105604060	63.9975	68.7343	-0.103013	0.00502518	0.510894
LNC_000553	XLOC_007964	0.681576	5.68639	-3.06057	0.0103609	0.616489
XR_001024596.2	105604994	3.57679	7.19221	-1.00777	0.0107377	0.616489
LNC_000443	XLOC_007454	2.62174	5.9055	-1.17153	0.0108797	0.616974
XR_001023672.2	105604242	7.79347	9.50544	-0.286489	0.0120218	0.639932
XR_001025558.1	105606074	9.23164	11.0948	-0.26523	0.0150846	0.649503
XR_001433797.1	101111063	120.956	143.986	-0.251449	0.0188229	0.660876
XR_001020627.1	105602038	2.81832	3.85022	-0.450103	0.0217447	0.6723
XR_001435782.1	106991634	6.98324	13.839	-0.98677	0.0226313	0.675987
LNC_002869	XLOC_077466	23.9601	35.6594	-0.573649	0.0227636	0.675987
XR_001025487.1	105605935	3.55929	5.11435	-0.522963	0.0341775	0.729032
XR_001435315.1	106990106	11.0057	12.8461	-0.223079	0.035506	0.733041
XR_001434165.1	101109155	65.6042	81.5935	-0.314668	0.0396049	0.741197

## Sheet: SP42 vs  LP42  Down
transcript_id	gene_id	LP42_FPKM	SP42_FPKM	log2(foldchange)	pvalue	qvalue
XR_001434242.1	106991030	15.6455	13.4863	0.214252	0.00785514	0.566415
LNC_000626	XLOC_008594	50.694	43.8341	0.209759	0.00972757	0.616489
LNC_002101	XLOC_055958	22.952	14.0505	0.708003	0.0106936	0.616489
XR_173224.3	101117673	31.1126	25.4125	0.291962	0.0130343	0.649503
XR_001042386.1	105608370	1.70866	0.058882	4.85889	0.0392291	0.739214
XR_001043724.2	101104162	3.72115	1.43298	1.37673	0.0485191	0.762545
XR_001045234.2	105616898	5.2687	3.73782	0.495249	0.0490852	0.763257

## Sheet: SP42 vs SP_LP3  Up
transcript_id	gene_id	SP_LP3_FPKM	SP42_FPKM	log2(foldchange)	pvalue	qvalue
XR_001034881.2	105611588	8.25416	11.4983	-0.478228	0.000768271	0.314649
XR_001023464.2	105604060	58.212	68.7343	-0.239713	0.00466329	0.658731
LNC_001497	XLOC_036905	1.27187	3.12782	-1.29821	0.00737839	0.71404
XR_001024063.2	105604520	7.09213	15.1182	-1.09199	0.0117776	0.718257
XR_001433797.1	101111063	118.055	143.986	-0.286477	0.0183169	0.731339
XR_001434251.1	106991034	3.89407	5.78383	-0.570749	0.0186739	0.731339
XR_001433798.1	106990854	4.62901	6.78024	-0.550634	0.0206126	0.731339
LNC_002869	XLOC_077466	14.7962	35.6594	-1.26905	0.0223297	0.732143
XR_001434791.1	101116481	26.261	34.5449	-0.395549	0.0310317	0.742472
XR_001025558.1	105606074	8.92124	11.0948	-0.314571	0.031619	0.742472
LNC_000395	XLOC_007249	40.5593	63.2983	-0.642136	0.0323824	0.742472
XR_001043566.2	105616365	2.49134	4.28635	-0.782827	0.0354765	0.74489
XR_001435338.1	101122201	2.79937	4.81298	-0.781832	0.0444954	0.757634
XR_001434415.1	106991082	32.8649	35.0289	-0.0919971	0.0457218	0.757634
LNC_000125	XLOC_002396	7.06263	10.2983	-0.544134	0.0467255	0.763988

## Sheet: SP42 vs SP_LP3  Down
transcript_id	gene_id	SP_LP3_FPKM	SP42_FPKM	log2(foldchange)	pvalue	qvalue
LNC_000394	XLOC_007249	27.8454	1.18003	4.56055	0.000397038	0.249948
LNC_008720	XLOC_256767	1.80265	0	inf	0.00468074	0.658731
LNC_008641	XLOC_253942	3.20544	0.417988	2.93899	0.00628253	0.708151
LNC_000438	XLOC_007421	2.43627	0.2489	3.29104	0.00817708	0.71404
LNC_008058	XLOC_234653	22.1739	19.3582	0.195914	0.0138977	0.730815
LNC_007966	XLOC_231475	11.5868	9.12422	0.344713	0.0144464	0.730815
XR_001025464.1	101118514	5.2262	2.75168	0.925451	0.0347222	0.744062
XR_001435743.1	101122720	19.2804	15.5567	0.309593	0.0347882	0.744062

## Sheet: SP42 vs SP_LP7  Up
transcript_id	gene_id	SP_LP7_FPKM	SP42_FPKM	log2(foldchange)	pvalue	qvalue
XR_001034881.2	105611588	9.32659	11.4983	-0.302	0.00340404	0.393811
LNC_007993	XLOC_232057	15.7238	21.0612	-0.421637	0.00551	0.446202
XR_001040620.2	105606709	46.3926	53.2585	-0.199119	0.0122782	0.532027
LNC_006040	XLOC_174430	0.157827	1.68927	-3.41998	0.0137485	0.53364
XR_001044879.2	105612547	13.5824	14.3783	-0.0821592	0.0292127	0.613552
LNC_002717	XLOC_072367	1.91557	3.54278	-0.887107	0.0306029	0.619124
LNC_006638	XLOC_193941	5.63008	7.30249	-0.375234	0.030661	0.619248
XR_001023464.2	105604060	51.6836	68.7343	-0.411324	0.032232	0.627051
LNC_008322	XLOC_243265	0.212141	1.92516	-3.18189	0.0327751	0.627719
LNC_008086	XLOC_235704	0.588919	3.46846	-2.55815	0.0344995	0.636423
XR_001435971.1	105602948	8.85605	12.1214	-0.452825	0.0382732	0.639612
XR_001040280.2	105611998	80.3781	94.1045	-0.227462	0.045169	0.65331
XR_001434165.1	101109155	50.9153	81.5935	-0.680357	0.0467466	0.65331
XR_001435746.1	106991607	1.99291	3.59488	-0.851068	0.049567	0.655231

## Sheet: SP42 vs SP_LP7  Down
transcript_id	gene_id	SP_LP7_FPKM	SP42_FPKM	log2(foldchange)	pvalue	qvalue
XR_001021848.1	105602973	53.0097	32.0035	0.728025	0.000261499	0.183295
XR_001436947.1	105605825	21.3154	17.5178	0.283079	0.00226647	0.339159
XR_001032342.2	105610070	0	1.76796	#NAME?	0.00459253	0.446202
XR_001043352.2	105606855	13.862	10.2892	0.43	0.00648591	0.452756
XR_001435543.1	105616738	20.5587	17.3867	0.241764	0.00657763	0.452756
XR_001436055.1	105603123	3.11418	0.890115	1.80679	0.00723987	0.452756
LNC_001673	XLOC_042110	46.3504	32.8666	0.495958	0.00797828	0.472981
LNC_009614	XLOC_288064	2.32472	0.221342	3.39271	0.00891011	0.496272
XR_001025558.1	105606074	12.8414	11.0948	0.21092	0.00952098	0.497689
XR_173415.3	101102683	2.08267	0.210923	3.30364	0.00994727	0.502253
XR_001025464.1	101118514	5.61864	2.75168	1.02991	0.0104765	0.505622
XR_173492.2	101112038	3.2804	1.31965	1.31372	0.0133297	0.532585
LNC_000334	XLOC_006873	3.20462	0.37342	3.10128	0.0133941	0.532585
XR_001436453.1	106991838	9.57765	6.77712	0.498999	0.0179412	0.576454
XR_001434232.1	105607217	12.4413	4.73079	1.39498	0.024908	0.613552
XR_001022505.2	101118735	18.7566	13.9774	0.424296	0.0249494	0.613552
XR_001040303.1	101103316	316.334	229.909	0.460385	0.0296983	0.613552
XR_173363.3	101111229	71.0815	33.5637	1.08257	0.0301475	0.613614
XR_001436152.1	101102183	92.2336	77.2711	0.255365	0.0305884	0.619124
XR_001031517.1	105609526	3.98362	1.62621	1.29257	0.0327662	0.627719
LNC_004953	XLOC_137887	3.24756	2.01783	0.686551	0.0358258	0.637862
XR_001436585.1	105604473	7.10231	4.60937	0.623718	0.036191	0.637862
LNC_008321	XLOC_243265	3.49664	1.88002	0.895222	0.0419132	0.65331
XR_001435983.1	105603317	7.32853	4.8988	0.581096	0.0433567	0.65331
XR_001042714.2	101108789	23.5663	19.1314	0.300782	0.0453229	0.65331

## Sheet: SP42 vs SP_LP15  Up
transcript_id	gene_id	SP_LP15_FPKM	SP42_FPKM	log2(foldchange)	pvalue	qvalue
LNC_008917	XLOC_262960	19.4099	103.579	-2.41587	0.00292665	0.341371
XR_001024596.2	105604994	5.55307	7.19221	-0.373149	0.00790134	0.478302
LNC_010262	XLOC_310544	8.89598	13.762	-0.629464	0.00835375	0.486491
XR_001023672.2	105604242	7.19559	9.50544	-0.401641	0.00872533	0.494502
XR_001434242.1	106991030	12.9773	13.4863	-0.0555067	0.0167269	0.587861
XR_001043038.2	101122286	12.2437	15.7372	-0.362137	0.025365	0.657828
LNC_002717	XLOC_072367	1.3916	3.54278	-1.34813	0.0306949	0.666769
XR_001026197.2	101115006	4.31927	6.2384	-0.530387	0.0356061	0.671123
XR_001434923.1	105610560	2.65015	4.12807	-0.639396	0.0372065	0.683349
XR_001435877.1	101118133	100.112	145.348	-0.537896	0.0374854	0.683703
XR_001435560.1	105609544	149.502	185.959	-0.314825	0.0461004	0.701003
XR_001021854.2	105602999	3.45907	5.18716	-0.584561	0.0461148	0.701003

## Sheet: SP42 vs SP_LP15  Down
transcript_id	gene_id	SP_LP15_FPKM	SP42_FPKM	log2(foldchange)	pvalue	qvalue
XR_001021692.1	101117894	8.13238	2.12044	1.93931	0.00284495	0.339375
LNC_007329	XLOC_212902	3.54665	0	inf	0.002954	0.341371
LNC_006109	XLOC_177534	0.83082	0	inf	0.00352878	0.37043
XR_001022338.1	101104348	141.199	117.017	0.271012	0.00411941	0.398263
XR_173337.3	101107729	252.778	120.151	1.07302	0.00645504	0.455551
LNC_011586	XLOC_354206	267.253	238.753	0.162688	0.00696241	0.4661
XR_001023021.1	105603735	4.9242	0.0690093	6.15695	0.0101114	0.520342
LNC_000396	XLOC_007251	2.64717	1.29147	1.03543	0.0123654	0.532931
XR_001436055.1	105603123	1.98719	0.890115	1.15867	0.0132886	0.545634
XR_001025757.1	105606247	3.17283	1.74707	0.860829	0.0141527	0.556775
XR_001023055.2	101111596	7.2048	5.44625	0.403696	0.0204237	0.622454
XR_001039609.1	105610521	8.64403	3.71161	1.21966	0.021951	0.636761
LNC_002738	XLOC_072769	3.36877	0.517073	2.70378	0.0250829	0.657828
XR_001027187.1	101109657	2.51384	0.0181737	7.1119	0.0256973	0.657828
LNC_001705	XLOC_043135	2.4742	0.658301	1.91014	0.0261175	0.657828
XR_001025450.1	105605844	2.70629	0.748505	1.85423	0.0299987	0.666769
XR_001040359.2	101107349	7.0244	6.58818	0.0924939	0.0313545	0.668132
XR_001022707.2	105603519	1.67439	0.603973	1.47108	0.0323506	0.668132
XR_001435750.1	106990747	0.793951	0	inf	0.0345698	0.671075
LNC_005171	XLOC_145727	0.960001	0	inf	0.0407347	0.695805
XR_001434205.1	105611592	2.36673	0.302972	2.96564	0.0430729	0.696997
XR_001436965.1	106992034	3.5646	3.20655	0.152719	0.0450266	0.698918

## Sheet: SP42 vs SP_LP21  Up
transcript_id	gene_id	SP_LP21_FPKM	SP42_FPKM	log2(foldchange)	pvalue	qvalue
XR_001435877.1	101118133	108.062	145.348	-0.42765	0.000432619	0.123449
XR_001023520.1	101114066	79.9125	92.7846	-0.215464	0.0040516	0.204884
XR_001025360.2	105605650	21.4457	27.1728	-0.341476	0.00444268	0.205419
XR_001040332.1	105611474	10.5952	14.9659	-0.498272	0.00604688	0.218351
XR_001044628.1	105606223	311.879	344.318	-0.142754	0.0078821	0.230572
XR_001434791.1	101116481	26.5003	34.5449	-0.382461	0.00855124	0.234089
XR_001036058.2	101110918	81.3165	103.014	-0.34122	0.0120034	0.256651
XR_001043038.2	101122286	12.4567	15.7372	-0.337259	0.0122426	0.258049
LNC_000553	XLOC_007964	2.98206	5.68639	-0.931205	0.0128913	0.261049
XR_001042970.1	101109889	31.4564	38.8822	-0.305755	0.0154045	0.278084
XR_001040280.2	105611998	70.279	94.1045	-0.42117	0.0155219	0.278084
XR_001020965.1	105602355	3.43069	4.79326	-0.482506	0.023194	0.31547
XR_001023508.2	105604089	8.14767	11.0164	-0.435195	0.0237149	0.31547
XR_001025510.2	105605968	29.4036	39.0018	-0.407549	0.0275438	0.332594
XR_001435560.1	105609544	156.712	185.959	-0.246873	0.0315121	0.34669
XR_001023714.1	101111410	272.285	313.815	-0.204794	0.0318019	0.346917
LNC_007457	XLOC_215800	11.8982	15.3157	-0.364274	0.0431501	0.379237
XR_001436194.1	105603421	5.61431	7.57359	-0.431869	0.0457214	0.384275
LNC_011474	XLOC_350708	0.178742	1.9025	-3.41195	0.0469169	0.385866

## Sheet: SP42 vs SP_LP21  Down
transcript_id	gene_id	SP_LP21_FPKM	SP42_FPKM	log2(foldchange)	pvalue	qvalue
LNC_011874	XLOC_366342	1.83241	0	inf	0.00277964	0.188083
XR_001436055.1	105603123	3.96089	0.890115	2.15376	0.00296068	0.19204
XR_001039609.1	105610521	7.42274	3.71161	0.999904	0.00325499	0.195376
XR_173415.3	101102683	2.10071	0.210923	3.31609	0.00477114	0.20927
LNC_009333	XLOC_275444	15134.8	6304.67	1.26337	0.00495981	0.210877
XR_001043437.2	105616320	4.25498	2.13529	0.994719	0.00916453	0.238847
XR_001434242.1	106991030	19.5462	13.4863	0.535391	0.0103698	0.246412
LNC_000289	XLOC_006544	3.57236	1.52445	1.22859	0.0135202	0.263133
LNC_005445	XLOC_153757	115.423	103.221	0.161197	0.0212233	0.307863
LNC_008118	XLOC_236639	2.21624	0.124752	4.15098	0.0227214	0.310899
XR_001038735.1	105614355	9.60897	7.39133	0.378548	0.0247129	0.319254
LNC_005847	XLOC_167931	954.931	570.568	0.742998	0.0261212	0.327133
LNC_011719	XLOC_360995	10.1269	2.07813	2.28484	0.0277013	0.333408
LNC_002791	XLOC_074262	7.55127	0.609981	3.62988	0.0348334	0.356013
LNC_000334	XLOC_006873	1.44501	0.37342	1.9522	0.0394608	0.369221
XR_001435281.1	105616325	2.78722	0.306796	3.18348	0.0406189	0.375193
LNC_000344	XLOC_006910	3.78582	1.44281	1.39172	0.041637	0.376764

[truncated: 2 more sheets: SP42 vs SP_LP42  Up, SP42 vs SP_LP42  Down]
