# Supplementary material for: Transcriptomic Changes of Photoperiodic Response in the Hypothalamus Were Identified in Ovariectomized and Estradiol-Treated Sheep
Source: Front Mol Biosci. 2022 Apr 11;9:848144. doi: 10.3389/fmolb.2022.848144 (PMC9036065; doi:10.3389/fmolb.2022.848144)
Supplement: Supplementary file 4 [file Table6.XLSX]

## Sheet: SP42 vs LP42   
Pathways	Input number	Background number	Rich_factor	p_Value
Metabolism of xenobiotics by cytochrome P450	5	62	0.0806452	6.96e-05
Steroid hormone biosynthesis	5	66	0.0757576	9.19e-05
Chemical carcinogenesis	5	73	0.0684932	0.000143829
Metabolic pathways	17	1256	0.013535	0.00322487
Tryptophan metabolism	2	44	0.0454545	0.0348469

## Sheet: SP42 vs SP-LP3    
Pathways	Input number	Background number	Rich_factor	p_Value
Sulfur relay system	1	9	0.111111	0.0223361
Axon guidance	2	127	0.015748	0.0343839
2-Oxocarboxylic acid metabolism	1	17	0.0588235	0.0398515

## Sheet: SP42 vs SP-LP7    
Pathways	Input number	Background number	Rich_factor	p_Value
Retinol metabolism	5	61	0.0819672	0.000758944
Glycosphingolipid biosynthesis - globo series	3	15	0.2	0.000916802
Steroid hormone biosynthesis	5	66	0.0757576	0.00105812
Dopaminergic synapse	5	131	0.0381679	0.0166073
2-Oxocarboxylic acid metabolism	2	17	0.117647	0.0178002

## Sheet: SP42 vs SP-LP15    
Pathways	Input number	Background number	Rich_factor	p_Value
Chemokine signaling pathway	4	182	0.021978	0.0169549
Neurotrophin signaling pathway	3	123	0.0243902	0.0290074
Lysine degradation	2	54	0.037037	0.0351685
Cytokine-cytokine receptor interaction	4	235	0.0170213	0.0377499

## Sheet: SP42 vs SP-LP21   
Pathways	Input number	Background number	Rich_factor	p_Value
Retinol metabolism	5	61	0.0819672	0.000236046
Metabolism of xenobiotics by cytochrome P450	5	62	0.0806452	0.000253355
Steroid hormone biosynthesis	5	66	0.0757576	0.000332408
Ether lipid metabolism	3	49	0.0612245	0.00956782
Metabolic pathways	18	1256	0.0143312	0.0221603

## Sheet: SP42 vs SP-LP42    
Pathways	Input number	Background number	Rich_factor	p_Value
Retinol metabolism	5	61	0.0819672	0.00259669
Metabolism of xenobiotics by cytochrome P450	5	62	0.0806452	0.00277364
Steroid hormone biosynthesis	5	66	0.0757576	0.00356939
Metabolic pathways	28	1256	0.022293	0.0190765
Basal transcription factors	3	44	0.0681818	0.0299406
