# Supplementary material for: Transcriptomic Changes of Photoperiodic Response in the Hypothalamus Were Identified in Ovariectomized and Estradiol-Treated Sheep
Source: Front Mol Biosci. 2022 Apr 11;9:848144. doi: 10.3389/fmolb.2022.848144 (PMC9036065; doi:10.3389/fmolb.2022.848144)
Supplement: Supplementary file 5 [file Table4.XLSX]

## Sheet: 1
Term_name	GO_Type	FDR	Gene_number
protein glycosylation	biological_process	0.0011371	110
macromolecule glycosylation	biological_process	0.0011371	110
glycosylation	biological_process	0.0012249	112
glycoprotein biosynthetic process	biological_process	0.0014348	117
glycoprotein metabolic process	biological_process	0.001538	119
carbohydrate derivative biosynthetic process	biological_process	0.0065641	390
phosphatidylinositol metabolic process	biological_process	0.0079771	95
lipoprotein metabolic process	biological_process	0.0095748	110
cellular response to stress	biological_process	0.010787	591
single-organism carbohydrate metabolic process	biological_process	0.010903	326
protein-lipid complex	cellular_component	0.022338	6
plasma lipoprotein particle	cellular_component	0.022338	6
chylomicron	cellular_component	0.022338	6
host cytoskeleton	cellular_component	0.034919	8
mitochondrial outer membrane	cellular_component	0.051904	92
organelle outer membrane	cellular_component	0.051904	92
AP-type membrane coat adaptor complex	cellular_component	0.081129	21
cell wall	cellular_component	0.088184	21
host cell cytoplasm	cellular_component	0.092178	22
organelle membrane	cellular_component	0.10583	624
transferase activity	molecular_function	1.271e-05	2766
transferase activity, transferring glycosyl groups	molecular_function	3.591e-05	379
transferase activity, transferring hexosyl groups	molecular_function	5.9351e-05	227
sialyltransferase activity	molecular_function	0.0048152	23
inward rectifier potassium channel activity	molecular_function	0.0053229	26
cyclase regulator activity	molecular_function	0.008983	3
cyclase activator activity	molecular_function	0.008983	3
guanylate cyclase regulator activity	molecular_function	0.008983	3
guanylate cyclase activator activity	molecular_function	0.008983	3
enzyme activator activity	molecular_function	0.010352	109

## Sheet: 2
Description	Term_type	Over_represented_pValue	Bg_item
phenylalanyl-tRNA aminoacylation	biological_process	0.00022162	8
multi-organism transport	biological_process	0.00077819	15
Term_name	GO_Type	FDR	Gene_number
regulation of endocytosis	biological_process	0.0059068	2
negative regulation of endocytosis	biological_process	0.0059068	2
regulation of phagocytosis	biological_process	0.0059068	2
negative regulation of phagocytosis	biological_process	0.0059068	2
phytochelatin metabolic process	biological_process	0.0085546	4
phytochelatin biosynthetic process	biological_process	0.0085546	4
detection of visible light	biological_process	0.0095266	3
host cytoskeleton	cellular_component	0.022643	8
cilium	cellular_component	0.033292	102
motile cilium	cellular_component	0.033292	102
cell projection	cellular_component	0.048911	130
nuclear pore	cellular_component	0.053392	18
pore complex	cellular_component	0.056248	19
mediator complex	cellular_component	0.060005	142
host cell cytoplasm	cellular_component	0.0604	22
cytochrome b6f complex	cellular_component	0.067174	27
nuclear envelope	cellular_component	0.092987	33
inward rectifier potassium channel activity	molecular_function	0.0022643	26
phospholipid binding	molecular_function	0.0055013	121
lipid binding	molecular_function	0.0074063	275
glutathione gamma-glutamylcysteinyltransferase activity	molecular_function	0.0085546	4
GPI anchor binding	molecular_function	0.011212	4
interleukin-6 receptor binding	molecular_function	0.012513	6
voltage-gated potassium channel activity	molecular_function	0.018041	75
tropomyosin binding	molecular_function	0.018223	7
phosphatidylinositol binding	molecular_function	0.018425	71
electron transporter, transferring electrons within cytochrome b6/f complex of photosystem II activity	molecular_function	0.021338	8

## Sheet: 3
Term_name	GO_Type	FDR	Gene_number
cell envelope organization	biological_process	0.0044957	1
Gram-negative-bacterium-type cell outer membrane assembly	biological_process	0.0044957	1
membrane biogenesis	biological_process	0.0044957	1
membrane assembly	biological_process	0.0044957	1
catechol-containing compound metabolic process	biological_process	0.0060155	1
phosphate-containing compound metabolic process	biological_process	0.0067143	1289
phosphorus metabolic process	biological_process	0.0072987	1301
inositol biosynthetic process	biological_process	0.016037	3
polyol biosynthetic process	biological_process	0.016037	3
mitotic spindle organization in nucleus	biological_process	0.016476	3
checkpoint clamp complex	cellular_component	0.044699	8
nuclear lumen	cellular_component	0.052663	484
Sec61 translocon complex	cellular_component	0.061437	11
translocon complex	cellular_component	0.061437	11
organelle lumen	cellular_component	0.064979	512
intracellular organelle lumen	cellular_component	0.064979	512
membrane-enclosed lumen	cellular_component	0.068073	519
clathrin adaptor complex	cellular_component	0.077528	15
cell outer membrane	cellular_component	0.081162	15
condensed nuclear chromosome	cellular_component	0.083762	86
transferase activity, transferring hexosyl groups	molecular_function	8.3506e-09	227
galactoside 2-alpha-L-fucosyltransferase activity	molecular_function	1.6064e-08	6
alpha-(1,2)-fucosyltransferase activity	molecular_function	1.6064e-08	6
fucosyltransferase activity	molecular_function	6.647e-07	13
transferase activity, transferring glycosyl groups	molecular_function	1.9156e-06	379
catalytic activity	molecular_function	0.0017009	7680
nucleotide binding	molecular_function	0.0022627	2307
nucleoside phosphate binding	molecular_function	0.0022627	2307
NADH dehydrogenase (ubiquinone) activity	molecular_function	0.0025412	49
NADH dehydrogenase (quinone) activity	molecular_function	0.0025412	49

## Sheet: 4
Term_name	GO_Type	FDR	Gene_number
recombinational repair	biological_process	0.00056054	8
cell cycle	biological_process	0.002273	537
DNA metabolic process	biological_process	0.0028977	1261
cellular macromolecule metabolic process	biological_process	0.0037161	5974
DNA replication	biological_process	0.0043758	463
transformation of host cell by virus	biological_process	0.0074076	31
cellular metabolic process	biological_process	0.0081749	7283
macromolecule metabolic process	biological_process	0.0089249	6697
xenobiotic metabolic process	biological_process	0.010959	2
response to xenobiotic stimulus	biological_process	0.010959	2
exocyst	cellular_component	0.0093929	31
ion channel complex	cellular_component	0.014114	37
cation channel complex	cellular_component	0.014114	37
Shu complex	cellular_component	0.016897	4
apoplast	cellular_component	0.017015	4
cell periphery	cellular_component	0.017969	605
voltage-gated potassium channel complex	cellular_component	0.023633	5
potassium channel complex	cellular_component	0.023633	5
condensin complex	cellular_component	0.028361	6
spindle pole body	cellular_component	0.042861	10
oxidoreductase activity, acting on a sulfur group of donors, NAD(P) as acceptor	molecular_function	3.4246e-05	81
protein-disulfide reductase activity	molecular_function	3.4246e-05	81
oxidoreductase activity, acting on a sulfur group of donors	molecular_function	6.4628e-05	156
transferase activity	molecular_function	0.00093964	2766
oxidoreductase activity, acting on NAD(P)H	molecular_function	0.0012686	177
transferase activity, transferring phosphorus-containing groups	molecular_function	0.0014496	1686
voltage-gated ion channel activity	molecular_function	0.0020581	119
voltage-gated channel activity	molecular_function	0.0020581	119
kinase activity	molecular_function	0.0048322	1100
voltage-gated cation channel activity	molecular_function	0.010605	99

## Sheet: 5
Term_name	GO_Type	FDR	Gene_number
cytokinesis	biological_process	0.004864	113
cell cycle	biological_process	0.0054405	537
cell cycle process	biological_process	0.0058077	349
regulation of cell cycle	biological_process	0.0075234	130
cell division	biological_process	0.012283	146
response to ionizing radiation	biological_process	0.01308	2
cellular response to abiotic stimulus	biological_process	0.01308	2
cellular response to radiation	biological_process	0.01308	2
cellular response to ionizing radiation	biological_process	0.01308	2
Group I intron splicing	biological_process	0.013207	2
outer membrane	cellular_component	0.0076097	200
vacuolar proton-transporting V-type ATPase, V1 domain	cellular_component	0.008899	22
vacuolar proton-transporting V-type ATPase complex	cellular_component	0.008899	22
vacuolar membrane	cellular_component	0.010136	24
vacuolar part	cellular_component	0.010136	24
proton-transporting V-type ATPase, V1 domain	cellular_component	0.010582	24
vacuole	cellular_component	0.014468	29
mitochondrial outer membrane translocase complex	cellular_component	0.014785	30
mitochondrial outer membrane	cellular_component	0.01759	92
organelle outer membrane	cellular_component	0.01759	92
transferase activity, transferring glycosyl groups	molecular_function	7.9062e-07	379
transferase activity, transferring hexosyl groups	molecular_function	1.8606e-06	227
transferase activity	molecular_function	0.0026627	2766
adenylate kinase activity	molecular_function	0.012764	147
phosphotransferase activity, phosphate group as acceptor	molecular_function	0.016545	159
nucleotide kinase activity	molecular_function	0.017238	160
glucose-6-phosphate dehydrogenase activity	molecular_function	0.018455	3
xyloglucan:xyloglucosyl transferase activity	molecular_function	0.024768	4
galactosylgalactosylxylosylprotein 3-beta-glucuronosyltransferase activity	molecular_function	0.025142	4
glucuronosyltransferase activity	molecular_function	0.025142	4

## Sheet: 6
Term_name	GO_Type	FDR	Gene_number
macromolecule modification	biological_process	0.0013579	1551
cellular protein modification process	biological_process	0.0016649	1422
protein modification process	biological_process	0.0016649	1422
recombinational repair	biological_process	0.0028486	8
protein phosphorylation	biological_process	0.0067536	623
phosphate ion transport	biological_process	0.01363	17
cytoskeleton organization	biological_process	0.015315	438
phosphorylation	biological_process	0.015785	698
Group I intron splicing	biological_process	0.022157	2
RNA splicing, via transesterification reactions with guanosine as nucleophile	biological_process	0.022157	2
cell cortex part	cellular_component	0.015262	89
cell wall	cellular_component	0.020893	21
vacuolar proton-transporting V-type ATPase, V1 domain	cellular_component	0.023635	22
vacuolar proton-transporting V-type ATPase complex	cellular_component	0.023635	22
cell cortex	cellular_component	0.023975	102
vacuolar membrane	cellular_component	0.026738	24
vacuolar part	cellular_component	0.026738	24
proton-transporting V-type ATPase, V1 domain	cellular_component	0.027953	24
vacuole	cellular_component	0.037568	29
Shu complex	cellular_component	0.040139	4
transferase activity	molecular_function	2.8178e-07	2766
transferase activity, transferring glycosyl groups	molecular_function	0.00017352	379
kinase activity	molecular_function	0.0002066	1100
transferase activity, transferring hexosyl groups	molecular_function	0.000635	227
transferase activity, transferring acyl groups	molecular_function	0.00218	275
transferase activity, transferring phosphorus-containing groups	molecular_function	0.0023625	1686
N-acetyltransferase activity	molecular_function	0.0075185	76
acetyltransferase activity	molecular_function	0.011015	85
N-acyltransferase activity	molecular_function	0.011032	85
phosphotransferase activity, alcohol group as acceptor	molecular_function	0.017085	923
