# Supplementary material for: Transcriptomic Changes of Photoperiodic Response in the Hypothalamus Were Identified in Ovariectomized and Estradiol-Treated Sheep
Source: Front Mol Biosci. 2022 Apr 11;9:848144. doi: 10.3389/fmolb.2022.848144 (PMC9036065; doi:10.3389/fmolb.2022.848144)
Supplement: Supplementary file 6 [file Table1.XLSX]

## Sheet: SP42 vs  LP42  Up
transcript_id	gene_id	feature_id	LP42_FPKM	SP42_FPKM	log2(foldchange)	pvalue	qvalue
XM_012119321.2	101114492	30298	0.125949	14.9873	-6.89475	1.46304e-05	0.0825521
XM_015095342.1	101106931	52153	18.8606	50.259	-1.41401	4.93775e-05	0.129844
XM_012137063.2	101115605	32672	0.0334573	2.4932	-6.21954	7.07562e-05	0.129844
XM_004008043.3	101111450	52586	9.94099	13.0367	-0.391122	7.12483e-05	0.129844
XM_012105452.2	101114585	43530	0.0165978	4.32918	-8.02696	8.05414e-05	0.129844
XM_004003407.3	101117130	8674	0.621189	3.40984	-2.4566	0.00010429	0.142193
XM_015094274.1	101118257	45685	54.3279	59.0205	-0.119522	0.000135692	0.153129
XM_004017803.3	101118477	26350	21.9609	25.6916	-0.226357	0.000173796	0.173929
XM_012097843.2	101109740	25027	0.099952	5.09219	-5.67091	0.00062896	0.304336
XM_015101595.1	101118220	24792	1.35116	3.68108	-1.44593	0.000691278	0.30613
XM_004005073.2	101105309	34375	14.0382	15.8239	-0.172746	0.000705306	0.30613
XM_004010719.3	101110063	61019	7.53975	11.479	-0.606403	0.000767155	0.320643
NM_001267886.1	443171	40419	29.2914	31.6175	-0.110244	0.00109581	0.377236
XM_004011756.3	101111557	64606	12.323	14.63	-0.247577	0.00121147	0.377236
XM_015102576.1	101120963	35016	14.2699	14.7874	-0.0513915	0.00123684	0.377236
XM_012185257.2	101110774	10528	6.23329	11.3338	-0.862563	0.00131027	0.379046
XM_012189983.2	101109559	18335	0.759641	2.13632	-1.49174	0.00134354	0.379046
XM_004006855.3	101112971	50013	23.8961	33.6547	-0.494033	0.00144419	0.386132
XM_004002589.2	101119093	4974	27.8477	33.8283	-0.280671	0.0014713	0.386132
XM_004001803.1	101113021	2238	8.82903	12.3829	-0.488025	0.00179973	0.432127
XM_012187164.2	101114886	13699	0.003002	4.93866	-10.684	0.00233059	0.457555
XM_015094520.1	101115449	47314	42.5051	47.0907	-0.147807	0.00237664	0.457555
XM_012179224.1	101122785	54535	10.7977	12.7275	-0.237229	0.00251108	0.457555
XM_004022464.3	101121072	67837	1908.48	2268.72	-0.249456	0.0025242	0.457555
XM_015095897.1	101116566	54422	16.9689	19.0091	-0.163796	0.00294221	0.457555
XM_015103590.1	106991868	39736	24.986	29.47	-0.238127	0.00295997	0.457555
XM_004002169.2	101119003	3679	35.9855	38.8705	-0.111262	0.00296304	0.457555
XM_015093442.1	101105474	32912	34.4474	38.7928	-0.17139	0.0029656	0.457555
XM_004012221.3	101111977	10015	73.9065	79.5324	-0.105841	0.00314614	0.457555
XM_015096675.1	101104663	58829	42.7738	44.5519	-0.0587599	0.00320192	0.457555
XR_001039108.1	101122936	47847	22.2337	31.3939	-0.497738	0.00321007	0.457555
XM_012178221.1	101110325	54675	0.99699	14.7372	-3.88574	0.0032641	0.457555
XM_012163721.2	101113477	45212	6.19911	8.85122	-0.513816	0.00338109	0.457555
XM_015101959.1	100302744	26432	2.48878	3.69345	-0.569527	0.00348691	0.457555
XM_015103256.1	101103106	38142	15.4304	18.1878	-0.237196	0.00365324	0.463933
XM_012100950.2	101112105	7780	18.0742	21.3399	-0.239618	0.00365885	0.463933
XM_004019024.3	101118230	35927	16.0313	18.3105	-0.191783	0.00407046	0.493927
XM_012179865.2	101116399	57626	3.31619	14.1403	-2.09222	0.00417984	0.496521
XM_004017907.3	101122894	26868	15.8853	18.7485	-0.239082	0.0042649	0.49995
XM_015094498.1	101109605	47257	7.18158	11.0733	-0.624713	0.00438254	0.501737
XM_012187771.1	101113611	14761	0.879683	5.89947	-2.74553	0.00440884	0.501737
XM_012185508.2	101110951	11032	2.87245	5.14063	-0.839661	0.0047401	0.510277
XM_012178847.2	101109796	55877	8.88829	11.0598	-0.315344	0.00476207	0.510277
XM_015098563.1	101115380	10924	45.124	48.2404	-0.0963444	0.00478405	0.510277
XM_012107288.2	101106826	67223	5.88546	10.534	-0.839829	0.00492771	0.510277
XM_015101545.1	443165	24556	60.5019	70.8912	-0.228625	0.00494942	0.510277
XM_004019417.3	101106469	36855	15.1606	17.207	-0.182675	0.0049739	0.510277
XM_012098681.2	101118994	26545	4.17362	6.55139	-0.6505	0.00529177	0.526334
XM_012102132.1	101108437	37790	17.2867	20.639	-0.255711	0.00536413	0.526384
XM_004003026.3	101104361	6979	427.381	502.468	-0.233508	0.00559605	0.531261
XM_012103517.1	101104113	40045	4.22794	7.11333	-0.75057	0.00569628	0.531261
XM_004022437.3	101114590	67764	27.5904	32.8631	-0.252301	0.00577393	0.534089
XM_012185695.2	101107111	11358	0.638779	2.66425	-2.06034	0.00582408	0.534348
XM_012103323.2	101115087	39751	0.359991	1.97622	-2.45671	0.00596788	0.54033
XM_004004026.3	101115428	29611	13.9238	17.0637	-0.293378	0.00614296	0.545853
XM_004014327.3	101111215	16086	33.3895	40.1506	-0.266027	0.00623986	0.550131
XM_015096416.1	101104578	57403	5.8079	7.59599	-0.387221	0.00649295	0.551172
XM_004010798.3	101109882	61343	98.7423	102.473	-0.053509	0.0066567	0.551172
XM_004011379.3	101114963	62883	2.61416	5.12887	-0.972295	0.00667603	0.551172
XM_004006595.3	101111702	48940	48.1112	52.451	-0.124599	0.00672254	0.551172
XM_012107456.1	100216464	67520	62.0611	69.2296	-0.1577	0.0067425	0.551172
XM_004002311.3	101112523	4248	8.01415	13.5321	-0.755759	0.00683865	0.551172
XM_012106227.1	101119695	65514	444.466	506.112	-0.187384	0.00730701	0.558786
XM_004021933.3	101104372	65599	26.9327	30.2255	-0.166406	0.00747689	0.558786
XM_012100147.2	101114649	28856	0.284845	4.68671	-4.04033	0.00763927	0.566155
XM_015097925.1	101111813	65060	1.67337	7.89302	-2.23782	0.00786325	0.566415
XM_004011785.2	101118881	64764	78.8844	88.426	-0.164731	0.00793123	0.566415
XR_001039554.2	101121383	3710	8.28724	11.026	-0.411949	0.00796895	0.566415
XM_004002669.3	101120034	5234	82.5651	88.4969	-0.100095	0.00798051	0.566415
XM_004014375.3	101123317	16300	1.98873	3.14991	-0.663463	0.00812834	0.573302
XM_012182404.2	101118793	61708	0.551425	3.40292	-2.62554	0.00822323	0.573987
NM_001276454.1	101104037	43100	19.1619	21.459	-0.163344	0.00826955	0.573987
XM_015099210.1	101109288	13910	8.80291	10.8281	-0.298726	0.00839236	0.573987
XM_015099529.1	101109032	15147	1.53019	2.83936	-0.891853	0.00873696	0.590215
XM_004006421.3	101112042	48296	52.7549	63.535	-0.268247	0.00878654	0.590215
XM_015091739.1	101108187	7239	29.1377	31.7471	-0.123738	0.00885077	0.591011
XM_004014912.3	101117010	17520	26.9961	32.6593	-0.274744	0.00892098	0.592196
NM_001129739.1	100169937	9740	54.649	57.1019	-0.0633451	0.00930717	0.607471
XM_004012141.3	443326	9388	5.8337	8.96467	-0.619839	0.00935521	0.607471
XM_015096465.1	101116399	57631	3.63418	5.91868	-0.703647	0.0101573	0.616489
XM_012102676.2	101111241	38564	1.5944	3.30609	-1.05211	0.0102148	0.616489
XM_012175484.2	101106761	50220	0.049784	3.27985	-6.0418	0.0103974	0.616489
XM_004017910.2	101123500	26870	22.9376	25.352	-0.144384	0.0104188	0.616489
XM_015099901.1	101108677	17108	14.6844	20.5788	-0.486873	0.0105097	0.616489
XM_012187432.1	101122295	14213	5.30406	19.8562	-1.90442	0.0105745	0.616489
XM_015101343.1	101122627	23761	16.4959	24.7909	-0.587702	0.0106238	0.616489
XM_012105865.2	101114930	44124	22.2695	23.8818	-0.100842	0.0107967	0.616489
XM_004004876.3	101120472	33548	5.97436	7.83077	-0.390371	0.0109666	0.618058
XM_015092452.1	101103522	6488	5.8759	8.99648	-0.61455	0.0110084	0.618058
XM_015098184.1	101117089	9558	42.7008	46.3916	-0.119599	0.0111958	0.622496
XM_015093438.1	101104298	32889	33.5867	36.066	-0.102751	0.0112823	0.622496
XM_004005014.3	101112630	34196	16.2942	18.6808	-0.197193	0.0113294	0.622496
XM_004022198.3	101113466	66650	4.63269	6.23124	-0.427671	0.0115352	0.623156
XM_015104291.1	101120047	42850	10.7464	12.8737	-0.260571	0.0115658	0.623156
XM_004014508.3	101112751	16793	47.0498	67.2558	-0.515471	0.0118705	0.634876
XM_004023182.3	101119676	26376	31.2809	36.446	-0.22048	0.0122334	0.648141
XM_012102859.1	101107917	38797	21.1433	23.4298	-0.148149	0.0127064	0.649503
XM_012103463.2	101118838	39949	0.239461	2.61285	-3.44776	0.0129028	0.649503
XM_004004628.3	101122252	32323	15.0164	17.2826	-0.202776	0.0131248	0.649503
XM_004017253.3	101119334	24355	3.71206	7.22179	-0.960137	0.0132348	0.649503
XM_015102687.1	101123242	35127	31.259	34.3149	-0.134563	0.013288	0.649503
XM_004022246.3	101105553	66830	7.55468	18.794	-1.31483	0.013459	0.649503
XM_015099776.1	101116591	16402	8.47193	10.8391	-0.355487	0.0135799	0.649503
XM_012099382.2	101109394	27654	3.63751	5.95153	-0.71031	0.013628	0.649503
XM_004009774.2	101113592	57570	22.6675	161.764	-2.83519	0.0137221	0.649503
XM_015094292.1	101116643	45793	46.8559	51.1414	-0.126262	0.0139237	0.649503
XM_004003841.3	101113649	7523	105.99	131.828	-0.314734	0.0139335	0.649503
XM_015093921.1	101115614	48030	25.1004	26.9387	-0.101969	0.0141941	0.649503
XM_012182285.1	101118027	59672	14.8216	19.3312	-0.38323	0.0143718	0.649503
XM_015098625.1	101119406	11303	53.7693	58.9381	-0.132418	0.0144219	0.649503
XM_015093759.1	100145873	50932	7.17775	9.5571	-0.413042	0.0145766	0.649503
XM_012096730.2	101108688	22785	0.878973	2.50101	-1.50862	0.0147411	0.649503
XM_012180968.2	101119565	59459	7.18867	9.23836	-0.361912	0.0151073	0.649503
XM_004018314.3	101110796	28054	14.084	17.7589	-0.334481	0.0151825	0.649503
XM_015098787.1	100294659	12080	11.5958	16.2268	-0.484771	0.0151934	0.649503
XM_004009596.3	101113069	56792	94.1429	107.915	-0.196964	0.0152269	0.649503
XM_004004967.3	101121495	33927	25.3143	28.0375	-0.147402	0.0152547	0.649503
XM_015099882.1	101102582	17018	8.10509	11.1341	-0.458088	0.0153393	0.649503
XM_004020598.3	101112017	39617	2.96715	6.2754	-1.08063	0.0153689	0.649503
XM_004008526.3	101115027	54065	23.9608	25.3962	-0.0839342	0.0156696	0.649503
XM_004018863.2	101120026	35435	66.0619	75.9251	-0.200759	0.0159123	0.649503
XM_015099602.1	101111648	15722	32.94	43.4566	-0.399734	0.0159619	0.649503
NM_001143892.1	100233239	31199	60.5006	65.7987	-0.12111	0.0162577	0.649503
XM_012104474.2	101109582	8541	40.0429	46.1628	-0.205185	0.0165502	0.649503
XM_012142168.1	101105634	33313	21.7993	33.9822	-0.640499	0.0165672	0.649503
XM_004020433.3	101110637	39788	37.1297	39.6714	-0.0955257	0.0166017	0.649503
XM_004007028.2	101115019	50725	28.4944	35.7059	-0.325484	0.016691	0.649503
XM_012096530.2	101110790	20691	8.99979	13.9656	-0.633918	0.0167425	0.649503
XM_004017802.3	101118223	26349	17.8261	20.82	-0.223977	0.0168579	0.649503
XM_012105253.2	101114845	43213	1.26077	1.99428	-0.661566	0.0168917	0.649503
XM_004006523.1	101117150	48762	30.0202	36.4914	-0.281623	0.016933	0.649503
XM_015104425.1	101115094	43220	31.9241	35.8784	-0.168467	0.0169768	0.649503
XM_004001972.2	101112859	2875	51.9749	60.1951	-0.211831	0.017048	0.649503
XM_015096002.1	101112393	55012	13.1977	15.4268	-0.225153	0.0171505	0.649503
XM_004021844.2	101108718	43871	5.55995	7.41678	-0.415721	0.0171667	0.649503
XM_004019380.3	101118909	36652	18.9295	21.3261	-0.171986	0.017172	0.649503
XM_012185116.2	654404	12051	6.28226	21.3522	-1.76503	0.017377	0.649503
XM_004009981.3	101122787	58508	14.4374	16.5321	-0.195465	0.0177248	0.655817
NM_001139446.2	100192424	26796	99.8061	114.098	-0.193068	0.017994	0.660025
XM_004014631.3	101122045	17286	32.7372	34.8175	-0.0888791	0.0180725	0.660025
XM_012185305.2	101114790	10612	1.12108	3.37893	-1.59168	0.0187016	0.660876
XM_004006313.3	101107428	47930	103.432	115.263	-0.156246	0.018747	0.660876
XR_001435735.1	101103174	19131	2.47532	4.31012	-0.800112	0.0187582	0.660876
XM_012174281.2	101122738	3461	0.531665	2.54714	-2.26029	0.0187973	0.660876
XM_012175981.2	101121927	46820	18.0238	19.7875	-0.134682	0.0188309	0.660876
XM_015097896.1	101102069	64892	103.951	116.969	-0.170215	0.0188456	0.660876
XM_015096484.1	101112319	57740	17.8447	19.8872	-0.156342	0.0188685	0.660876
XM_004022387.3	101123444	67521	15.6646	18.4445	-0.235675	0.0188741	0.660876
XM_012181680.2	101116658	60754	31.9314	32.5365	-0.0270834	0.0189156	0.660876
XM_004002063.2	101114476	3293	19.1436	23.4267	-0.291295	0.0191234	0.661442
XM_012099379.2	101109125	27649	10.8656	18.8122	-0.791898	0.0194593	0.661442
XM_012095382.2	101104088	20507	2.17361	4.15236	-0.933841	0.0198106	0.664272
XM_015098794.1	101102914	12097	14.429	16.3856	-0.183458	0.019938	0.664819
XM_004018795.3	101102520	35141	89.1411	97.9755	-0.136331	0.0199711	0.664819
XM_015095021.1	101105234	50548	0.84389	3.83268	-2.18323	0.0203271	0.668178
XM_012120241.1	101122000	30397	4.43679	10.0532	-1.18007	0.020368	0.668178
XM_015099672.1	101102410	15948	3.96474	9.07128	-1.19408	0.0204533	0.669032
XM_012100845.2	101104939	35535	5.52234	10.4675	-0.92256	0.0206248	0.670617
XM_004016880.3	101111393	22824	18.0388	30.0505	-0.736289	0.0206651	0.670617
XM_015093952.1	101121593	49171	5.03	13.0766	-1.37836	0.0207102	0.670617
XM_012181995.1	101102488	61234	25.3749	29.6181	-0.223076	0.0208693	0.6723
XM_015096217.1	101112815	56418	10.3787	39.045	-1.91151	0.0211688	0.6723
XM_015103690.1	101106987	40250	6.37777	8.82454	-0.468468	0.0212198	0.6723
XM_004008711.3	101121677	54816	22.233	24.7874	-0.15691	0.0212263	0.6723
XM_015097838.1	101122117	64720	26.7948	32.3054	-0.269824	0.0217065	0.6723
XM_015105211.1	105605855	551	0.440614	2.67724	-2.60316	0.0219641	0.675987
XM_012117632.2	101110801	2573	7.35062	8.87456	-0.271809	0.0221293	0.675987
XM_004019327.3	101105290	36043	554.472	721.621	-0.380127	0.0221942	0.675987
XM_012174737.2	101108785	3576	1.35335	2.9054	-1.1022	0.022449	0.675987
XM_015103892.1	101116625	41454	14.6694	19.4084	-0.403875	0.0224904	0.675987
XM_015101630.1	101104273	24932	10.2325	12.0628	-0.237419	0.0228046	0.675987
XM_012103274.2	101115093	8316	0.58285	2.6702	-2.19575	0.0230387	0.675987
XM_012150913.1	101105309	34377	11.4099	13.0334	-0.191935	0.0230906	0.675987
XM_015104856.1	101103453	65911	79.4201	85.3866	-0.104506	0.0231231	0.675987
XM_012098775.2	100135435	26709	18.1945	20.7558	-0.190011	0.0231642	0.675987
XM_004010363.2	101108312	59585	24.6531	27.4661	-0.155883	0.023201	0.675987
XM_004017342.3	101122384	24877	17.2027	18.8067	-0.128609	0.023219	0.675987
XM_004022432.3	101113657	67751	24.1552	25.5921	-0.083363	0.0232869	0.675987
XM_004004478.3	101104720	31756	8.92284	12.8758	-0.529084	0.023326	0.675987
XM_015103961.1	101112875	42361	22.3506	24.5362	-0.134595	0.0235404	0.675987
XM_004012787.3	101111033	11738	28.4261	32.1001	-0.175363	0.0235456	0.675987
XM_004001799.2	101112011	2234	1.24613	5.78608	-2.21513	0.023629	0.675987
XM_015105011.1	101105055	67196	45.2427	47.9715	-0.0844898	0.0238383	0.675987
XM_012173563.2	101101969	46851	4.8328	6.98607	-0.531622	0.0238914	0.675987
XM_012177953.2	101121931	54159	1.21263	4.18316	-1.78645	0.0239006	0.675987
XM_015099783.1	101118630	16434	12.3824	14.3484	-0.212602	0.0242743	0.677493
XM_004013227.3	101120505	10799	3.91598	5.95973	-0.605873	0.0243296	0.677493
XM_012180649.2	101108392	58983	9.13998	12.8363	-0.489964	0.0244208	0.677493
XM_012186635.2	101117261	13110	0.0330732	3.63892	-6.7817	0.0245608	0.677493
XM_004006009.2	101118771	46764	36.063	48.9535	-0.440895	0.0245726	0.677493
XM_004017242.3	101115990	24236	32.5587	38.6763	-0.248404	0.0245951	0.677493
XM_004016208.2	101117359	21379	24.8061	27.2491	-0.135516	0.0247301	0.677493
XM_004003279.2	101103613	8011	12.753	16.5887	-0.37936	0.0247858	0.677493
XM_012185341.2	101121358	10681	0.870347	3.87356	-2.154	0.0250899	0.682265
XM_012103891.1	101111145	40300	4.73199	7.91834	-0.742749	0.0253386	0.687369
XM_015092803.1	101122056	31959	20.2779	24.1523	-0.252255	0.0254248	0.687641
XM_004022395.3	101104461	67558	47.8077	55.4611	-0.214235	0.0260179	0.697416
XM_004010315.3	101117671	59423	16.0161	19.3321	-0.271474	0.0261223	0.69844
XM_004002331.3	101117461	4305	33.1459	34.7493	-0.0681527	0.0262024	0.69844
XM_012103380.2	101111507	39813	3.32436	8.1889	-1.30059	0.02706	0.705246
XM_012096367.2	101116762	22372	8.68368	10.3441	-0.25243	0.0273327	0.706131
XM_004014287.2	101120682	15856	1.22263	3.11173	-1.34773	0.0273921	0.706131
XM_004006496.3	101110579	48666	7.60905	8.94424	-0.233243	0.0274717	0.706131
XM_004002976.3	101113813	6782	31.1739	33.2722	-0.093978	0.0274925	0.706131
XM_004004507.3	101113042	31892	8.19994	9.37448	-0.193124	0.0275742	0.706131
XM_012174779.2	101104392	48966	0.168355	1.92426	-3.51473	0.0277822	0.706131
XM_012189512.2	100302309	18082	49.9859	55.0274	-0.138629	0.0281403	0.710433
XM_004020760.3	101105711	41096	3.26424	5.12625	-0.651156	0.0282538	0.711195
XM_012177980.2	101104061	54217	20.0825	23.6941	-0.238588	0.0282966	0.711195
XM_015099655.1	101122615	15896	14.484	20.5766	-0.506544	0.0284422	0.711685
XM_012098588.2	101118223	26348	0.218284	1.96131	-3.16754	0.0288079	0.713792
XM_012187572.2	101115296	14461	16.6194	18.636	-0.165223	0.0288758	0.713792
XM_004014303.3	101103338	15973	111.162	123.587	-0.152863	0.0289691	0.713792
XM_004019731.3	101123335	38006	23.2872	26.2522	-0.172905	0.0292711	0.716838
XM_015099425.1	100125358	15359	1.72714	3.07555	-0.832456	0.0293967	0.716838
XM_004021069.3	101119783	42390	37.8849	43.0202	-0.18339	0.0294103	0.716838
XM_004005972.2	101108469	46546	4.84602	8.3569	-0.786168	0.0296797	0.720016
XM_012188049.1	100125358	15335	2.23882	5.20145	-1.21618	0.02979	0.720016
XM_015098918.1	101108846	12617	22.9585	25.5533	-0.154479	0.0306087	0.72274
XM_004012940.3	101104510	12099	24.745	26.7839	-0.114233	0.0307269	0.72274
XM_004006606.3	101114181	48977	18.0135	20.5435	-0.189601	0.0307923	0.72274
XM_015095553.1	101118527	53353	83.5352	99.1342	-0.247	0.0308051	0.72274
XM_015102976.1	101123249	37791	23.0952	25.8084	-0.160249	0.030975	0.72274
XM_012132391.2	101122330	32045	32.1697	33.4352	-0.0556682	0.0309956	0.72274
XM_015101789.1	101112091	26398	15.3925	18.5714	-0.270853	0.0310514	0.72274
XM_004010807.3	101112736	61409	9.44393	12.6959	-0.426897	0.0311285	0.72274
XM_004011383.3	101116660	62922	33.9685	34.4934	-0.0221232	0.0312123	0.72274
XM_012180580.2	100145865	60283	22.41	28.0945	-0.326143	0.0312295	0.72274
XM_015103626.1	101120373	39974	9.46361	10.2761	-0.118836	0.0312653	0.72274
XM_004004079.3	101109416	29866	3.64362	9.03498	-1.31015	0.0313177	0.72274
XM_015102673.1	101118565	35041	12.2608	25.5233	-1.05776	0.0314643	0.724551
XM_015101105.1	101122625	21954	2.72624	3.059	-0.166148	0.0317909	0.724551
XM_004014161.3	101110528	15174	10.484	11.3221	-0.110954	0.0318622	0.724551
XM_012097773.2	101102266	24908	26.0425	29.0516	-0.157751	0.0319627	0.724551
XM_004017814.3	101121551	26445	35.899	39.678	-0.144396	0.0319774	0.724551
XM_004020185.3	101118067	38924	22.8769	24.9889	-0.127396	0.0320804	0.724551
XM_004012387.3	101119997	10344	11.849	14.8164	-0.322432	0.0321735	0.724551
XM_015093369.1	101107938	32262	35.6913	37.6377	-0.0766068	0.0323644	0.724667
XM_015103659.1	101104707	40185	59.0704	62.0398	-0.0707577	0.0330246	0.729032
XM_012132994.2	101105552	32106	1.74336	3.84264	-1.14023	0.0331028	0.729032
XM_004002469.2	101110011	4662	9.90768	12.7571	-0.364681	0.0331294	0.729032
XM_004004587.3	101112196	32189	8.82275	10.7618	-0.286621	0.0332355	0.729032
XM_004003090.3	101120791	7222	81.7346	90.0828	-0.140306	0.0335243	0.729032
XM_004008880.3	101122023	55430	49.714	55.621	-0.161979	0.0336046	0.729032
XM_012100012.2	101118736	28633	13.0317	24.9254	-0.935598	0.0337185	0.729032
XM_012188099.2	101103585	15101	4.98746	7.26417	-0.542494	0.0338445	0.729032
XM_004010354.3	101105503	59544	36.0195	39.2017	-0.12214	0.0339347	0.729032
XM_012186756.2	101109404	5670	8.20134	13.2451	-0.691527	0.0340443	0.729032
XM_004004296.3	101120382	30711	105.857	129.62	-0.292163	0.0340865	0.729032
XM_012183190.1	101108496	63243	10.9506	12.6871	-0.212349	0.0341285	0.729032
XM_004004451.3	101119109	31571	52.0881	66.4002	-0.350233	0.0342052	0.729032
XM_004019126.3	101103600	36309	4.58454	6.46691	-0.496299	0.0343082	0.729032
XM_015098466.1	101104253	10461	20.8656	23.9074	-0.196333	0.0343376	0.729032
XM_012180858.2	101109752	4660	0.754926	2.68548	-1.83077	0.034355	0.729032
XM_015092057.1	101122232	3446	5.26914	7.11527	-0.43335	0.0345131	0.729032
XM_015102658.1	101114061	34956	4.16385	16.0871	-1.94991	0.0345637	0.729032
XM_012105050.2	105604929	42826	40.3359	48.5478	-0.267342	0.0346201	0.729032
XM_004013320.3	101107453	11510	16.455	18.0096	-0.130238	0.0346437	0.729032
XM_004011616.3	101119226	63799	40.1387	43.1404	-0.104046	0.0348415	0.730829
XM_004004242.3	101106656	30493	0.212872	2.04064	-3.26096	0.0350148	0.733041
XM_012174315.1	101101935	3486	10.9439	13.8128	-0.335873	0.0351653	0.733041
XM_004004426.3	101112287	31448	12.6792	15.4744	-0.287419	0.0352155	0.733041
XM_012108274.2	101119576	1217	14.2115	16.9993	-0.258414	0.0354709	0.733041
XM_012103831.2	101119602	40663	4.52963	6.18907	-0.450328	0.0354989	0.733041
XM_004022004.3	101102702	65898	13.6267	15.3643	-0.173153	0.0357266	0.734381
XM_012182138.2	101115128	61441	16.3569	21.9713	-0.42572	0.0361123	0.735465
XM_004002787.3	101108792	5666	115.025	133.039	-0.20991	0.0361991	0.735465
XM_015097335.1	101105082	62064	9.36481	11.4355	-0.288198	0.0364081	0.735465
XM_004004480.3	101105216	31766	140.367	154.597	-0.139307	0.0364136	0.735465
XM_012189975.1	101115644	18331	3.70793	5.95435	-0.68333	0.0368861	0.735465
XM_012189716.2	101114803	17891	12.3854	15.2236	-0.297663	0.0370056	0.735465
XM_015094900.1	101115615	49782	63.9707	68.7696	-0.10436	0.0370284	0.735465
XM_004022496.3	101108027	67929	23.1913	25.2926	-0.125131	0.0370482	0.735465
XM_004006852.3	101112213	50005	39.3452	42.6888	-0.117669	0.0370951	0.735465
XM_012181718.2	101115545	60841	61.2026	66.9147	-0.128731	0.0370952	0.735465
XM_012178395.2	101112645	55022	1.01829	3.04529	-1.58042	0.0371231	0.735465
XM_004007753.2	101122593	51241	315.733	349.596	-0.146983	0.0371849	0.735465
XM_015103075.1	101103681	36813	3.99126	5.98454	-0.584396	0.0372716	0.735465
XM_012096268.2	101122917	6884	15.0396	17.1795	-0.191925	0.0373908	0.735465
XM_004003089.3	494441	7217	8.76259	12.1404	-0.47039	0.0374516	0.735465
XM_015095750.1	101106936	53546	12.1588	16.1081	-0.405777	0.0375319	0.735465
XM_012100920.2	101102098	35653	9.51338	11.6025	-0.286409	0.0376403	0.735465
XM_015099065.1	101104259	14252	18.2546	20.6882	-0.180542	0.0378865	0.735465
XM_004009587.3	101109357	56705	0.534261	2.29077	-2.10021	0.0379536	0.735465
XM_004015258.2	101119497	19051	6.74545	8.69697	-0.366597	0.038021	0.735465
XM_015101203.1	101110363	23857	18.0367	19.8776	-0.140205	0.0380521	0.735465
XM_012182853.2	101116916	62617	6.44611	9.21093	-0.514916	0.0382159	0.735465
XM_012097094.2	101111907	23535	21.9851	23.9873	-0.125747	0.038282	0.735465
XM_012104244.2	101102280	41415	8.40599	12.2662	-0.545193	0.0385341	0.735465
XM_015100847.1	101117532	21086	18.2685	28.5561	-0.644441	0.038585	0.735465
XM_012108295.2	105606050	1308	1.67814	2.41825	-0.527102	0.0386905	0.735465
XM_004019742.3	101104945	38176	50.8085	57.3059	-0.173614	0.0386998	0.735465
XM_015096050.1	101104574	55242	9.98229	12.3864	-0.311319	0.0387773	0.735465
XM_004006671.3	101109346	49231	19.9137	24.2101	-0.281853	0.0390002	0.737215
XM_004015466.3	101112505	20283	46.8224	63.4847	-0.439211	0.039237	0.739214
XM_004009022.3	101113674	55942	4.92377	7.17112	-0.542437	0.0393298	0.739689
XM_015103585.1	101114837	39745	7.25865	9.78137	-0.430336	0.0394944	0.740357
XM_015091872.1	101119101	2285	26.6367	28.8203	-0.113673	0.0397001	0.741747
XM_012096408.2	101119669	22412	25.2447	27.7272	-0.135319	0.040026	0.743714
XM_004022465.3	101121072	67838	457.629	505.855	-0.144546	0.040048	0.743714
XM_012097739.1	101120274	24838	4.82958	8.00475	-0.728959	0.0400875	0.743714
XM_012179765.2	101113972	4507	0.642703	2.43141	-1.91957	0.0403746	0.746088
XM_004006895.2	101102302	50190	80.5052	88.5236	-0.136981	0.0406306	0.74619
NM_001282247.1	101112271	4239	14.2952	17.4799	-0.290166	0.0408163	0.74619
XM_015094684.1	101120315	48090	11.4949	13.6614	-0.249102	0.0408887	0.74619
XM_004004027.3	101115680	29613	28.0018	31.8177	-0.184312	0.0409957	0.74619
XM_015094194.1	100037671	45108	24.8414	31.2336	-0.330354	0.0411434	0.74619
XM_004012378.3	101117429	10272	16.6524	24.7028	-0.568942	0.0412471	0.74619
XM_012105225.2	101111155	43151	7.47947	9.91182	-0.406214	0.0412864	0.74619
XM_004018727.3	101106552	34843	1.98847	15.056	-2.92061	0.0412982	0.74619
XM_004001786.2	101107909	2167	53.3656	72.9619	-0.451232	0.041635	0.75056
XM_004008872.2	101120491	55426	26.2218	28.4017	-0.115209	0.0417213	0.750916
XM_012174662.2	101119125	48783	7.5929	10.1932	-0.424886	0.042014	0.751922
NM_001128154.1	100169699	19155	7.28183	9.55867	-0.392509	0.042082	0.751922
NM_001145178.1	100170399	46426	218.199	265.194	-0.281407	0.0426882	0.754211
XM_015095218.1	101108303	51411	8.30379	12.9273	-0.638582	0.0426945	0.754211
XM_004008840.3	101112054	55334	85.8448	90.9507	-0.0833538	0.0429446	0.754211
XM_004004774.3	101117822	33145	4.00101	4.23625	-0.0824241	0.0430011	0.754211
XM_012118171.2	101101952	30121	6.11983	7.48356	-0.290234	0.0434233	0.75488
XM_012098746.2	101110288	7426	6.96802	8.9367	-0.358994	0.0434397	0.75488
XM_004011436.3	100135437	63273	129.168	139.029	-0.10614	0.0435068	0.75488
XM_015100540.1	101106870	18541	1.65449	7.54726	-2.18957	0.0436138	0.75488
XM_012185563.2	101107032	11121	15.8415	19.2587	-0.281808	0.0442505	0.758916
XM_012180829.2	101113243	59233	29.5975	31.7159	-0.0997272	0.0446879	0.760808
XM_012106591.2	101105804	66040	23.0622	24.7084	-0.0994697	0.0448241	0.760808
XM_012188647.2	101112244	16110	20.3868	23.0724	-0.178534	0.0449002	0.760808
XM_012121743.2	105607745	30603	27.5317	29.6915	-0.108957	0.0454985	0.761216
XM_012187330.1	101112585	13969	1.24269	3.03841	-1.28984	0.0455434	0.761216
XM_004010302.3	101114524	59394	26.4626	30.4866	-0.204223	0.0455759	0.761216
XM_004014898.2	101113518	17453	41.3605	44.4933	-0.105335	0.0459051	0.761216
XM_012104425.1	101110292	41781	0.630689	2.94682	-2.22416	0.0460375	0.761216
XM_004006241.2	101109785	47659	10.0097	11.4258	-0.190893	0.0460557	0.761216
XM_004019058.3	101105785	36003	4.43376	6.91958	-0.642156	0.0461002	0.761216
XM_004020011.2	101119092	38312	56.5166	57.7133	-0.0302293	0.0461557	0.761216
XM_012106257.2	101103375	65586	0.234208	1.76958	-2.91754	0.0462023	0.761216
XM_012185818.2	101117714	5485	5.95628	8.20722	-0.462481	0.0469108	0.761216
XM_015093125.1	101122499	30404	1.41494	1.58776	-0.166246	0.0472355	0.761216
XM_004011755.3	101111294	64603	281.918	301.931	-0.0989458	0.0472555	0.761216
XM_012184361.1	101108581	8934	16.3985	20.4946	-0.321679	0.0473287	0.761216
XM_015097170.1	101102733	61243	0.861558	1.97002	-1.19319	0.0473819	0.761216
XM_015099125.1	101112914	13229	2.30429	2.46064	-0.0947166	0.0474057	0.761216
XM_004018514.3	101117971	28910	3.31969	4.88394	-0.556998	0.0475761	0.761216
XM_004005585.2	101116032	44913	12.1733	13.9795	-0.199595	0.047622	0.761216
XM_012188501.2	101108542	6069	14.4652	15.9164	-0.137922	0.04769	0.761216
XM_012106483.2	101122412	65871	7.37649	8.94139	-0.277564	0.0476963	0.761216
XM_004022177.3	101106996	66572	9.14207	12.2498	-0.422166	0.0477573	0.761216
XM_012096898.2	101111125	23152	53.2864	56.6154	-0.0874254	0.0481687	0.762545
XM_004008002.3	101121767	52391	22.4154	23.9754	-0.0970603	0.0483446	0.762545
XM_004012145.3	101112580	9408	16.4757	26.8517	-0.704675	0.0484869	0.762545
XM_012107711.2	105605651	67941	8.07954	10.4082	-0.365378	0.048581	0.762545
XM_004002923.3	101122565	6393	9.19462	10.7742	-0.228715	0.0485839	0.762545
XM_004014513.3	101114126	16808	11.7452	13.8259	-0.235312	0.0490609	0.763257
XM_015103834.1	101123176	40712	15.2719	17.1129	-0.164205	0.0492221	0.763257
XM_004012480.3	101122199	10710	5.40142	7.19391	-0.413437	0.0492814	0.763257
XM_015099134.1	101111112	13285	0.271572	27.0455	-6.63791	0.049363	0.763257
XM_015093233.1	106990245	31226	50.6172	57.7922	-0.191246	0.0496445	0.763257
XM_004017767.3	101108862	26196	13.4347	18.1576	-0.434608	0.04991	0.763257
XM_004002928.3	101102025	6422	167.405	178.182	-0.0900088	0.0499112	0.763257

## Sheet: SP42 vs  LP42  Down
transcript_id	gene_id	feature_id	LP42_FPKM	SP42_FPKM	log2(foldchange)	pvalue	qvalue
XM_004006286.2	101122936	47846	6.09256	0	inf	4.74458e-06	0.0535425
NM_001306110.1	101103911	15016	5.77057	0	inf	2.4569e-05	0.0924203
XM_012180376.2	101106171	58637	16.8762	0.51551	5.03284	0.000113402	0.142193
XM_012105208.2	101104294	43107	23.7947	19.7579	0.268212	0.000222841	0.173929
XM_015104429.1	101108104	43272	4.73771	0.476944	3.3123	0.0002293	0.173929
XM_012137046.2	101115605	32670	0	4.26907	#NAME?	0.000251135	0.173929
XM_004002048.3	101111237	3225	3.06529	0.597015	2.36018	0.000251778	0.173929
XM_004022324.2	101106826	67227	13.5748	0.366159	5.21232	0.000313645	0.196638
XM_012188569.1	101102410	15949	6.15476	0.128065	5.58676	0.000381435	0.226553
XM_012181011.2	101104665	59530	13.792	4.78671	1.52673	0.000417662	0.235666
XM_015093941.1	101120656	48835	28.6317	21.6216	0.40514	0.00044777	0.240623
XM_004004690.3	101115605	32668	19.9085	13.5348	0.556715	0.000540443	0.277223
XM_015096117.1	101114775	55624	50.2912	43.8063	0.199167	0.000647237	0.304336
XM_012178406.2	101112523	4247	5.02203	0.420954	3.57654	0.000888367	0.358043
XM_015099985.1	101102584	18676	22.1537	18.5535	0.255855	0.000928593	0.361351
XM_012186180.2	101121731	5559	2.87041	0.0830803	5.1106	0.00102639	0.377236
XM_004004188.3	101114492	30297	20.2991	14.7652	0.45922	0.00113985	0.377236
XM_012176644.2	101119299	51647	1.98744	0.47116	2.07662	0.00115398	0.377236
XM_015093610.1	101110911	34156	12.4181	9.37659	0.405311	0.00115515	0.377236
XM_012188291.2	101101908	15440	9.28901	7.09667	0.388382	0.00127854	0.379046
XM_012185507.2	101110951	11033	1.85002	0.0190027	6.6052	0.00143994	0.386132
XM_004013289.3	100144762	11282	7.75293	6.22581	0.316479	0.00162769	0.403914
NM_001129737.1	100169935	30787	10.3856	8.52705	0.284467	0.00164644	0.403914
XM_012150804.2	101104560	34363	3.4452	0.770341	2.16102	0.0019279	0.446011
XM_015095649.1	101108131	54251	40.2799	28.8771	0.480136	0.0019366	0.446011
XM_015096380.1	101120579	56942	4.23314	1.68049	1.33285	0.00201683	0.453769
XM_004015467.3	101112505	20282	39.2337	23.7536	0.72395	0.00205071	0.453769
XM_004012926.2	101123476	12087	29.7994	24.3378	0.292084	0.00219345	0.457555
XM_004022821.2	443475	289	48.7201	38.6092	0.33557	0.00222308	0.457555
XM_012096203.2	101113623	21992	66.6715	62.8807	0.0844513	0.00227613	0.457555
XM_015098549.1	101121277	10830	7.14221	6.1596	0.213534	0.00239915	0.457555
XM_015094124.1	101113998	44807	13.6199	11.3741	0.259967	0.00248717	0.457555
NM_001308582.1	101120148	5	4.0915	0.729445	2.48776	0.00252942	0.457555
XM_015104191.1	101108541	41762	18.1098	14.4179	0.328903	0.00253662	0.457555
NM_001246262.1	100642178	51353	19.1842	17.1701	0.160016	0.00262979	0.457555
XM_015094403.1	443286	46575	19.1333	15.3511	0.317736	0.00272512	0.457555
XM_004013624.2	101110075	13630	14.514	12.6095	0.202929	0.00275746	0.457555
XM_012096265.2	101108774	22194	16.3794	14.5789	0.167994	0.00285129	0.457555
XM_015102078.1	100145880	29181	24.0968	21.969	0.133373	0.00296971	0.457555
XM_012176293.2	101109695	51043	3.62676	1.81548	0.998333	0.00303343	0.457555
XM_012101293.2	101116613	36368	12.2285	7.85999	0.637642	0.00312057	0.457555
XM_004002732.3	101114834	5460	37.0464	29.6235	0.322594	0.00312745	0.457555
XM_012095612.1	101117190	20932	12.4743	2.73848	2.18752	0.00316583	0.457555
XM_015105052.1	101119536	67447	50.615	46.2775	0.129252	0.00329223	0.457555
XM_004002991.3	101117464	6850	20.9656	18.4034	0.188051	0.00330927	0.457555
XM_004001971.3	101112608	2870	10.4608	9.0686	0.20604	0.00336744	0.457555
XM_004006733.3	101103309	49484	4.20914	3.06137	0.459348	0.00346173	0.457555
XM_004010758.3	101120753	61158	2.69142	0.152566	4.14086	0.00347758	0.457555
XM_012179963.2	101113852	57809	25.5596	20.7883	0.298095	0.00364498	0.463933
XM_004020627.2	101121734	40032	29.4661	23.424	0.331069	0.00388556	0.481332
XM_004020450.3	101114836	39871	14.503	11.6095	0.321053	0.00392401	0.481332
XM_012180482.2	101109971	57580	23.5236	18.0543	0.381765	0.00416608	0.496521
XM_015095200.1	101115785	51137	22.571	16.7201	0.432893	0.00429731	0.49995
XM_004004560.2	101105552	32104	8.23444	4.98399	0.72437	0.00444605	0.501737
XM_012177417.1	105615152	51514	4.41021	2.89114	0.609213	0.00454142	0.507425
XM_015095366.1	101106932	52496	14.7624	11.7709	0.326709	0.00472781	0.510277
XM_012158583.1	100145858	50687	3.40193	0.0605677	5.81166	0.00481872	0.510277
XM_004012001.3	100135436	64911	12.654	10.5238	0.265938	0.00485192	0.510277
XM_015096439.1	101111966	57525	7.90868	6.0532	0.38574	0.00521074	0.525029
XM_004009805.3	101121265	57725	31.107	27.1944	0.193932	0.00531698	0.526334
NM_001141954.2	100196904	24953	8.6866	6.62722	0.390389	0.00555062	0.531261
XM_012103598.2	101106224	40214	32.3557	29.1975	0.148178	0.00561793	0.531261
XM_015100450.1	101119927	18089	15.161	11.2968	0.424456	0.00569295	0.531261
XM_004016304.3	101102511	21707	2.29449	0.151579	3.92003	0.00598505	0.54033
XM_004011729.2	101104503	64491	12.0352	9.71514	0.308954	0.00612328	0.545853
XM_015098635.1	101122451	11345	54.5313	41.9322	0.379023	0.00634061	0.551172
XM_012183073.2	101121429	63032	4.26695	1.98988	1.10052	0.00644077	0.551172
XM_015092185.1	101121386	4364	30.3306	27.7299	0.129329	0.00674896	0.551172
XM_015103863.1	101114411	40854	10.473	9.57035	0.130031	0.00683632	0.551172
XM_004017339.3	101121712	24862	14.7655	12.0103	0.297955	0.0068866	0.551172
XM_015095043.1	101104393	50672	21.5174	17.8499	0.269588	0.00698762	0.555319
XM_012178160.2	101110465	4213	12.5024	10.4368	0.26052	0.00717883	0.558786
XM_012184941.2	101116239	10129	2.5445	0.265208	3.26218	0.00718318	0.558786
XM_012174666.2	101119807	48788	4.42798	1.45057	1.61003	0.00721982	0.558786
XM_004004144.3	101103948	30139	10.7959	8.35778	0.369286	0.00726924	0.558786
XM_015099119.1	101114457	15089	9.47932	6.79829	0.479613	0.00737907	0.558786
XM_012132205.2	101121069	32021	23.8358	18.7524	0.346053	0.00747278	0.558786
XM_012102891.2	101115083	38877	20.4623	17.3286	0.239812	0.00747602	0.558786
XM_015102960.1	101115840	37679	16.9548	15.1164	0.165586	0.00767582	0.566155
XM_004013078.3	443340	12626	265.447	203.126	0.386044	0.00794861	0.566415
XM_004012098.3	101123051	9214	9.85221	8.07157	0.287598	0.0083397	0.573987
XM_004004446.3	101117905	31560	17.3013	15.2775	0.179475	0.00838967	0.573987
XM_004010176.3	101105161	58926	41.7926	32.3455	0.369682	0.0087845	0.590215
NM_001162559.1	100302317	28026	36.0425	29.6514	0.281598	0.00902717	0.595741
XM_015097633.1	101111462	63717	10.3788	8.8058	0.237117	0.00936642	0.607471
XM_012108113.2	105605927	810	11.1145	8.03241	0.468532	0.00944834	0.609283
XM_015101196.1	101121119	23741	9.84056	7.51237	0.389473	0.00951758	0.610261
XM_004017994.2	101102427	27269	47.0295	41.0976	0.194512	0.00985803	0.616489
XM_004009048.3	101119985	56036	12.8354	9.43264	0.444394	0.00987932	0.616489
XM_004010826.3	101117080	61489	11.4325	7.43526	0.62069	0.00994382	0.616489
XM_004005809.3	101106505	45775	24.7718	19.4005	0.352604	0.010106	0.616489
XM_015095651.1	101109446	54268	7.81835	5.94185	0.395952	0.010258	0.616489
XM_004018864.2	101120281	35436	34.9356	27.7398	0.33274	0.0103049	0.616489
XM_004013023.2	101104076	12429	22.6044	18.4205	0.295295	0.0103372	0.616489
XM_015102179.1	101110972	29157	7.74244	5.50596	0.491794	0.0104063	0.616489
XM_004011722.3	101102247	64449	18.6418	16.226	0.200234	0.0108166	0.616489
XM_004005955.3	105601862	46467	104.469	88.8268	0.234008	0.0112174	0.622496
XM_004017473.3	101110452	25451	7.17884	5.61324	0.354917	0.0114049	0.622496
XM_015104074.1	101106302	41108	42.0326	37.7133	0.156437	0.0114184	0.622496
XM_012182391.2	101110012	4895	3.10465	1.08146	1.52146	0.0115962	0.623156
XM_015104912.1	101114245	66354	12.1616	7.58929	0.680293	0.012457	0.649503
XM_012174467.2	101115695	48373	5.46129	1.98755	1.45825	0.0125993	0.649503
XM_015093444.1	101107672	32935	2.56354	0.0513497	5.64164	0.0126894	0.649503
XM_012174723.2	101101884	48875	20.3727	14.9917	0.44247	0.0127279	0.649503
XM_004003317.3	101113815	8246	10.5209	7.99168	0.396685	0.0127782	0.649503
XM_015098317.1	101115556	11164	18.5099	15.6583	0.241365	0.0129937	0.649503
XM_015101675.1	101112262	25208	35.3963	29.7219	0.252072	0.0131724	0.649503
XM_004013400.2	101111565	12108	15.1415	13.4584	0.170005	0.0132605	0.649503
XM_015100236.1	101111740	19309	5.3966	3.97864	0.439774	0.013549	0.649503
XM_004002392.3	101112098	4481	12.4654	10.1769	0.292636	0.013775	0.649503
XM_012107083.2	101110032	66925	18.8494	14.9369	0.335635	0.0137917	0.649503
XM_015091601.1	100302084	8797	5.16932	0.0617377	6.38768	0.0139261	0.649503
XM_004012171.3	101119830	9611	26.2463	23.7739	0.142737	0.0140485	0.649503
XM_012107813.1	101116540	67060	42.2003	36.3596	0.214917	0.0142541	0.649503
XM_004009699.2	101114358	57231	2.48666	1.36593	0.864326	0.0143096	0.649503
XM_004014634.3	101122715	17314	11.3263	9.31327	0.282323	0.0143292	0.649503
XM_015097956.1	101109457	9337	3.59976	1.76628	1.02718	0.0144083	0.649503
XM_015092373.1	101101853	5597	19.4136	17.0966	0.183358	0.0145591	0.649503
XM_012190225.2	101102922	18765	12.3814	11.058	0.163086	0.0146816	0.649503
XM_015101514.1	101108165	24301	15.1413	13.5663	0.158461	0.0147121	0.649503
XM_004012545.3	101116489	10934	26.8981	23.6711	0.184377	0.0149632	0.649503
XM_004018125.3	101110454	26969	48.9646	39.5063	0.309656	0.0149806	0.649503
XM_004022862.2	101113831	414	67.2402	54.9619	0.290892	0.0150176	0.649503
XM_004002150.3	101113635	3615	46.2161	32.5765	0.504565	0.0151103	0.649503
XM_004003316.3	101113555	8245	32.1327	27.7546	0.211313	0.0151847	0.649503
XM_015100145.1	101121541	17665	10.9303	8.20596	0.413582	0.0153793	0.649503
NM_001009440.1	443479	41706	11.5726	9.7312	0.25002	0.0154448	0.649503
XM_015093578.1	101119703	34020	96.599	82.1986	0.232894	0.015601	0.649503
XM_015097459.1	101120415	63002	9.3902	7.81232	0.265405	0.0156243	0.649503
XM_015101645.1	101106797	25015	25.4944	20.8241	0.291924	0.0158223	0.649503
XM_012190213.1	101106102	18752	16.3821	11.6116	0.496557	0.015891	0.649503
XM_004019646.3	101101847	37683	39.1415	25.3696	0.625601	0.0161054	0.649503
XM_015099329.1	101118463	14488	16.1595	13.3754	0.272801	0.016127	0.649503
NM_001009796.1	443384	13818	187.956	156.394	0.265217	0.0161648	0.649503
XM_015098150.1	101112580	9411	3.3152	1.39435	1.2495	0.0162923	0.649503
XM_012173447.1	101118771	46763	16.6283	13.4062	0.310743	0.0163111	0.649503
XM_015102137.1	101104611	28129	12.8318	10.8985	0.235603	0.0163178	0.649503
XM_004010551.3	101112983	60313	24.4559	21.1711	0.208087	0.0165486	0.649503
XM_015096546.1	101123123	58121	7.41344	5.83808	0.34465	0.0167029	0.649503
XM_012153058.1	101105220	34652	2.60383	0	inf	0.0171822	0.649503
XM_004016366.3	101119247	21911	5.16001	3.36321	0.617535	0.0173155	0.649503
XM_012178864.2	101113147	55932	22.7202	20.3041	0.162209	0.0173613	0.649503
XM_004009929.3	101110333	58285	114.838	99.8832	0.201282	0.0173664	0.649503
XM_012190461.2	101103751	19182	75.3835	58.9888	0.353808	0.0174031	0.649503
XM_015100817.1	101118728	22353	13.6182	12.2407	0.153847	0.017439	0.649503
XM_012186934.2	101108505	13222	13.1784	12.2744	0.102524	0.0176998	0.655817
XM_012105284.2	101118663	43266	30.3251	26.0105	0.221417	0.0179495	0.660025
XM_004022686.2	101115438	67145	17.3972	15.1749	0.197169	0.0180433	0.660025
XM_015092830.1	101109946	33755	7.07184	4.99589	0.501345	0.0183669	0.660876
XM_004011754.3	101111028	64594	28.7155	24.0785	0.254085	0.018672	0.660876
XM_012190529.2	105616896	6391	16.7419	2.81063	2.57449	0.0187338	0.660876
XM_012105682.2	101106904	43802	283.089	234.195	0.273543	0.0187555	0.660876
XM_004020949.3	101111335	41788	6.92151	5.14516	0.427872	0.0190203	0.661442
XM_012105063.2	101110116	8663	10.8888	6.14259	0.825921	0.0190616	0.661442
XM_012095986.2	101118472	21634	6.74946	3.38261	0.996634	0.0191934	0.661442
XM_012188212.1	101119491	15307	16.7746	14.1446	0.246028	0.0193164	0.661442
XM_004022956.3	101119027	841	86.9907	75.8922	0.19691	0.0194089	0.661442
XM_015093852.1	101107431	44950	78.187	65.8443	0.247871	0.0194092	0.661442
XM_015101692.1	101116605	25320	16.3819	14.6511	0.161088	0.0194458	0.661442
XM_015103914.1	101115754	41976	13.5649	12.0647	0.169089	0.0196875	0.664066
XM_015098135.1	101108926	9329	5.0563	3.33842	0.598916	0.0196909	0.664066
XM_015092643.1	101110017	8172	5.40388	3.26674	0.726145	0.0197131	0.664066
XM_012174770.2	101112211	48951	25.7973	5.27516	2.28993	0.0198369	0.664272
XM_012097952.2	494441	7218	11.3728	9.65432	0.236344	0.0201368	0.668178
XM_012184124.2	101121565	5184	49.0476	43.9541	0.158186	0.0202831	0.668178
XM_012129920.2	100188913	31739	18.7207	16.8224	0.15425	0.0203016	0.668178
XM_012103243.2	443268	39915	63.202	50.6138	0.320438	0.0207395	0.670617
XM_015096106.1	101105495	55492	6.98499	3.67923	0.924853	0.0210748	0.6723
XM_012174271.2	101115865	48024	7.25538	5.04902	0.523046	0.0211472	0.6723
XM_004020888.3	101117982	41628	11.6435	8.7531	0.411656	0.0213697	0.6723
XM_004018384.2	101107229	28480	69.6405	52.3269	0.412376	0.0213782	0.6723
XM_004002658.2	101116785	5215	1.35023	0.60227	1.16472	0.0213806	0.6723
XM_012181433.2	101115967	60370	6.3876	5.09499	0.326195	0.0214901	0.6723
XM_004021612.2	101117727	42749	16.8856	14.9724	0.173486	0.0215212	0.6723
XM_015102478.1	101107824	29070	11.7139	10.2346	0.194765	0.0215466	0.6723
XM_015098074.1	101117855	9120	14.4889	12.3573	0.22958	0.0216427	0.6723
XM_015096412.1	101102902	57365	15.0459	12.774	0.236163	0.0217067	0.6723
XM_012096964.2	101121801	23300	4.37961	2.5252	0.794406	0.0220534	0.675987
XM_015104030.1	101118752	40917	16.4791	13.0802	0.333258	0.0220962	0.675987
XM_015093243.1	101102456	31264	5.97633	3.86905	0.627282	0.0225636	0.675987
XM_015098433.1	101118709	10306	5.0364	0.714912	2.81656	0.0226545	0.675987
XM_015094804.1	101104392	48967	5.1551	2.43269	1.08345	0.0227109	0.675987
XM_004003414.3	101118750	8719	5.7677	3.69774	0.641352	0.0227758	0.675987
XM_004019130.3	101104613	36320	9.38111	7.73178	0.278958	0.0228207	0.675987
XM_012107223.2	101122839	67136	2.43351	0.550202	2.14501	0.0234555	0.675987
XM_004017531.3	101109741	24359	15.8763	13.7793	0.20437	0.0237069	0.675987
XM_015101452.1	101117020	25637	11.5097	9.98072	0.205634	0.0237976	0.675987
XM_004022758.3	100190977	2	380.209	355.204	0.0981451	0.0237989	0.675987
XM_004021551.3	101115678	43572	6.02894	3.30794	0.865972	0.0238138	0.675987
XM_012188317.2	101113614	15495	26.566	19.484	0.44729	0.0243337	0.677493
XM_015102838.1	101112268	36272	10.3368	8.42936	0.2943	0.0243808	0.677493
XM_015100366.1	101116167	17486	15.6896	13.5529	0.211203	0.0244502	0.677493
XM_012173401.2	101119387	46762	4.74416	2.5556	0.892494	0.0247944	0.677493
XM_015102020.1	101107902	26977	3.67942	1.53912	1.25738	0.0249044	0.678856
XM_015101279.1	101107307	23071	26.4696	22.8992	0.209036	0.0254705	0.687641
XM_012105430.2	101110024	43497	8.71532	6.64349	0.391613	0.0256794	0.691628
XM_004016500.3	101109907	22584	15.658	13.9881	0.162701	0.0258648	0.694962
XM_004022910.2	101111946	589	6.23976	4.53942	0.458985	0.0262948	0.69844
XM_012175297.2	101104477	49914	1.69957	0.193319	3.13611	0.0263876	0.69844
XM_004019609.3	101113371	37597	27.6198	24.4088	0.178301	0.026421	0.69844
XM_015098523.1	101117432	10738	1.81547	1.05905	0.777565	0.0264274	0.69844
XM_015096194.1	101122278	56284	2.81909	2.25888	0.319627	0.0265516	0.699406
XM_012096357.2	101115651	22348	8.90873	6.40992	0.474914	0.0266313	0.699406
XM_012187147.2	100135697	13671	20.0688	17.5113	0.196667	0.0266499	0.699406
XM_004013801.3	101111728	14346	6.05706	3.85493	0.651914	0.0268984	0.703823
XM_012098885.2	101107637	26966	3.685	0.903623	2.02787	0.026943	0.703823
XM_004005849.3	101116893	45951	21.8061	20.0356	0.122171	0.0272174	0.706131
XM_004010800.3	101110679	61363	3.50305	1.85717	0.915507	0.0273235	0.706131
XM_015091780.1	101115756	8807	83.5287	73.3205	0.188055	0.0277067	0.706131
XM_012180224.1	101106774	58281	29.1254	25.9047	0.169067	0.027725	0.706131
XM_012100145.2	101114649	28860	7.3555	4.25735	0.788869	0.0277316	0.706131
XM_004002027.3	101105452	3129	15.7149	12.8572	0.289556	0.0278802	0.70703
XM_004006432.2	101114765	48348	18.782	15.9134	0.239108	0.0280759	0.710395
XM_015100079.1	100505405	20134	19.3056	15.9252	0.277707	0.028415	0.711685
XM_012177196.1	101115329	4013	14.0332	11.6615	0.267092	0.0285586	0.711908
XM_012107907.2	101110915	258	8.37626	6.42484	0.382647	0.0289055	0.713792
NM_001127281.1	100147790	38074	125.06	109.065	0.197431	0.0289186	0.713792
XM_004013115.2	101106535	12806	20.76	16.7252	0.311779	0.0292431	0.716838
XM_012156716.2	101115351	33887	11.9062	10.9122	0.125781	0.0293493	0.716838
XM_004004712.2	101121402	32779	8.44411	6.99218	0.272202	0.0296872	0.720016
XM_015097989.1	101117428	9559	16.9595	15.7457	0.107138	0.029796	0.720016
XM_012102156.2	101114224	37863	4.16156	3.25189	0.355846	0.0299607	0.722451
XM_012183431.1	101113858	63674	3.71206	1.04389	1.83025	0.030195	0.72274
XM_012096020.2	101102261	21703	8.23111	1.85624	2.1487	0.0303792	0.72274
XM_004012531.3	101112992	10887	19.2699	15.9607	0.271831	0.0304602	0.72274
XM_012184575.2	101106340	9279	14.586	9.31809	0.646482	0.030473	0.72274
XM_004006236.3	101108209	47612	9.57686	6.23516	0.619125	0.0304854	0.72274
XM_015102892.1	443355	37546	908.708	759.069	0.259586	0.0306834	0.72274
XM_015103855.1	101110293	40814	17.4227	16.2466	0.10083	0.0309258	0.72274
XM_004006392.3	101104978	48187	5.89798	3.2546	0.857741	0.0309464	0.72274
XM_015101665.1	101109123	25100	12.4424	9.62956	0.369726	0.0312808	0.72274
XM_015102997.1	100144763	38003	6.13113	4.08061	0.587366	0.0315314	0.724551
NM_001308597.1	101108962	35579	3.94047	0.827685	2.25121	0.0319843	0.724551
XM_004011730.3	101104760	64492	12.526	10.7537	0.220091	0.031999	0.724551
NM_001142890.1	100217405	12867	2.70641	0.958826	1.49704	0.0321916	0.724551
XM_015098677.1	101120930	11560	26.8684	22.4711	0.257835	0.0322022	0.724551
XM_012185668.2	101123643	11295	15.0101	14.9474	0.00604003	0.0322308	0.724551
XM_012185254.2	101110774	10530	4.53798	0	inf	0.032346	0.724667
XM_012101193.2	101107053	36120	18.3235	15.2608	0.263864	0.0324812	0.725843
XM_004005034.3	101117825	34235	22.5673	19.0353	0.245558	0.0326257	0.726431
XM_012108411.1	105606136	1833	6.33361	5.03779	0.330239	0.0326363	0.726431
XM_004010649.3	100174904	60704	82.0939	65.2484	0.331333	0.0332763	0.729032
XM_004019012.2	101113965	35864	4.17758	1.99561	1.06584	0.0336446	0.729032
XM_004022322.2	101106404	67218	27.2284	23.1222	0.235835	0.0336566	0.729032
XM_012133094.2	101105801	32119	6.44927	2.21626	1.54101	0.0339613	0.729032
XM_004008860.2	101117329	55391	36.1704	32.8847	0.13739	0.0341666	0.729032
XM_004022044.2	101114677	66073	20.9843	18.5596	0.17714	0.0343467	0.729032
XM_015102142.1	101111838	28550	6.8407	4.93318	0.471628	0.0344108	0.729032
XM_004021947.3	101108546	65659	6.75007	5.25444	0.361365	0.0346912	0.729032
XM_004019631.3	101120283	37648	4.43596	1.46173	1.60157	0.035333	0.733041
XM_012175057.2	101106510	49532	2.30238	1.05851	1.12109	0.035359	0.733041
XM_004011187.3	101107200	62088	10.1905	6.01095	0.761565	0.0355315	0.733041
XM_004004531.3	101119369	32000	14.9449	9.49057	0.655088	0.0356733	0.734381
NM_001290793.2	100359412	51123	73.2455	62.973	0.218008	0.0368034	0.735465
XM_015092955.1	101116545	29360	21.1543	19.4777	0.119125	0.0368471	0.735465
XM_015093141.1	101108191	30506	6.64307	4.06347	0.709139	0.0368575	0.735465
XM_015097452.1	101118364	62957	10.0179	7.89253	0.344025	0.0370699	0.735465
XM_004016269.2	101116171	21594	26.1081	24.3257	0.102012	0.0373329	0.735465
XM_012106842.1	101120806	66484	4.65131	0.592192	2.9735	0.0375515	0.735465
XM_015091774.1	101111156	8706	15.0714	13.6783	0.139925	0.0376155	0.735465
XM_004002790.3	101109404	5671	3.78904	1.34598	1.49317	0.03776	0.735465
XM_015098316.1	101113774	11094	29.6169	26.3521	0.168499	0.0377892	0.735465
XM_015093914.1	101107087	47797	13.8334	10.7526	0.36346	0.0379064	0.735465
XM_015098101.1	101104410	9236	1.50651	0.3017	2.32003	0.0381981	0.735465
XM_004014519.3	101115389	16826	13.8046	12.3297	0.163015	0.0383042	0.735465
XM_004010460.3	101112321	59965	10.6409	5.78282	0.879769	0.0383424	0.735465
XM_015098980.1	101106700	12949	138.916	102.261	0.441956	0.0386331	0.735465
XM_015098472.1	101109460	10515	27.5011	24.2838	0.179493	0.0387195	0.735465
XM_012190349.2	101102414	18883	1.0941	0.574386	0.929649	0.0387651	0.735465
XM_015098133.1	101108926	9327	5.44907	3.55839	0.614784	0.0389511	0.737215
XM_004005941.3	101122010	46404	38.8439	35.6155	0.125183	0.0393933	0.739689
XM_015098527.1	101117432	10742	1.69935	1.09678	0.631705	0.0398028	0.742437
XM_015104411.1	101105799	43136	106.837	92.4311	0.208966	0.0401348	0.743714
XM_015091916.1	443265	2564	8.92299	7.83171	0.1882	0.0403952	0.746088
XM_004009088.3	443029	56344	20.7968	18.6876	0.154285	0.0407664	0.74619
XM_012125926.2	101121148	31171	17.2639	14.5914	0.242644	0.0408545	0.74619
XM_012175446.2	101122940	50153	5.46731	3.58226	0.60996	0.0409759	0.74619
XM_015092248.1	101120208	4754	13.7148	9.47114	0.534129	0.0412108	0.74619
XM_015100869.1	101115306	20314	44.0101	39.9004	0.141433	0.0412815	0.74619
XM_012178386.2	101112775	4250	2.46659	0.600743	2.0377	0.0413264	0.74619
XM_015104664.1	443011	66957	5.32516	3.66038	0.540831	0.0419787	0.751922
XM_012183870.2	101107105	64520	5.93481	1.0523	2.49565	0.0421103	0.751922
XM_004017409.3	101116511	25160	55.6468	48.4122	0.20093	0.0424439	0.754211
XM_015095193.1	101115785	51129	1.79745	0.134902	3.73597	0.0427461	0.754211
XM_004010265.3	101105413	59236	12.2646	10.8345	0.178871	0.0428905	0.754211
XM_012099225.2	100302078	28717	40.5422	33.8428	0.260575	0.0429312	0.754211
XM_012175343.2	101112971	50014	3.41149	0.586221	2.54088	0.0429333	0.754211
XM_015101525.1	101122726	24390	4.23932	1.61765	1.38993	0.0430024	0.754211
XM_015100541.1	101106870	18542	7.36247	4.88345	0.59229	0.0430405	0.754211
XM_015101876.1	101113702	25964	5.82977	4.3079	0.436455	0.0431798	0.754382
XM_004006230.3	101106758	47583	41.1646	37.8049	0.122831	0.0431839	0.754382
XM_012177587.1	443412	55564	2.31723	0.649631	1.83471	0.0432988	0.75488
XM_012160857.2	101119632	44774	22.5707	19.2818	0.227209	0.0435663	0.75488
XM_004003478.2	101116530	2219	2.59444	1.97579	0.392996	0.0437759	0.756139
XM_015096417.1	101104578	57404	4.2665	3.10457	0.458659	0.0438492	0.756139
XM_015095628.1	101114701	54002	8.00229	6.56721	0.285132	0.0438876	0.756139
XM_015097318.1	101120499	61932	1.45031	0.0585913	4.62953	0.0439925	0.756792
XM_004002808.2	101113030	5707	51.833	41.0263	0.337322	0.0441253	0.757921
XM_015104653.1	101103536	44499	12.6359	10.7627	0.231484	0.0443853	0.759521
XR_001022434.2	101109125	27650	25.087	19.5711	0.358217	0.0444204	0.759521
XM_004020123.2	101102947	38744	3.62542	3.333	0.121329	0.0445207	0.760086
XM_015101012.1	101120947	21139	1.61973	0.784173	1.04651	0.0446979	0.760808
XM_012181288.2	101117165	60038	23.8075	21.2432	0.164416	0.0448946	0.760808
XM_004009654.3	101104749	57030	25.4558	9.9257	1.35875	0.0452583	0.761216
XM_012096358.2	101115651	22349	8.67322	4.91572	0.819166	0.0453528	0.761216
XM_012095833.1	101108947	21279	16.8661	14.8476	0.183899	0.0453687	0.761216
XM_012098788.1	101116866	26738	15.3539	12.1	0.3436	0.0455568	0.761216
XM_012106642.2	101119368	66136	9.01457	1.79614	2.32736	0.045764	0.761216
XM_004004108.3	101117560	30025	12.8117	6.60033	0.956848	0.0460015	0.761216
XM_015102053.1	101119678	27233	9.13227	6.50839	0.488672	0.0460184	0.761216
XM_015103328.1	101105458	38439	26.8374	19.032	0.495821	0.0464852	0.761216
XM_015098968.1	101103166	12905	13.1002	6.50888	1.0091	0.0464977	0.761216
XM_004017817.3	101122309	26449	16.6931	15.0597	0.148563	0.0465426	0.761216
XM_004003051.3	101111065	7106	6.36827	4.15037	0.617662	0.0465661	0.761216
XM_004013692.3	101105586	13878	18.9968	16.0945	0.239196	0.0466242	0.761216
XM_015098336.1	100329218	11573	6.71944	5.60899	0.260601	0.0467011	0.761216
XM_015096581.1	100294646	58373	21.3843	16.7613	0.351416	0.0468738	0.761216
XM_015102266.1	101115912	27789	7.46165	5.85458	0.349929	0.0470616	0.761216
XM_012177837.2	101102146	53937	45.2327	41.6539	0.118915	0.0471013	0.761216
XM_015101013.1	101121625	21154	8.39523	6.68032	0.329651	0.0473168	0.761216
XM_012179569.1	101104238	57024	5.26165	1.90662	1.4645	0.0473691	0.761216
XM_012094758.2	101116423	19911	5.6998	4.66017	0.290527	0.0474256	0.761216
XM_015098522.1	101117432	10737	1.49399	0.946178	0.658992	0.0478317	0.761327
XM_015096502.1	101114871	57819	33.4272	30.9604	0.110598	0.0483077	0.762545
XM_015096817.1	101122440	59160	6.78005	4.49337	0.593498	0.0483078	0.762545
XM_004010760.3	101121607	61167	35.4228	26.7054	0.407547	0.0484515	0.762545
XM_012100981.2	101117458	2298	20.0327	17.3528	0.207188	0.0485837	0.762545
XM_015094499.1	101109605	47248	17.3448	14.9974	0.209786	0.0491388	0.763257
XM_012187769.2	101113611	14754	8.99645	6.6002	0.446846	0.0499765	0.763257
XM_015095261.1	101105241	51737	24.6633	20.1524	0.291414	0.0499961	0.763257

## Sheet: SP42 vs SP_LP3  Up
transcript_id	gene_id	feature_id	SP_LP3_FPKM	SP42_FPKM	log2(foldchange)	pvalue	qvalue
XM_012186252.2	101121276	0.0725624	0.0315867	13.1295	-8.69928	2.00001e-05	0.0802872
XM_015097694.1	101102992	0.641197	3.09271	5.09351	-0.719788	6.22549e-05	0.107147
XM_012104243.2	101102280	0.565233	22.5069	47.46	-1.07634	6.22791e-05	0.107147
XM_015105015.1	101106826	0.475365	14.2838	30.2692	-1.08347	8.26304e-05	0.123814
XM_015096034.1	101118022	0.898737	47.3355	53.3009	-0.171237	0.00010281	0.123814
XM_015092116.1	101104442	0.881048	19.3708	22.6197	-0.223701	0.000175456	0.176085
XM_012098867.2	101105190	0.238949	0.018609	2.9441	-7.30568	0.000263023	0.226257
XM_012107966.1	101117061	0.536695	3.24511	7.42497	-1.19412	0.000381629	0.249948
NM_001177678.1	100415775	0.844489	22.8518	27.2253	-0.252638	0.000583898	0.314649
XM_012100845.2	101104939	0.549049	5.89238	10.4675	-0.828989	0.000599518	0.314649
XM_004009596.3	101113069	0.73549	82.7057	107.915	-0.38383	0.000655926	0.314649
XM_015104262.1	101110022	0.853308	8.54718	10.5549	-0.30439	0.000659389	0.314649
XM_012105050.2	105604929	0.702734	33.8904	48.5478	-0.518528	0.000698069	0.314649
XM_015097569.1	101107533	0.812188	12.4125	15.5118	-0.321572	0.000801717	0.314649
XM_012186563.2	101103166	0.279756	0.390413	3.2747	-3.06829	0.000869237	0.317219
XM_004021510.2	101104961	0.45424	17.2561	37.0197	-1.10119	0.000934251	0.321463
XM_012128326.1	101113728	0.421519	84.9966	137.451	-0.693442	0.000966459	0.322709
XM_015092889.1	101110040	0.689056	6.86655	10.5766	-0.623213	0.000991466	0.322709
XM_015091824.1	101110380	0.577038	55.2706	92.4943	-0.742852	0.00117225	0.343669
XM_012111055.2	443346	0.844656	16.4057	19.0029	-0.212028	0.00123951	0.343669
XM_004012491.3	101103331	0.87112	12.6532	14.8949	-0.235316	0.00126753	0.343669
XM_015105230.1	101102298	0.673498	4.50058	6.39571	-0.506996	0.00129074	0.343669
XM_015102143.1	101112604	0.847575	7.75347	10.1171	-0.383877	0.00131016	0.343669
XM_012179336.2	100171391	0.587591	3.79635	6.2175	-0.711723	0.00132671	0.343669
XM_012188153.2	101112918	0.593906	6.82802	10.2322	-0.583572	0.00168485	0.390204
XM_015104014.1	101112869	0.686639	5.96376	9.24703	-0.632768	0.00179264	0.399792
XM_004020226.3	101106478	0.61592	9.6376	15.5852	-0.693429	0.00196189	0.429582
XM_004015187.3	101120856	0.700831	5.61647	8.04417	-0.518279	0.00202087	0.434444
XM_015095222.1	101122517	0.26199	0.562275	2.6503	-2.23681	0.00218886	0.45449
XM_004006157.3	101111177	0.756911	5.02045	6.99396	-0.478293	0.00226968	0.460996
XM_004001901.2	101116000	0.103606	1.30837	8.96773	-2.77697	0.00229675	0.460996
XM_015104126.1	101117133	0.871174	11.1635	13.3919	-0.262571	0.00251467	0.488454
XM_015096647.1	101106171	0.071567	0.93909	21.9952	-4.54978	0.00262127	0.490783
XM_015105071.1	101103298	0.614005	10.0607	16.5532	-0.718379	0.00270715	0.490783
XM_004003407.3	101117130	0.384037	0.677508	3.40984	-2.33139	0.00272745	0.490783
XM_015094037.1	101102891	0.50333	1.44279	3.62003	-1.32714	0.00273042	0.490783
NM_001161890.1	100302101	0.827999	36.7719	44.9609	-0.290068	0.0033073	0.568998
XM_015095711.1	101106771	0.876464	35.058	39.67	-0.178303	0.00355324	0.595843
XM_004012869.3	101109721	0.844304	14.4329	17.6445	-0.289856	0.00356229	0.595843
XM_015096646.1	101106171	0.287096	5.038	18.2806	-1.85939	0.00437004	0.641967
XM_012104920.2	101112282	0.755561	15.4079	20.6199	-0.420373	0.00442442	0.641967
XM_004005697.3	101122768	0.777508	142.395	186.442	-0.38883	0.00472785	0.658731
XM_012116041.2	101109416	0.355688	0.39959	2.22152	-2.47496	0.00475874	0.658731
XM_004006056.3	101108470	0.860154	26.9369	33.1454	-0.299224	0.00506152	0.663563
XM_012154644.2	101103379	0.639335	3.41296	4.89434	-0.520091	0.00506602	0.663563
XM_004001953.3	101107912	0.733872	9.06707	12.2649	-0.435824	0.00508697	0.663563
XM_012176910.2	101109266	0.480495	0.855012	2.86341	-1.74372	0.00519392	0.663563
XM_012185134.2	101120850	0.808864	31.4442	38.5843	-0.295219	0.00520995	0.663563
XM_012174794.2	101114944	0.760514	17.6012	21.2555	-0.272168	0.00529746	0.663563
XM_015102651.1	101117118	0.806641	12.7425	16.2524	-0.351006	0.00534465	0.663563
XM_012177981.2	101104061	0.67645	2.66895	4.49053	-0.750616	0.00545602	0.663705
XM_012176858.2	101122101	0.698442	10.2095	14.9512	-0.550352	0.00557767	0.665068
XM_004014969.3	101110080	0.903608	61.82	66.7529	-0.110757	0.00587453	0.686864
XM_012169019.2	101111237	0.361158	0.0188237	1.78776	-6.56946	0.00612983	0.708151
XM_015104517.1	101103870	0.80324	20.5179	24.7001	-0.267635	0.00625119	0.708151
XM_004005671.2	101115522	0.739229	10.2545	17.9205	-0.805351	0.0062918	0.708151
XM_015102596.1	105603928	0.127693	0.047595	6.10036	-7.00194	0.00637566	0.710945
XM_012099687.2	101105366	0.776455	17.5818	23.1161	-0.394815	0.00674503	0.71404
XM_004021933.3	101104372	0.690659	21.9717	30.2255	-0.460121	0.00678397	0.71404
XM_004006314.3	101107685	0.845226	56.0896	70.5737	-0.331398	0.0068749	0.71404
XM_012095611.2	101117190	0.467555	6.54583	19.0026	-1.53755	0.00689772	0.71404
XM_004011849.2	101115286	0.578623	3.17578	5.50951	-0.794814	0.00702322	0.71404
XM_015098196.1	101118795	0.899356	20.0927	22.8244	-0.183906	0.0074899	0.71404
XM_015103028.1	101105615	0.812574	7.72272	9.85784	-0.352163	0.00751341	0.71404
XM_012168162.2	101112041	0.789273	5.35478	7.25025	-0.437204	0.00752633	0.71404
XM_004021526.3	101109329	0.1568	0.678812	5.56263	-3.03468	0.00761309	0.71404
XM_015103075.1	101103681	0.749903	3.81823	5.98454	-0.648334	0.00771183	0.71404
XM_012174854.2	101102891	0.598832	6.9298	12.0912	-0.803066	0.00782924	0.71404
XM_004015023.3	101123398	0.845622	18.243	21.8159	-0.258036	0.0079653	0.71404
XM_015092028.1	101112175	0.509097	0.0916253	1.66658	-4.185	0.00800853	0.71404
XM_012132802.1	101102627	0.649869	1.83512	3.98812	-1.11983	0.00804433	0.71404
XM_012173678.2	101117742	0.506296	2.08492	4.44314	-1.09159	0.00821074	0.71404
XM_004015355.2	443450	0.66587	3.63842	6.13215	-0.75308	0.00822108	0.71404
XM_012186564.2	101103166	0.331006	3.33333e-07	1.71407	-22.294	0.00826949	0.71404
XM_004004864.3	443118	0.19588	2.24539	9.36178	-2.05982	0.00841189	0.71404
XM_004019417.3	101106469	0.879218	14.9976	17.207	-0.198269	0.00843542	0.71404
XM_012190728.1	101109637	0.542895	2.49998	4.80373	-0.942236	0.00859234	0.71404
XM_012180649.2	101108392	0.627833	7.33939	12.8363	-0.806494	0.00873491	0.71404
XM_012187492.1	101110690	0.617862	2.22615	3.46374	-0.637782	0.00892774	0.71404
XM_012189512.2	100302309	0.875265	47.1503	55.0274	-0.222883	0.00915591	0.71404
XM_015097829.1	101108759	0.933009	33.181	35.8987	-0.113574	0.00923565	0.71404
XM_015097145.1	101120753	0.665004	7.49846	11.1575	-0.573353	0.00924295	0.71404
XM_004003265.3	101121479	0.719165	8.23909	10.5319	-0.354215	0.00932998	0.71404
XM_004014912.3	101117010	0.79396	25.8666	32.6593	-0.336406	0.00941387	0.71404
XM_012170629.2	101110138	0.755262	4.38858	6.33155	-0.528804	0.00949308	0.71404
XM_015093975.1	101109088	0.902775	22.6792	25.8653	-0.18965	0.00955166	0.71404
XM_004002170.3	101119265	0.830991	4.13266	5.97208	-0.531163	0.00959419	0.71404
XM_015101573.1	101120525	0.866316	15.2673	17.0743	-0.161375	0.00961744	0.71404
XM_004005585.2	101116032	0.852545	11.7803	13.9795	-0.24693	0.00965559	0.71404
NM_001308578.1	443258	0.882589	246.294	276.106	-0.164843	0.0102283	0.71404
XM_004020888.3	101117982	0.397586	2.49203	8.7531	-1.81247	0.0102328	0.71404
XM_012189242.2	101109472	0.309631	0.247342	1.81046	-2.87178	0.0106811	0.71404
XM_015098556.1	101122802	0.771484	52.8041	64.6974	-0.293057	0.0108358	0.71404
XM_004016989.3	101116602	0.640042	3.15102	5.25887	-0.738936	0.0108677	0.71404
XM_015095533.1	101122598	0.76656	8.66505	12.8052	-0.563453	0.0111272	0.717198
XM_012190490.2	101108943	0.733077	13.6934	18.9337	-0.467476	0.0112034	0.717198
XM_015101105.1	101122625	0.368984	1.19106	3.059	-1.36081	0.0112555	0.717198
XM_012187925.2	101105589	0.804767	25.3566	31.4816	-0.312149	0.0114372	0.718257
XR_001044942.1	101120939	0.684123	3.96963	5.94168	-0.581869	0.0114635	0.718257
XM_012189370.2	101120770	0.448149	3.9447	9.13496	-1.21148	0.011576	0.718257
XM_012174456.1	101114508	0.344899	1.03003	3.75244	-1.86514	0.0116332	0.718257
XM_012184846.2	101106341	0.151766	0.273186	4.78464	-4.13045	0.011925	0.718257
XM_012107288.2	101106826	0.700319	7.12982	10.534	-0.563119	0.0119282	0.718257
XM_004015098.3	101120941	0.537349	4.322	7.38824	-0.773532	0.012112	0.722582
XM_015101510.1	101115069	0.816111	23.7173	28.8058	-0.280418	0.0121386	0.722582
XM_015096109.1	101107596	0.834173	15.6649	19.0594	-0.282973	0.0121979	0.722582
XM_004022355.3	101114335	0.328162	5.37779	18.7972	-1.80544	0.01224	0.722582
XM_004008043.3	101111450	0.639218	8.79829	13.0367	-0.567288	0.0123104	0.72319
XM_012184111.2	101109456	0.88094	24.6967	27.3039	-0.144793	0.0124565	0.72822
XM_004001803.1	101113021	0.851641	10.3101	12.3829	-0.2643	0.0125901	0.730815
XM_012180580.2	100145865	0.68545	20.5842	28.0945	-0.448751	0.0134626	0.730815
XM_015099065.1	101104259	0.845382	16.3954	20.6882	-0.335518	0.0134822	0.730815
XM_012184609.2	101109457	0.329462	4.33505	13.9657	-1.68777	0.0136429	0.730815
XM_015094280.1	101102710	0.851057	22.9463	26.4359	-0.204238	0.013668	0.730815
XM_004008030.3	101107437	0.739026	27.0726	38.0969	-0.492841	0.0137193	0.730815
XM_015094143.1	101103145	0.678797	21.1751	30.4492	-0.524039	0.0137954	0.730815
XM_012171943.2	101107426	0.852829	10.8403	12.9495	-0.25649	0.0139811	0.730815
XM_012098854.2	101102181	0.361402	0.76907	2.2799	-1.56778	0.0140114	0.730815
XM_004016409.3	101106878	0.850807	8.8433	9.7449	-0.140062	0.0140252	0.730815
XM_012101189.2	101117456	0.341818	0.308401	3.10762	-3.33293	0.0140601	0.730815
XM_012174256.1	101114764	0.858044	64.8072	75.8213	-0.226448	0.0140954	0.730815
NM_001161870.1	100302073	0.881209	16.9934	19.236	-0.178834	0.0142475	0.730815
XM_012096408.2	101119669	0.837849	22.9959	27.7272	-0.269923	0.0142634	0.730815
XM_012100686.2	101111668	0.049416	2.35122	28.9786	-3.62351	0.0145323	0.730815
XM_012173563.2	101101969	0.712551	4.8962	6.98607	-0.512818	0.0145463	0.730815
XM_004002467.3	101109498	0.878804	21.0071	23.9633	-0.189949	0.0146288	0.730815
XM_012182853.2	101116916	0.462569	4.07291	9.21093	-1.17729	0.014645	0.730815
XM_012096890.2	101110089	0.809055	28.0343	32.7867	-0.225921	0.0146961	0.730815
XM_004020478.3	101121561	0.345769	1.80672	6.55456	-1.85913	0.0147138	0.730815
XM_015098953.1	105616427	0.701503	2.67096	4.75659	-0.832573	0.0147748	0.730815
XM_004004328.3	443506	0.711867	8.24332	12.1027	-0.554035	0.0148744	0.730815
XM_015098563.1	101115380	0.876288	42.9151	48.2404	-0.168754	0.0151515	0.731339
XM_004023360.3	101106971	0.932319	15.4545	17.2347	-0.157293	0.0155624	0.731339
NM_001162546.1	100302304	0.828975	123.399	149.075	-0.2727	0.0156985	0.731339
XM_004008057.3	101115024	0.534467	19.6801	30.4509	-0.629748	0.0157988	0.731339
XM_004018875.3	101122731	0.60194	23.344	28.7354	-0.299777	0.0158363	0.731339
XM_015098476.1	101111892	0.213584	0.612825	4.76059	-2.95759	0.0158513	0.731339
XM_004014389.2	101104770	0.681471	2.96856	4.83405	-0.703467	0.0160901	0.731339
XM_015096180.1	101118446	0.928318	38.0091	39.7416	-0.0643073	0.0161047	0.731339
XM_015091742.1	101114926	0.608671	1.65872	3.62891	-1.12947	0.0161474	0.731339
XM_012101452.2	100302070	0.283428	0.0690357	3.50482	-5.66586	0.0164304	0.731339
XM_004004465.3	101122922	0.848094	18.1132	21.0548	-0.217105	0.0164789	0.731339
XM_012173981.2	641303	0.828774	20.3068	24.5335	-0.272792	0.0167894	0.731339
XM_004009031.3	101115619	0.866229	34.3945	43.6342	-0.343278	0.0168275	0.731339
XM_004005732.3	101109685	0.91993	69.1255	75.2028	-0.121569	0.0169959	0.731339
XM_012184068.2	101105337	0.48	0.849903	2.41275	-1.50531	0.0171504	0.731339
XM_004005642.3	101107341	0.779092	5.84488	7.07438	-0.275429	0.0172196	0.731339
XM_012182178.2	101118616	0.664971	2.37863	4.21455	-0.825252	0.0172478	0.731339
XM_004018815.3	101107557	0.74978	7.29956	9.86391	-0.43435	0.0176489	0.731339
XM_004004271.3	101113987	0.888895	33.9657	38.7811	-0.191278	0.0176527	0.731339
XM_012098371.2	101104706	0.767783	12.7117	17.1846	-0.434959	0.0177142	0.731339
XM_012097951.1	101102091	0.227939	0.77599	5.26238	-2.7616	0.0182328	0.731339
XM_015093340.1	101104553	0.884169	27.428	29.2741	-0.0939749	0.0183272	0.731339
XM_004020185.3	101118067	0.88726	22.4731	24.9889	-0.153085	0.0183328	0.731339
XM_015104286.1	101114163	0.843737	31.0678	36.717	-0.241029	0.0186729	0.731339
XM_004002217.3	101109311	0.810518	6.46868	7.13478	-0.141399	0.0187394	0.731339
XM_012175860.2	101113227	0.65045	1.97367	4.17673	-1.08149	0.0188253	0.731339
XM_012094773.2	101122212	0.768717	13.1056	17.6209	-0.427108	0.0189846	0.731339
XM_004006855.3	101112971	0.778606	27.866	33.6547	-0.272306	0.0190151	0.731339
XM_012137855.1	101120894	0.911742	49.0217	54.0633	-0.14123	0.0190777	0.731339
NM_001127673.1	100158235	0.816723	69.9907	90.1517	-0.365191	0.019241	0.731339
XM_004014624.3	101120005	0.863	30.5128	34.6154	-0.182	0.0193363	0.731339
XM_004018963.3	101123332	0.721395	99.1944	136.291	-0.458361	0.0193374	0.731339
NM_001161883.1	100302086	0.672585	43.5757	60.6489	-0.476956	0.0196582	0.731339
XM_015103019.1	101102855	0.825521	7.4467	9.58588	-0.36431	0.0198337	0.731339
XM_004013035.2	101106952	0.885915	21.6183	25.0264	-0.211193	0.0198858	0.731339
XM_012100950.2	101112105	0.77646	17.1337	21.3399	-0.316713	0.0199264	0.731339
XM_012178329.1	101104233	0.503349	1.31433	3.55294	-1.43468	0.0199595	0.731339
XM_012104497.2	101119359	0.556377	4.16459	8.23462	-0.983528	0.0202593	0.731339
XM_004019389.3	101121723	0.573021	10.0416	15.0198	-0.580878	0.0202812	0.731339
NM_001082595.1	100034668	0.877139	10.415	12.258	-0.235052	0.0203554	0.731339
XM_012097933.2	101112011	0.184355	1.68853	4.48942	-1.41076	0.0206142	0.731339
XM_012148365.2	101119771	0.646858	12.0442	17.8576	-0.568202	0.0207058	0.731339
XM_015102061.1	101104786	0.925898	113.052	121.545	-0.10451	0.0207461	0.731339
XM_004020512.3	101108875	0.91861	36.8985	41.0319	-0.153185	0.0207784	0.731339
XM_004010798.3	101109882	0.960801	100.347	102.473	-0.0302473	0.0208061	0.731339
XM_012100735.2	101117023	0.385095	2.13617	6.33178	-1.56758	0.0210381	0.731339
XM_004020598.3	101112017	0.321536	1.53927	6.2754	-2.02746	0.0210509	0.731339
XM_004019683.2	101111405	0.878999	15.6022	18.7355	-0.264029	0.021105	0.731339
NM_001161863.1	100302066	0.831866	14.7107	17.2631	-0.230823	0.0211291	0.731339
XM_012101269.2	101104099	0.741104	11.8066	16.7128	-0.501358	0.0211642	0.731339
XM_004004426.3	101112287	0.717656	11.3836	15.4744	-0.44293	0.0211815	0.731339
XM_015092418.1	101110114	0.808009	15.0785	17.1865	-0.188782	0.0212365	0.731339
NM_001012457.2	497274	0.755898	320.87	428.159	-0.416158	0.0214229	0.731339
XM_012178913.2	101121679	0.836697	10.9723	12.9517	-0.239279	0.0214731	0.731339
XM_012176982.2	101119390	0.769918	12.9639	17.8456	-0.461064	0.0215259	0.731339
XM_012185630.2	101117858	0.274542	0.831873	3.25656	-1.96891	0.0216216	0.731339
XM_004016868.3	101107632	0.835296	10.1469	12.0525	-0.248295	0.0216626	0.731339
XM_012178623.2	101119211	0.796418	57.4151	73.5328	-0.356958	0.021804	0.731339
XM_004011152.3	101120755	0.799422	10.9055	15.497	-0.506934	0.0220873	0.732143
XM_004009982.2	101123041	0.924838	1511.13	1680.96	-0.153649	0.0223585	0.732143
XM_004021463.3	101117214	0.88933	15.4547	17.703	-0.195954	0.0226177	0.732143
XM_012178785.2	101122520	0.54948	1.71098	3.76487	-1.13778	0.0226212	0.732143
XM_004017187.3	101102933	0.346074	0.234844	1.88076	-3.00154	0.0226237	0.732143
XM_004014242.3	101109726	0.839746	37.4502	42.7184	-0.189885	0.0226371	0.732143
XM_004001961.3	101109924	0.841085	62.1846	72.6766	-0.224935	0.0228685	0.733363
XM_015091739.1	101108187	0.849508	26.4359	31.7471	-0.264126	0.0229232	0.733363
XM_015097751.1	101107711	0.892594	21.8082	25.1146	-0.203651	0.0229305	0.733363
XM_004013932.3	101102917	0.656823	5.73288	8.35219	-0.542894	0.0229575	0.733363
XM_015102373.1	101108168	0.218924	0.00444667	2.71976	-9.25654	0.0231085	0.736233
XM_015105211.1	105605855	0.335275	0.623788	2.67724	-2.10162	0.0234017	0.736873
XM_012098553.2	101105793	0.421185	0.616455	2.33707	-1.92263	0.0235527	0.736873
XM_015104396.1	101103035	0.825908	11.4609	13.4791	-0.233998	0.023672	0.736873
XM_004018415.2	101114562	0.785033	8.92494	11.5135	-0.367414	0.0236749	0.736873
XM_012101083.2	101121720	0.82923	5.58761	7.43706	-0.412501	0.0239442	0.736873
XM_004004742.3	101108723	0.866094	13.4273	15.8627	-0.240469	0.0240105	0.736873
XM_004006241.2	101109785	0.784681	9.02526	11.4258	-0.340253	0.0240413	0.736873
XM_004012840.3	101102404	0.674624	3.41065	5.08215	-0.575393	0.0240792	0.736873
XM_012175484.2	101106761	0.31465	0.00676067	3.27985	-8.92225	0.0240837	0.736873
XM_012185257.2	101110774	0.603556	7.65946	11.3338	-0.565314	0.0243264	0.736873
XM_004015048.2	101108246	0.817543	121.533	143.509	-0.239785	0.0243468	0.736873
XM_004006975.3	101122773	0.705067	13.1201	20.1552	-0.619369	0.0243762	0.736873
XM_015102360.1	101109490	0.702584	4.27951	5.69533	-0.412332	0.0244135	0.736873
XM_012182917.1	100101235	0.568035	9.66724	19.2091	-0.99061	0.0244947	0.737474
XM_004017912.3	101102181	0.349576	0.921149	2.73289	-1.56892	0.0246253	0.739556
XM_004012387.3	101119997	0.866394	12.7448	14.8164	-0.217286	0.0248353	0.741653
XM_004013001.2	101119834	0.882783	20.4257	24.1911	-0.244094	0.0248798	0.741653
XM_012174330.2	101122511	0.460193	3.708	6.26862	-0.757508	0.0250808	0.742318
XM_015100355.1	101103917	0.595338	2.08757	3.59758	-0.785198	0.0250871	0.742318
XM_012182096.2	101110944	0.346863	0.683474	2.48894	-1.86457	0.0261753	0.742472
XM_004008009.3	101102475	0.768354	5.60769	7.08066	-0.336477	0.0262357	0.742472
XM_012103463.2	101118838	0.415075	0.28052	2.61285	-3.21945	0.0263187	0.742472
XM_012185695.2	101107111	0.498299	0.887073	2.66425	-1.58661	0.0263658	0.742472
XM_004004471.2	101102783	0.865346	14.3921	16.704	-0.214923	0.026569	0.742472
XM_012095245.2	100913157	0.741867	13.0534	16.6779	-0.353516	0.0266356	0.742472
XM_004014219.3	105601866	0.838821	20.5329	24.8554	-0.275623	0.0267785	0.742472
XM_004004804.3	101103128	0.865149	11.3478	13.3119	-0.230315	0.0271313	0.742472
XM_004004607.3	101117393	0.934618	49.8081	51.4924	-0.0479779	0.0274469	0.742472
XM_015101287.1	101107044	0.879399	20.3724	23.6049	-0.212467	0.0275592	0.742472
XM_004006009.2	101118771	0.781434	38.0356	48.9535	-0.364063	0.0277153	0.742472
XM_004011704.3	101119911	0.951922	36.2721	37.0575	-0.0309028	0.0277861	0.742472
XM_004010657.3	101116658	0.903499	15.0406	16.908	-0.168843	0.0277966	0.742472
XM_015095097.1	105609643	0.797967	18.5734	23.3172	-0.328159	0.0278032	0.742472
XM_004017910.2	101123500	0.847566	21.2224	25.352	-0.256513	0.0278768	0.742472
XM_015102644.1	101114822	0.79966	15.638	20.5379	-0.393228	0.0280485	0.742472
XM_004002976.3	101113813	0.88477	29.95	33.2722	-0.151761	0.0280534	0.742472
XM_012175697.2	105614873	0.851512	8.28207	10.4311	-0.332825	0.0280776	0.742472
XM_004022464.3	101121072	0.698237	1635.3	2268.72	-0.472324	0.028154	0.742472
XM_015094723.1	101114508	0.154073	1.49305	7.85435	-2.39523	0.0283672	0.742472
XM_004010819.3	101115373	0.903413	20.6574	21.7893	-0.0769678	0.0284278	0.742472
XM_012179989.2	101108833	0.319351	0.44382	2.7624	-2.63788	0.0284469	0.742472
XM_004020776.3	101110471	0.78623	16.6786	21.2766	-0.351271	0.0284694	0.742472
XM_004002465.2	101108972	0.85245	17.4571	20.3512	-0.221297	0.0287006	0.742472
XM_012098136.2	101113021	0.666697	7.95295	11.4551	-0.526429	0.0289968	0.742472
XM_004009041.3	101117759	0.787153	26.0733	31.2202	-0.259905	0.0292073	0.742472
XM_004017803.3	101118477	0.795701	21.77	25.6916	-0.238952	0.0293444	0.742472
XM_004015168.2	101116420	0.814414	6.58466	8.53073	-0.373562	0.0295548	0.742472
XM_015093829.1	101116560	0.770558	4.08223	5.97495	-0.549569	0.0297471	0.742472
XM_004013902.3	101117264	0.889985	14.3837	16.2526	-0.176233	0.0299196	0.742472
XM_012179770.2	101107196	0.280255	0.0120417	1.88866	-7.29319	0.0302445	0.742472
XM_004020738.3	101121306	0.727362	15.6473	20.6411	-0.399608	0.030315	0.742472
XM_012099934.2	101110004	0.888836	12.9144	14.9555	-0.211692	0.030501	0.742472
XM_004011449.3	101114026	0.637084	4.79064	6.36531	-0.410013	0.0307862	0.742472
XM_004016888.2	101113362	0.882218	17.89	21.3018	-0.251821	0.0309447	0.742472
XM_015098466.1	101104253	0.842792	19.2386	23.9074	-0.313454	0.0311398	0.742472
XM_015094661.1	101114004	0.379203	0.0420863	1.56495	-5.21662	0.0313807	0.742472
XM_004022917.2	101115773	0.83406	49.6095	59.754	-0.268418	0.0314359	0.742472
XM_004006919.3	101108377	0.7871	25.9781	31.1184	-0.26047	0.0314617	0.742472
XM_012188647.2	101112244	0.840784	18.2375	23.0724	-0.339262	0.0315814	0.742472
XM_012099221.2	100147801	0.342378	0.770826	3.06084	-1.98945	0.0316063	0.742472
XM_015102438.1	101118483	0.894608	26.5031	29.3148	-0.145469	0.0316823	0.742472
XM_004002289.3	101107401	0.832116	63.2217	70.9828	-0.16705	0.0316874	0.742472
XM_004012414.3	101105169	0.54634	4.67332	8.0729	-0.788639	0.0316922	0.742472
XM_012180324.2	105607326	0.0543005	1.86001	40.032	-4.42778	0.0318879	0.742472
XM_004020113.3	101122318	0.887364	22.026	23.6486	-0.102549	0.0320601	0.742472
XM_012132994.2	101105552	0.481979	1.791	3.84264	-1.10133	0.0321116	0.742472
XM_012107284.2	101106826	0.495537	0.80688	2.71976	-1.75305	0.0325033	0.742472
XM_015097311.1	101114709	0.677235	3.04049	3.70522	-0.285256	0.0325112	0.742472
XM_004008652.3	101104743	0.649983	12.9902	20.1206	-0.631251	0.0325374	0.742472
XM_015096229.1	101114441	0.263501	1.84448	7.18393	-1.96156	0.0328307	0.742472
XM_015102307.1	101103513	0.439935	8.42315	12.8688	-0.611443	0.0328573	0.742472
XM_015098092.1	101121612	0.233842	0.47551	3.44223	-2.8558	0.0331615	0.742472
XM_015094274.1	101118257	0.838479	48.4884	59.0205	-0.283575	0.0331966	0.742472
XM_012135235.2	101102621	0.369769	0.0318653	1.26815	-5.31459	0.0332433	0.742472
XR_001021224.1	101119420	0.844784	10.9562	12.9053	-0.236218	0.0332837	0.742472
XM_004012507.3	101107451	0.803081	9.19835	12.4889	-0.441197	0.0332918	0.742472
XM_012181601.1	101108491	0.564928	1.15652	2.92898	-1.34061	0.0334369	0.742472
XM_015097304.1	101113417	0.81493	11.5482	13.3643	-0.210709	0.0334448	0.742472
XM_015098306.1	101102253	0.92793	16.6494	20.2776	-0.28441	0.0336244	0.742472
XM_004010491.3	101120086	0.927086	27.0381	28.6733	-0.0847158	0.0337071	0.742472
XM_004020886.3	101117296	0.728126	4.11246	6.07533	-0.56296	0.0337277	0.742472
XM_012098858.2	101102181	0.375124	1.01275	2.65706	-1.39156	0.0337546	0.742472
XM_004016880.3	101111393	0.443907	14.4011	30.0505	-1.06121	0.033944	0.742472
XM_015104515.1	105612179	0.83487	11.2747	14.1157	-0.324212	0.0340277	0.742472
XM_015097482.1	101106269	0.405395	1.80016	4.54819	-1.33717	0.0341854	0.74313
XM_004022450.3	101117908	0.669253	5.05696	7.56782	-0.581608	0.0343385	0.743905
XM_015093422.1	105611847	0.599684	40.6222	61.6323	-0.601419	0.0344753	0.744062
XM_004006150.3	101109345	0.732705	9.94885	13.7865	-0.470651	0.0346624	0.744062
XM_015098258.1	101112235	0.789256	18.1215	23.095	-0.34988	0.0348882	0.744062
XM_004009918.3	101107022	0.933959	105.796	110.688	-0.0652111	0.0350377	0.744196
XM_012186147.2	101113608	0.851616	59.7646	69.4224	-0.21611	0.0353426	0.74489
XR_001021853.2	101109507	0.34043	0.214704	2.62231	-3.61042	0.0354895	0.74489
XM_012106591.2	101105804	0.915143	23.3208	24.7084	-0.0833828	0.0355208	0.74489
XM_012106802.2	101116378	0.606115	3.80057	7.02458	-0.886195	0.0355652	0.74489
XM_015104691.1	101120891	0.797945	80.2403	99.984	-0.317371	0.0357321	0.747087
XM_015104376.1	101122325	0.811222	44.9564	55.8751	-0.313677	0.0361418	0.750648
XM_015098183.1	101117172	0.77365	16.7389	21.8547	-0.384741	0.0361674	0.750648
XM_015096434.1	101109800	0.842345	78.3865	90.1881	-0.202331	0.0362874	0.750648
XM_012179315.2	101121774	0.78016	11.9612	16.0778	-0.426701	0.0363503	0.750648
XM_015104787.1	101119116	0.334459	3.14039	9.83007	-1.64626	0.0364106	0.750648
XM_004017802.3	101118223	0.896295	17.9788	20.82	-0.211673	0.0365353	0.750648
XM_004004449.2	101118667	0.870147	33.3422	42.6373	-0.354765	0.0365881	0.750648
XM_004003798.3	101119362	0.912351	18.8091	19.9298	-0.0834981	0.0367443	0.751909
XM_012184217.2	101116918	0.595338	2.26539	3.25907	-0.524703	0.0368369	0.751909
XM_012106801.2	101116378	0.434582	3.1094	8.4088	-1.43526	0.0369437	0.752075
XM_004001758.3	101122143	0.66422	25.4605	34.9817	-0.45834	0.0373464	0.757177
XM_012105381.2	101103290	0.122481	4.24754	8.80751	-1.05211	0.0376283	0.757634
XM_012180560.2	101105117	0.318793	0.885186	6.01779	-2.76518	0.0377497	0.757634
XM_015103806.1	101103111	0.862219	25.0547	30.1314	-0.266191	0.0377729	0.757634
XM_004018739.3	101109491	0.864393	12.2445	13.9278	-0.185832	0.0380182	0.757634
XM_012179573.2	101104749	0.155137	0.972262	8.30216	-3.09407	0.0383687	0.757634
XM_015097020.1	101120087	0.627015	4.6223	7.18261	-0.635898	0.0385217	0.757634
XM_004011657.3	100142676	0.833312	32.9138	40.1491	-0.286674	0.0385859	0.757634
XM_004016010.3	101108511	0.802638	21.906	26.3944	-0.268907	0.0386646	0.757634
XM_012101253.2	101102097	0.917124	29.9069	33.9745	-0.183975	0.0388476	0.757634
XM_004005035.3	101118084	0.872315	39.0207	44.276	-0.182285	0.0388623	0.757634
XM_004010629.3	101109804	0.838808	64.8704	74.8434	-0.206314	0.0389067	0.757634
XM_004010211.2	101114360	0.557776	1.95383	3.61808	-0.888921	0.0390215	0.757634
XM_004002609.2	101102770	0.870022	13.6196	16.0754	-0.239171	0.0393154	0.757634
XM_012185520.2	101102652	0.165035	0.0997447	4.23552	-5.40816	0.039461	0.757634
XM_012100131.2	101113439	0.500423	3.34711	7.03549	-1.07173	0.0394804	0.757634
XM_015103644.1	101104113	0.765581	20.8285	27.281	-0.389333	0.03961	0.757634
XM_012190730.2	101115729	0.704564	4.76898	7.51767	-0.656604	0.0396518	0.757634
XM_004013581.3	101121025	0.789357	9.30162	11.5125	-0.307653	0.039876	0.757634
XM_012169704.2	101107681	0.89703	34.5832	38.1323	-0.140942	0.0401993	0.757634
XM_012185116.2	654404	0.274703	6.28626	21.3522	-1.76411	0.0402183	0.757634
XM_004004451.3	101119109	0.805947	50.7328	66.4002	-0.388269	0.0404687	0.757634
XR_001041003.2	101104749	0.34144	0.311734	2.10916	-2.75828	0.0405371	0.757634
XM_012175350.2	101114344	0.783022	45.4856	57.1589	-0.329569	0.040559	0.757634
XM_004014221.3	101103999	0.923923	50.2846	55.5801	-0.144451	0.0406313	0.757634
XM_015097474.1	101106269	0.376089	1.50833	4.26931	-1.50105	0.0406339	0.757634
XM_015104719.1	101109247	0.897995	12.0277	14.4619	-0.265891	0.0407433	0.757634
XM_012175300.2	101104477	0.863419	18.9673	22.8848	-0.27088	0.0410449	0.757634
XM_012184092.2	101106599	0.361628	22.8182	50.5086	-1.14635	0.041264	0.757634
XM_004014287.2	101120682	0.460447	1.50842	3.11173	-1.04467	0.0412797	0.757634
XM_015092813.1	101111081	0.710915	10.6349	13.461	-0.339975	0.0416985	0.757634
XM_012103172.2	101114081	0.794665	3.27821	5.01205	-0.612495	0.0417145	0.757634
XM_015097478.1	101106269	0.396378	1.70927	4.44806	-1.3798	0.0417778	0.757634
XM_015099226.1	101116924	0.531306	3.24751	7.34753	-1.17793	0.0418821	0.757634
XM_012150795.2	101104560	0.515638	2.20894	3.91138	-0.824324	0.041913	0.757634
XM_004020024.3	101122150	0.864146	12.2616	14.5617	-0.248024	0.0420969	0.757634
XM_004018276.3	101101927	0.873463	63.7219	73.6267	-0.208441	0.04222	0.757634
XM_012179705.2	101121517	0.649306	6.36679	8.62183	-0.437427	0.0423597	0.757634
XM_015093995.1	101123204	0.856449	11.0057	13.4306	-0.287266	0.0426177	0.757634
XM_015097057.1	101111371	0.371673	0.303734	2.24924	-2.88856	0.0427177	0.757634
XM_004014303.3	101103338	0.848828	104.941	123.587	-0.235942	0.0429033	0.757634
XM_012183385.2	101102497	0.340591	1.44315	7.04414	-2.28721	0.0429843	0.757634
XM_012099977.2	101112854	0.853863	28.8103	35.2102	-0.28941	0.0430369	0.757634
XM_012180595.2	443038	0.583459	1.85935	3.58416	-0.946835	0.0430836	0.757634
XM_004002092.3	101121984	0.813435	39.8368	45.9686	-0.206547	0.0431936	0.757634
XM_004002463.3	780472	0.73103	54.6481	73.3219	-0.424073	0.043415	0.757634
XM_015093003.1	101102625	0.624234	14.6556	23.2922	-0.668394	0.0434352	0.757634
XM_004002240.2	101115329	0.576627	3.95439	6.83341	-0.789149	0.0434384	0.757634
XM_012100582.1	101123505	0.556076	1.56919	3.28824	-1.0673	0.0434396	0.757634
XM_004020223.3	101105706	0.417769	21.2617	49.0036	-1.20463	0.043444	0.757634
XM_004015271.2	101122972	0.71688	12.1203	17.7899	-0.553628	0.0434897	0.757634
XM_015102406.1	101114910	0.758487	6.18774	8.43322	-0.446672	0.0436129	0.757634
XM_012185818.2	101117714	0.75147	5.66282	8.20722	-0.535373	0.0436756	0.757634
XM_004021679.3	101106904	0.854925	106.607	123.612	-0.213519	0.0440103	0.757634
XM_004001955.3	101107912	0.712035	5.51382	7.95973	-0.529667	0.0440701	0.757634
XM_004010266.2	101105917	0.427994	21.3355	43.5016	-1.02781	0.0444381	0.757634
XM_015097293.1	101118793	0.614171	2.56636	3.34964	-0.384285	0.0444912	0.757634
XM_004006895.2	101102302	0.857278	78.4187	88.5236	-0.174865	0.0445689	0.757634
XM_015097675.1	101115631	0.809794	10.638	10.726	-0.0118855	0.0445827	0.757634
XM_004006421.3	101112042	0.762991	47.8043	63.535	-0.410411	0.0449299	0.757634
XM_004006041.3	101104819	0.911587	21.555	23.1089	-0.100422	0.0449745	0.757634
XM_004002431.3	101122398	0.835578	34.7819	42.4825	-0.288535	0.0449964	0.757634
XM_004009733.3	101101984	0.77835	4.91889	6.71255	-0.448528	0.0450624	0.757634
XM_012098434.2	101110563	0.839927	25.2742	33.4792	-0.405599	0.045362	0.757634
XM_015096216.1	101112815	0.195948	6.52461	37.0409	-2.50515	0.0454576	0.757634
XM_004023347.3	101110350	0.735833	23.6875	32.4575	-0.454427	0.0456102	0.757634
XM_012185051.1	101117598	0.852474	8.06965	10.4995	-0.379746	0.0456395	0.757634
XM_004014460.2	101121957	0.916095	24.1483	25.7158	-0.0907374	0.0458384	0.757634
XM_004006812.3	101123620	0.339764	4.89411	12.4498	-1.347	0.0458501	0.757634
XM_015092875.1	101105143	0.76093	4.82998	7.47032	-0.629152	0.0460244	0.757634
XM_012183075.2	101103243	0.67396	19.7101	29.457	-0.579676	0.0460424	0.757634
XM_015097247.1	100189620	0.0871119	0.0474683	8.70921	-7.51943	0.0460495	0.757634
XM_004002242.3	101116104	0.719281	12.4329	16.7129	-0.426806	0.0460507	0.757634
XM_015101966.1	101116682	0.892737	22.8648	25.5048	-0.157642	0.0468276	0.763988
XM_015099134.1	101111112	0.0384692	0.288334	27.0455	-6.5515	0.0469964	0.763988
XM_004017879.2	101115909	0.31987	2.45972	8.32923	-1.75969	0.0470179	0.763988
XM_012100513.2	101115995	0.891203	55.7658	61.5584	-0.142575	0.0470426	0.763988
XM_015092408.1	101109231	0.297632	0.709709	3.56457	-2.32843	0.0472497	0.765852
XM_004004026.3	101115428	0.828264	13.9749	17.0637	-0.288089	0.0476248	0.76962
XM_004012759.2	101104585	0.628158	3.81757	6.27496	-0.716953	0.0477115	0.76962
XM_015099192.1	101118204	0.896726	13.76	16.5511	-0.266448	0.048054	0.76962
XM_015098744.1	101118967	0.937304	45.7062	49.6019	-0.118005	0.0485644	0.76962
XM_004017263.3	101122726	0.797594	5.57422	5.64701	-0.0187169	0.048797	0.76962
XM_004002996.2	106990090	0.0783463	4.62996	80.9054	-4.12717	0.048948	0.76962
XM_012183230.2	101113765	0.837733	55.85	65.3188	-0.225941	0.0489887	0.76962
XM_004013554.3	101113868	0.829651	10.7407	13.6654	-0.347446	0.0490137	0.76962
XM_015096004.1	101113847	0.874066	10.3347	12.151	-0.233571	0.0492761	0.769691
XM_004017458.3	101106715	0.866762	16.0897	18.2633	-0.182809	0.0494758	0.770055
NM_001195309.2	100126570	0.465203	0.656214	2.64144	-2.00909	0.0496488	0.770055
XM_015091633.1	101104709	0.877282	9.3525	11.1985	-0.259881	0.0496619	0.770055
XM_012179765.2	101113972	0.359043	0.32737	2.43141	-2.8928	0.0498086	0.770055

## Sheet: SP42 vs SP_LP3  Down
transcript_id	gene_id	feature_id	SP_LP3_FPKM	SP42_FPKM	log2(foldchange)	pvalue	qvalue
XM_012182491.2	101120499	0.320546	0	2.15777	#NAME?	1.62888e-06	0.0196165
XM_012180376.2	101106171	13.9707	19.8054	0.51551	5.26375	3.73476e-06	0.0224888
XM_012107471.2	101103298	3.83259	6.88388	1.08579	2.66447	3.46947e-05	0.104457
XM_012178355.2	101112480	14.5673	13.4248	0	inf	5.46659e-05	0.107147
XM_012182190.2	101114197	2.99532	2.37613	0.122546	4.27722	0.000102307	0.123814
XM_015097310.1	101114709	2.04794	5.02417	2.0537	1.29066	0.000173262	0.176085
XM_012190407.2	101118551	5.24039	4.40882	0	inf	0.000223846	0.207368
XM_012099427.1	101115658	3.6821	3.04258	0.0706637	5.42818	0.000356761	0.249948
XM_012112867.2	101106120	3.04415	6.73229	1.75545	1.93926	0.000357434	0.249948
XM_015097318.1	101120499	3.35887	2.47961	0.0585913	5.40328	0.000722667	0.314649
XM_015103574.1	101112017	1.74756	9.7662	5.11229	0.933827	0.000740554	0.314649
XM_004018240.3	101114218	1.33268	52.6206	39.1008	0.428427	0.00080994	0.314649
XM_012177030.2	101103717	1.45329	6.9188	3.81953	0.857127	0.000917822	0.321463
XM_004013145.3	101114288	1.31374	16.5458	12.7373	0.377405	0.00103832	0.329065
XM_012095612.1	101117190	4.16556	17.8371	2.73848	2.70344	0.00128378	0.343669
XM_015099838.1	101113427	2.95373	2.09294	0	inf	0.00133732	0.343669
XM_015096106.1	101105495	1.6269	5.23974	3.67923	0.510091	0.00134123	0.343669
XM_015094781.1	101121335	9.78763	8.04827	0	inf	0.00139295	0.347572
XM_015102210.1	105603337	1.5177	21.1097	15.0453	0.488592	0.0014528	0.347572
XM_012103302.2	101103774	1.18853	8.26683	6.4761	0.35221	0.00145751	0.347572
XM_015094633.1	101103142	1.46268	6.71157	4.08228	0.717274	0.00147191	0.347572
XM_012105208.2	101104294	1.17725	23.1329	19.7579	0.227521	0.00171898	0.390597
XM_015095761.1	101113588	9.71437	8.35631	0.791377	3.40043	0.00205624	0.434444
XM_004022324.2	101106826	10.8577	15.0506	0.366159	5.3612	0.00235125	0.464198
XM_012097919.2	101113013	1.37685	19.896	14.2445	0.482074	0.00273012	0.490783
XM_012161214.2	101115265	4.02187	3.16227	0.040774	6.27717	0.00278105	0.492166
XM_004012959.3	101109026	3.80514	15.2746	2.63476	2.53539	0.00281985	0.492166
XM_004004167.3	101108984	1.08008	365.233	347.492	0.0718348	0.00368805	0.608428
XM_012099225.2	100302078	1.38666	48.2772	33.8428	0.512494	0.00379112	0.611411
XM_015096436.1	101111285	1.41803	8.43269	5.64272	0.579603	0.00380768	0.611411
XM_004010758.3	101120753	4.57003	4.04371	0.152566	4.72818	0.00391441	0.614002
XM_012186095.1	101119486	1.34927	5.02108	3.10692	0.692512	0.00396846	0.614002
XM_012104422.1	101110292	2.37683	3.11269	0.604843	2.36353	0.00402636	0.614002
XM_012110487.2	100302096	1.57188	27.6342	17.4618	0.662255	0.00402774	0.614002
XM_012107358.2	101114335	3.00029	1.96463	0.003632	9.07928	0.00432609	0.641967
XM_004013137.3	780527	1.4126	17.5268	12.6894	0.465937	0.0043775	0.641967
XM_015104610.1	780507	6.69106	5.10256	0	inf	0.00489488	0.663563
XM_012184612.1	101109457	3.13755	2.16757	0	inf	0.0050907	0.663563
XM_015093463.1	101122583	1.40285	12.1104	9.07807	0.415784	0.00528583	0.663563
XM_015097942.1	101118196	1.2274	492.714	449.029	0.133942	0.00541165	0.663705
XM_015094545.1	101122264	1.26415	60.1761	48.7211	0.304644	0.00552757	0.665068
XM_015094915.1	101123620	1.20025	17.4689	15.4968	0.172817	0.00576167	0.680273
XM_015097029.1	101122030	0.245802	0	2.5991	#NAME?	0.00687841	0.71404
XM_012173642.2	101104651	1.91853	4.53316	3.11267	0.542366	0.00693382	0.71404
XM_012175343.2	101112971	3.89288	2.90823	0.586221	2.31063	0.00699716	0.71404
XM_012095570.2	101107467	1.64489	9.26662	7.20213	0.363619	0.00707567	0.71404
XM_004005809.3	101106505	1.71471	32.8909	19.4005	0.761591	0.00725597	0.71404
XM_004019525.3	101113022	1.26973	9.78718	7.58092	0.36852	0.00772852	0.71404
XM_004004111.3	101118163	1.25423	10.249	8.11571	0.3367	0.00792205	0.71404
XM_012098097.2	101123431	1.94169	7.71169	4.16217	0.88971	0.00795078	0.71404
XM_012186492.2	101112495	1.17244	13.7929	12.0981	0.189152	0.00866714	0.71404
XR_001041992.2	101111760	2.42486	4.18481	1.45597	1.52319	0.00880758	0.71404
XM_015095069.1	105610823	3.07101	2.12842	0.763724	1.47866	0.00885175	0.71404
XM_004017898.2	101120698	1.13144	21.6636	19.2086	0.173521	0.00887447	0.71404
XM_015102022.1	101107902	2.5531	4.49561	2.69961	0.735766	0.00887648	0.71404
XM_015095381.1	101115024	8.97261	12.1714	1.82659	2.73628	0.00910665	0.71404
NM_001161872.1	100302075	1.59526	10.47	6.13775	0.770474	0.00915015	0.71404
XM_015102137.1	101104611	1.23996	14.1353	10.8985	0.375178	0.00917354	0.71404
XM_012184161.1	101115286	1.72976	5.83106	3.43132	0.764997	0.0092742	0.71404
XM_012105057.1	101117987	1.17873	13.8957	12.9801	0.0983352	0.00975194	0.71404
XM_012185706.2	101108844	1.4322	12.1561	8.45488	0.523825	0.00978417	0.71404
XM_004004108.3	101117560	1.42794	11.5478	6.60033	0.807007	0.0100671	0.71404
XM_015097698.1	101110683	1.53864	12.3949	7.64605	0.696962	0.0102325	0.71404
XM_012187397.1	101122538	1.61623	9.33765	8.28966	0.171745	0.0103075	0.71404
XM_015094721.1	101114508	8.97203	13.1397	3.36308	1.96608	0.0103395	0.71404
XM_004021971.2	101114675	1.12058	32.8592	28.7781	0.191326	0.0103662	0.71404
XM_015095669.1	101105750	1.37834	7.55035	5.45004	0.470277	0.0103716	0.71404
XM_015095645.1	105609446	1.36831	13.3838	8.67833	0.624999	0.0104471	0.71404
XM_012187237.2	101122612	2.45086	8.03178	2.71842	1.56295	0.0104711	0.71404
XM_015099427.1	100302308	4.51584	3.89879	0	inf	0.0105408	0.71404
XM_012104123.1	101109932	1.43364	16.9443	12.8252	0.401824	0.01067	0.71404
XM_012177233.2	101105324	1.83581	7.68646	4.87566	0.656722	0.0108319	0.71404
XM_015104153.1	443085	1.1371	235.831	211.203	0.159127	0.0109095	0.71404
XM_012103598.2	101106224	1.20226	33.9834	29.1975	0.218988	0.0112212	0.717198
XM_015093002.1	101102625	1.46714	42.2321	30.1685	0.485296	0.0113929	0.718257
XM_012098279.2	101113021	1.18087	25.8194	24.1023	0.099286	0.0117056	0.718257
XM_015095568.1	101107353	1.19712	12.6248	11.1008	0.185604	0.0117729	0.718257
XM_015096117.1	101114775	1.24921	53.4604	43.8063	0.287332	0.0118524	0.718257
XM_015102892.1	443355	1.36913	993.376	759.069	0.388109	0.0126673	0.730815
NM_001246006.1	100579169	1.37325	37.7998	30.8688	0.292228	0.0127475	0.730815
XM_004004920.3	101109335	1.61715	8.83862	5.31169	0.734651	0.012794	0.730815
XM_015102020.1	101107902	2.49386	2.50718	1.53912	0.70396	0.0129362	0.730815
XM_015098968.1	101103166	3.78449	13.4532	6.50888	1.04747	0.0129998	0.730815
XM_015102305.1	101103513	2.01353	4.27111	2.57743	0.72868	0.0131341	0.730815
XM_012179224.1	101122785	1.16496	14.5875	12.7275	0.196786	0.0131979	0.730815
XM_012179769.1	101107196	8.20465	7.96875	2.79177	1.51317	0.013279	0.730815
XM_015101698.1	101119423	1.7494	11.0037	6.21346	0.824521	0.0134918	0.730815
XM_012103490.2	101121561	2.54528	3.96705	1.14536	1.79227	0.0135301	0.730815
XM_012105226.2	101111155	2.70546	2.50238	0.219325	3.51216	0.0135448	0.730815
XM_012179963.2	101113852	1.23885	26.6882	20.7883	0.360434	0.0144871	0.730815
XM_012178439.2	101112901	2.17788	1.82807	1.07487	0.766165	0.014797	0.730815
XM_015104465.1	101111516	1.49753	5.14567	3.5519	0.534769	0.0148596	0.730815
NM_001142518.1	100216465	1.37202	50.4039	36.7287	0.456629	0.0149185	0.730815
XR_001038116.2	101110929	6.55208	6.08364	0.896644	2.76233	0.0149282	0.730815
XM_004015111.3	101102413	1.50615	40.507	28.8254	0.49083	0.0150614	0.731339
XM_012104405.2	101104799	1.79688	16.3545	8.56973	0.93237	0.0151322	0.731339
XM_012161489.2	101105403	1.55804	31.106	19.6904	0.659704	0.0153139	0.731339
XM_012133094.2	101105801	4.39217	4.02742	2.21626	0.861732	0.0154559	0.731339
XM_012142651.2	101109592	2.08982	1.65513	1.20947	0.452561	0.0156217	0.731339
XM_004011302.3	101116406	1.35005	11.0615	7.82013	0.500284	0.0158912	0.731339
XM_012181309.2	101121099	1.06768	14.8208	13.0646	0.181956	0.015917	0.731339
XM_004001768.2	101102850	1.69698	3.62551	1.94806	0.896143	0.0162647	0.731339
XM_004017531.3	101109741	1.3789	20.1165	13.7793	0.545878	0.0163982	0.731339
NM_001009234.1	443094	1.48309	15.353	10.0999	0.604177	0.0164269	0.731339
XM_012099607.2	101111055	2.79161	6.68865	1.77549	1.9135	0.016581	0.731339
XM_012106803.2	101116378	3.74276	45.0872	14.7766	1.60941	0.0166789	0.731339
XM_004014943.1	101103415	1.95258	13.9192	6.52936	1.09206	0.016682	0.731339
XM_004013797.2	101110690	1.55521	5.48031	3.44266	0.670731	0.0166972	0.731339
XM_012108353.1	105606098	1.24006	6.56142	4.72301	0.474302	0.016712	0.731339
XM_004018864.2	101120281	1.47916	43.0229	27.7398	0.633146	0.0168665	0.731339
XM_015100014.1	101109474	1.90317	4.0186	1.97983	1.02132	0.0170678	0.731339
XM_012098424.2	101115486	2.94766	2.71279	0.440437	2.62277	0.0171339	0.731339
XM_015098857.1	101122708	1.87046	4.46653	2.63006	0.764059	0.0178364	0.731339
XM_004004560.2	101105552	1.53396	8.30403	4.98399	0.736513	0.0178556	0.731339
XM_012101177.2	101116184	1.24102	16.9569	13.0407	0.378851	0.017879	0.731339
NM_001127271.1	100147780	1.24847	24.9116	20.0386	0.314036	0.0179017	0.731339
XM_004014171.3	101112918	1.27362	12.6353	12.0364	0.0700616	0.017961	0.731339
XM_015094636.1	101103142	1.41596	8.46632	5.9131	0.517822	0.0180331	0.731339
XM_004002801.3	101111593	1.22831	31.0694	25.6305	0.277634	0.0182485	0.731339
XM_004004058.3	101103373	1.48407	4.76835	2.99752	0.669722	0.0184434	0.731339
XM_015105099.1	101110391	1.05991	31.1292	29.2324	0.0907019	0.0184865	0.731339
XM_004018890.3	101104939	1.48188	26.5293	18.9422	0.485983	0.0185333	0.731339
XM_012097952.2	494441	1.48603	13.4883	9.65432	0.482466	0.0188131	0.731339
XM_015093166.1	101110740	1.47848	5.59821	3.52119	0.668902	0.0188627	0.731339
XM_015100915.1	101112759	1.42212	43.9442	31.9856	0.458249	0.0190076	0.731339
XM_012103585.2	101104951	1.36704	12.1653	9.14322	0.412001	0.0190937	0.731339
XM_004004083.2	101110387	1.16578	11.8065	9.77963	0.271728	0.019128	0.731339
XM_012186311.2	101103580	1.31838	11.5414	8.994	0.35978	0.0193725	0.731339
XM_012184129.2	101111813	1.38056	3.27968	1.20082	1.44953	0.0193903	0.731339
XM_012178808.2	101110761	1.45325	5.1128	3.11797	0.713507	0.0194103	0.731339
XM_015097956.1	101109457	1.96678	4.40881	1.76628	1.31967	0.0197263	0.731339
XM_004018218.3	101108344	1.21081	11.4677	9.63008	0.251959	0.0197537	0.731339
XM_004009160.2	443102	1.2896	29.8003	23.4654	0.344794	0.019864	0.731339
XM_012157172.1	101117571	1.20083	10.6555	9.57941	0.153592	0.0199776	0.731339
XM_012178396.2	101112645	1.85702	4.89958	2.64799	0.88776	0.0199802	0.731339
XM_015101846.1	105603011	1.54496	4.88953	2.70777	0.85259	0.0202446	0.731339
XM_012101209.2	101119514	1.66747	80.5424	50.6247	0.669907	0.0205919	0.731339
XM_012183105.1	101105509	1.84564	7.56023	3.64053	1.05428	0.0208084	0.731339
XM_015103147.1	101110887	10.9848	11.6709	1.46465	2.99428	0.0209871	0.731339
NM_001278567.1	443239	1.4368	23.7367	13.9159	0.770385	0.0211236	0.731339
XM_012177858.2	101109964	1.32728	7.83106	5.59903	0.484031	0.0213944	0.731339
XM_004011659.3	101108317	1.89484	3.34959	1.0019	1.74124	0.0215899	0.731339
XM_015095317.1	443231	1.07135	78.1784	75.0756	0.0584258	0.0217659	0.731339
XM_015101645.1	101106797	1.07451	22.6154	20.8241	0.119048	0.0218605	0.731339
XM_004014968.3	101109822	1.13708	35.0181	32.1059	0.125261	0.0219271	0.731339
XM_015102014.1	101102181	5.4269	5.64079	2.01407	1.48578	0.0219357	0.731339
XM_012176914.2	101116564	1.4649	8.38797	6.05888	0.46927	0.0219833	0.731339
XM_015103643.1	101104362	4.29872	4.15756	0	inf	0.0221414	0.732143
XM_004005891.3	101107266	1.48244	15.1559	10.1584	0.577202	0.0222193	0.732143
XM_012177029.2	101103717	1.50859	26.6222	19.2802	0.465511	0.0226308	0.732143
XM_015101786.1	101108167	1.13732	239.475	207.823	0.204521	0.0226762	0.732143
XM_012177027.2	101103717	1.39978	4.98506	3.02335	0.721462	0.0233831	0.736873
XM_012121196.2	101116000	1.69394	11.5505	9.46782	0.286851	0.0234436	0.736873
XM_012179340.2	100171391	3.20898	3.23937	0.603214	2.42497	0.0234858	0.736873
XM_015094634.1	101103142	1.30324	5.56108	3.79643	0.550723	0.02388	0.736873
XM_012102104.2	101118911	1.47355	5.66142	3.61622	0.646682	0.0242457	0.736873
XM_012189920.1	101116191	4.89099	6.42075	0.649349	3.30568	0.0242926	0.736873
XM_015097452.1	101118364	1.29275	10.8232	7.89253	0.455563	0.0244023	0.736873
XM_015096678.1	100048993	1.3639	59.881	50.8673	0.235361	0.0247824	0.741653
XM_012189241.2	101109472	1.46616	15.6976	11.6974	0.424363	0.0250041	0.742318
XM_012098557.2	101105793	2.07727	4.10955	1.91598	1.1009	0.0253814	0.742472
XM_012175493.2	101107430	1.36141	11.0431	8.87739	0.314944	0.0258005	0.742472
XM_012180512.2	101112732	1.67098	9.33375	5.60664	0.735321	0.0258774	0.742472
XM_012099403.2	101117895	1.16364	14.904	11.949	0.318809	0.026023	0.742472
XM_004005849.3	101116893	1.18626	24.6679	20.0356	0.300072	0.026026	0.742472
XM_004020627.2	101121734	1.45148	36.3339	23.424	0.63333	0.0260401	0.742472
XM_015099119.1	101114457	1.712	12.3659	6.79829	0.863125	0.0261205	0.742472
XM_012108369.2	105606105	1.26587	8.45339	6.99051	0.274133	0.0264223	0.742472
XM_015100515.1	101113432	1.32528	17.0236	12.4593	0.450312	0.0264358	0.742472
XM_012108315.2	105606062	1.93831	3.86497	1.72201	1.16637	0.0264797	0.742472
XM_012130484.2	101108367	1.38328	6.93709	4.81251	0.527541	0.02649	0.742472
XM_012106189.2	101119116	3.68924	2.75828	1.07732	1.35632	0.0265555	0.742472
XM_015102958.1	101122063	1.49662	10.0972	6.73808	0.583545	0.0266312	0.742472
XM_004015314.3	101112082	2.29911	8.58189	4.92737	0.800479	0.0270744	0.742472
XM_004010611.3	101105079	1.19331	30.7557	25.3047	0.28145	0.0270869	0.742472
XM_015094238.1	101103795	2.0542	4.45081	2.40687	0.88691	0.0271513	0.742472
NM_001112815.1	100127208	1.13245	150.061	138.37	0.117017	0.0272149	0.742472
XM_012132205.2	101121069	1.28862	23.3518	18.7524	0.316456	0.027251	0.742472
XM_015100061.1	101113520	4.23234	12.1416	2.89095	2.07034	0.0272865	0.742472
XM_012180482.2	101109971	1.38328	27.2457	18.0543	0.593687	0.0275301	0.742472
XM_015098256.1	101112991	1.25577	8.09201	6.03774	0.422489	0.0276748	0.742472
XM_012094758.2	101116423	1.49004	6.93525	4.66017	0.573563	0.027859	0.742472
XM_015100450.1	101119927	1.49721	16.4995	11.2968	0.546518	0.0279291	0.742472
XM_004016450.3	101117016	1.58307	6.83465	3.89414	0.81156	0.0279463	0.742472
XM_015104053.1	101123343	1.23968	10.566	8.33703	0.341828	0.0281161	0.742472
XM_015093108.1	101116017	1.20663	9.8451	7.88687	0.319953	0.0282622	0.742472
XM_012154933.2	101122084	1.31897	19.042	14.8354	0.360142	0.0283439	0.742472
XM_004009944.3	101114193	1.28241	15.8765	11.1872	0.505044	0.0283828	0.742472
XM_015100179.1	101122459	1.31124	8.49758	6.24213	0.445014	0.0285353	0.742472
XM_004012907.3	101118968	1.37246	186.531	134.613	0.470597	0.0286551	0.742472
XM_012184288.2	101116271	2.69259	2.92362	2.26345	0.36923	0.0287207	0.742472
XM_004015106.2	101122881	1.16644	38.8653	33.1963	0.227462	0.0288461	0.742472
XM_004003420.2	101120039	1.1628	13.1889	11.5458	0.191958	0.0291477	0.742472
XM_015098799.1	101113347	2.69393	92.7733	58.3338	0.669378	0.0291905	0.742472
XM_004004669.2	101109941	1.156	13.1204	10.0544	0.383975	0.0292172	0.742472
XM_012095833.1	101108947	1.44458	20.8353	14.8476	0.4888	0.0297473	0.742472
XM_004003008.2	101121991	1.3762	9.82261	7.00657	0.487399	0.0298694	0.742472
XM_015105048.1	101116381	3.30576	2.05911	0	inf	0.030053	0.742472
XM_012182284.2	101117510	1.13713	17.2886	15.4959	0.157934	0.0301686	0.742472
XM_012188317.2	101113614	1.30939	23.9863	19.484	0.299925	0.0301938	0.742472
XM_015100237.1	101112757	1.28648	19.7116	15.452	0.351251	0.0303105	0.742472
XM_004017339.3	101121712	1.36025	16.3762	12.0103	0.447326	0.0303654	0.742472
XM_015093914.1	101107087	1.27153	12.334	10.7526	0.197951	0.0304337	0.742472
XM_012185149.2	101123134	1.36037	21.0417	17.2541	0.286316	0.0305709	0.742472
NM_001162559.1	100302317	1.2771	38.6015	29.6514	0.380558	0.0308101	0.742472
XM_004014250.3	101111648	2.39964	10.7015	4.64486	1.2041	0.0308802	0.742472
XM_004001971.3	101112608	1.20576	10.7915	9.0686	0.250948	0.0309821	0.742472
XM_012104565.2	101111419	0.296241	0	2.81993	#NAME?	0.0309923	0.742472
NM_001308597.1	101108962	4.13684	5.25316	0.827685	2.66603	0.0310442	0.742472
XM_015097138.1	101122194	1.77654	4.69019	2.3988	0.967334	0.0310506	0.742472
XM_004003368.3	101105620	1.47815	21.3961	17.5928	0.282361	0.0311334	0.742472
XM_012190165.2	101105940	2.11974	3.76364	1.53279	1.29596	0.031266	0.742472
XM_012099786.1	101121206	1.57856	36.6231	24.5893	0.574727	0.0316115	0.742472
XM_012187714.1	101106955	2.6955	1.61548	0.913897	0.821861	0.0317254	0.742472
XM_004013078.3	443340	1.63903	332.933	203.126	0.712853	0.0321083	0.742472
XM_004007738.3	101117752	1.66913	49.921	24.2328	1.04269	0.0321094	0.742472
XM_012174723.2	101101884	1.34209	22.0338	14.9917	0.555555	0.0321394	0.742472
XM_015096962.1	101119826	4.01284	4.2658	2.69055	0.664918	0.0321609	0.742472
XM_012175741.2	101121894	1.23551	10.1544	7.49577	0.437958	0.0321916	0.742472
NM_001077209.1	443216	2.35026	23.9907	8.6893	1.46516	0.0325475	0.742472
XM_012103009.1	101106478	3.04666	3.51074	0.921047	1.93043	0.0328412	0.742472
XM_012104460.2	101110382	1.25646	8.18519	6.84806	0.257322	0.033093	0.742472
XM_015100619.1	101119072	1.29438	32.7305	26.8759	0.28432	0.0332334	0.742472
XM_015100492.1	101114044	1.48825	4.44458	2.50445	0.827554	0.0332395	0.742472
XM_012181011.2	101104665	2.33777	12.4305	4.78671	1.37678	0.0332763	0.742472
XM_015098302.1	105610236	1.38005	6.76953	4.70667	0.524351	0.0333699	0.742472
XM_015104788.1	101119116	2.29686	1.67755	0	inf	0.0334429	0.742472
XM_012186528.2	101117092	1.43174	34.9807	22.4783	0.638025	0.0334932	0.742472
XM_015103808.1	100101233	1.15149	49.9812	44.1879	0.177732	0.0336557	0.742472
XM_015095186.1	101114102	0.287646	0	1.78861	#NAME?	0.0337166	0.742472
XM_012107394.1	101117563	1.21641	11.6487	9.17417	0.344522	0.0338767	0.742472
XM_012096176.2	101122625	5.80082	5.85142	1.50431	1.95968	0.0339649	0.742472
XM_004013023.2	101104076	1.60975	30.4317	18.4205	0.724265	0.0340174	0.742472
XM_004022831.3	101121157	1.36028	34.6979	26.8734	0.368671	0.0340318	0.742472
XM_012187296.1	101109724	2.79507	3.71663	0.976053	1.92896	0.0341017	0.742653
XM_012101703.1	101108614	1.54121	5.30375	2.97584	0.833718	0.0343445	0.743905
XM_004014953.2	101105939	1.14971	42.2837	33.9632	0.316131	0.034417	0.744062
XM_015098549.1	101121277	1.65781	10.0752	6.1596	0.709905	0.034727	0.744062
XM_012190413.2	101118551	10.0873	10.3058	3.25914	1.6609	0.0348291	0.744062
XM_012108368.2	105606104	1.31345	10.52	8.61437	0.288313	0.0349079	0.744062
XM_015097008.1	101119219	2.15079	3.17827	1.79765	0.82213	0.0350376	0.744196
XM_012183960.1	101117425	2.7929	4.24722	1.17552	1.85322	0.0352031	0.74489
XM_004020147.2	101108440	1.22674	108.309	88.7747	0.28693	0.0355117	0.74489
XM_015093578.1	101119703	1.39372	119.804	82.1986	0.543496	0.0355409	0.74489
XM_004002508.3	101120456	1.4114	8.83883	6.23219	0.504115	0.0362908	0.750648
XM_004017872.3	101113888	2.8378	6.96579	1.74176	1.99974	0.0364275	0.750648
XM_015097210.1	101110337	1.13703	14.8851	13.1554	0.178212	0.0365238	0.750648
XM_012178011.1	105609865	1.35265	134.759	99.8119	0.433093	0.0365304	0.750648
XM_015092884.1	101108464	1.34808	9.38598	7.24721	0.37308	0.0369699	0.752075
XM_015102179.1	101110972	1.43398	8.10251	5.50596	0.557373	0.0372992	0.757177
XM_004005034.3	101117825	1.31449	24.3488	19.0353	0.355174	0.0378579	0.757634
XM_004004531.3	101119369	1.30485	15.509	9.49057	0.708542	0.038204	0.757634
XM_012157373.1	101102884	1.09368	38.0139	32.655	0.219226	0.0383945	0.757634
XM_012096230.2	101113884	1.51845	6.41256	4.23854	0.597333	0.0384095	0.757634
XM_015092455.1	101104028	1.12983	38.8265	34.3514	0.176674	0.0385262	0.757634
XM_015104912.1	101114245	1.6153	11.3166	7.58929	0.576401	0.0386179	0.757634
XM_015094632.1	101103142	1.38831	5.05163	2.89272	0.804322	0.0386653	0.757634
XM_004014974.3	101111385	1.30949	16.1514	13.1404	0.297651	0.0387578	0.757634
XM_015103905.1	101109586	1.16559	13.0526	11.9052	0.132744	0.0388648	0.757634
XM_015099329.1	101118463	1.58953	22.0751	13.3754	0.72284	0.0389169	0.757634
XM_015102478.1	101107824	1.53066	15.8355	10.2346	0.629699	0.038969	0.757634
XM_004009088.3	443029	1.40443	26.6848	18.6876	0.513941	0.039127	0.757634
XM_012095716.2	101119501	2.70344	2.31695	0.39974	2.53509	0.0393306	0.757634
XM_012179955.2	101103237	1.32194	10.0983	6.89391	0.550724	0.0393385	0.757634
XM_004022159.3	101102123	1.63892	3.46401	2.40887	0.52409	0.0394436	0.757634
XM_015098635.1	101122451	1.57112	69.4838	41.9322	0.728616	0.0396623	0.757634
XM_012102118.2	101106821	2.27558	1.55495	0.757648	1.03727	0.039757	0.757634
XM_012102151.2	101112933	1.25413	22.338	20.0745	0.15413	0.0398343	0.757634
XM_015095628.1	101114701	1.32116	9.01155	6.56721	0.456495	0.0399658	0.757634
XM_015103415.1	101119688	1.90135	7.58805	5.85193	0.374819	0.0402334	0.757634
XM_015104404.1	100036759	1.16548	11.8009	10.1646	0.215345	0.0402973	0.757634
XM_004012530.3	101112992	1.39083	16.674	11.5771	0.526317	0.0403663	0.757634
XM_012188916.1	101116075	4.0714	9.60986	1.45029	2.72817	0.0405389	0.757634
XM_012174655.2	101108264	6.03759	5.6042	2.93205	0.934597	0.0405632	0.757634
XM_012099793.2	101121206	4.12989	3.59177	0.862469	2.05815	0.0408615	0.757634
XM_015102282.1	101118480	3.1703	2.7919	0.160958	4.11649	0.0410053	0.757634
XM_012096602.2	101103028	2.01133	2.53179	0.703812	1.8469	0.0415368	0.757634
XM_004010788.2	100037669	1.84525	57.7371	39.7978	0.536807	0.0417799	0.757634
XM_015096055.1	101120328	1.29647	9.23118	6.91417	0.41696	0.0418046	0.757634
XM_015094769.1	101110830	1.16236	13.3641	11.4205	0.226732	0.0421143	0.757634
XM_015100145.1	101121541	1.6537	14.4074	8.20596	0.812067	0.0421333	0.757634
XM_012096025.1	101104425	0.213541	0	2.85439	#NAME?	0.0422409	0.757634
XM_012177954.2	101121931	1.26556	7.24181	6.40863	0.176333	0.0430721	0.757634
XM_012100736.2	101117023	12.9724	15.0412	4.25154	1.82286	0.0431566	0.757634
XM_015096089.1	101106682	1.54349	4.61204	2.60299	0.825235	0.0432303	0.757634
XM_015102529.1	106990117	2.2656	2.4204	0.544978	2.15098	0.0433033	0.757634
XM_015091643.1	443051	1.98733	3.09899	1.17403	1.40032	0.0434489	0.757634
XM_012098315.2	101115159	4.18368	4.47287	0.206755	4.43521	0.0434972	0.757634
XM_012164777.2	101105564	2.5168	1.97049	0.049722	5.30853	0.0435746	0.757634
XM_012105382.2	101103290	11.6611	14.2147	7.02301	1.01723	0.0435924	0.757634
XM_012180936.2	101119907	1.33197	18.8913	14.0077	0.431506	0.0439018	0.757634
XM_004021844.2	101108718	1.35375	10.9116	7.41678	0.556998	0.0439638	0.757634
XM_015103732.1	101115171	5.03307	3.8747	0.05002	6.27544	0.0440081	0.757634
XM_012190414.2	101118551	59.3359	78.2956	20.0141	1.96792	0.0441852	0.757634
XM_004008830.3	101109612	1.12113	11.2007	9.57468	0.22629	0.0443169	0.757634
XM_012184055.2	101103734	2.24734	20.3165	11.1613	0.864144	0.0445048	0.757634
XM_004012152.3	101114533	2.19309	99.3527	56.7032	0.80913	0.0446433	0.757634
XM_015102672.1	101118565	1.50487	36.3839	20.9762	0.794548	0.0446514	0.757634
XM_015097245.1	100189620	18.3963	21.3061	6.59978	1.69077	0.0446589	0.757634
XM_004006856.3	101112971	3.93597	6.62469	2.15201	1.62217	0.0448298	0.757634
XM_012177587.1	443412	3.16964	2.51837	0.649631	1.9548	0.0448532	0.757634
XM_012188076.2	101105430	1.24759	67.5416	53.3965	0.339031	0.0449653	0.757634
XM_012184667.1	101114370	1.11786	12.1891	10.5179	0.212743	0.0451284	0.757634
XM_012185422.2	105613550	7.24677	31.423	3.73568	3.07238	0.0451822	0.757634
XM_015094234.1	101122507	1.2733	20.2938	15.1693	0.419881	0.045196	0.757634
XM_015099215.1	101111567	1.48961	6.82721	4.61515	0.564917	0.0452123	0.757634
XM_012181067.2	100169938	1.68202	2.44773	2.10894	0.214925	0.0452385	0.757634
XM_015092283.1	101105128	1.14223	20.5364	18.2682	0.168854	0.045455	0.757634
XM_004020450.3	101114836	1.48829	18.8497	11.6095	0.699236	0.0454646	0.757634
NM_001127281.1	100147790	1.20732	131.698	109.065	0.272043	0.0457969	0.757634
XM_015097261.1	101117512	1.3512	7.20968	5.32212	0.437936	0.0458589	0.757634
XM_004003228.2	101111850	1.09966	21.2315	19.0114	0.159344	0.045958	0.757634
XM_012186249.2	101121276	2.36984	4.47341	1.03188	2.11611	0.0468239	0.763988
XM_004020140.3	101106642	1.37056	7.9457	5.23542	0.60187	0.0468718	0.763988
XM_012186898.2	443279	2.01568	2.46425	1.07122	1.20189	0.0469064	0.763988
XM_004011281.2	101111639	1.18157	16.4624	13.2177	0.316711	0.046914	0.763988
XM_012105276.2	101117643	0.212513	0	2.81451	#NAME?	0.0470713	0.763988
XM_012185522.2	101102652	8.14233	9.07016	2.70943	1.74314	0.0473966	0.767201
XM_012179006.2	101112815	7.93199	18.4254	5.52429	1.73783	0.0477401	0.76962
XM_004013115.2	101106535	1.47054	24.6292	16.7252	0.558345	0.0479985	0.76962
XM_004013040.3	101108144	1.2822	16.6536	13.3536	0.318607	0.0480993	0.76962
XM_015097487.1	101106269	2.82882	2.03958	0.672291	1.60112	0.0482356	0.76962
XM_012104350.2	101114326	1.90179	2.22975	1.38961	0.682197	0.0482984	0.76962
XM_004005996.2	101115694	1.27196	61.686	46.7296	0.400606	0.048428	0.76962
XM_004011310.3	101118792	1.13469	10.03	8.16132	0.297446	0.0485187	0.76962
XM_004020306.3	101109845	1.39443	17.9655	13.1271	0.452681	0.0486085	0.76962
XM_004022306.3	101101956	1.06406	30.7091	29.8101	0.0428666	0.048633	0.76962
XM_004020119.3	101101939	1.29866	8.74578	5.91345	0.564587	0.0487769	0.76962
XM_004004578.1	101110909	7.59254	9.77308	0.0290013	8.39655	0.0487953	0.76962
XM_012188979.1	101121957	1.53767	2.48958	2.11351	0.236262	0.0488446	0.76962
XM_012175330.1	101118436	1.1485	16.166	14.5058	0.156329	0.0488498	0.76962
XM_012106193.2	101119116	2.51952	1.45221	0.555035	1.38759	0.04886	0.76962
XM_012098885.2	101107637	3.56632	2.5588	0.903623	1.50168	0.0490802	0.76962
XM_015095366.1	101106932	1.24328	15.185	11.7709	0.367427	0.0491549	0.76962
XM_004019708.3	101117121	1.34477	6.48286	5.53054	0.22921	0.0491612	0.76962
XM_012097812.2	101107309	2.78581	2.79804	1.64321	0.767896	0.0492076	0.76962
XM_004018463.3	101105032	1.34572	15.5921	12.3117	0.340785	0.0497101	0.770055
XM_015102524.1	101104940	1.27436	10.1998	8.01346	0.348044	0.0497691	0.770055
XM_015092461.1	101105459	2.29448	1.18337	0.371113	1.67298	0.0497785	0.770055
XM_012190213.1	101106102	1.64591	20.4262	11.6116	0.814856	0.0498109	0.770055
XM_004007017.3	101111872	1.1928	14.0175	11.6503	0.266862	0.0499125	0.770637

## Sheet: SP42 vs SP_LP7  Up
transcript_id	gene_id	feature_id	SP_LP7_FPKM	SP42_FPKM	log2(foldchange)	pvalue	qvalue
XM_004010277.3	101108657	0.221241	1.07657	8.26372	-2.94035	3.58022e-06	0.0190693
XM_012175732.2	101106419	0.0164268	0.00225133	59.4088	-14.6876	4.80094e-06	0.0190693
XM_012105000.1	101114927	0.417955	0.560313	2.59622	-2.21211	7.97723e-06	0.0191977
NM_001161886.1	100302096	0.874797	38.2004	43.6738	-0.193182	6.97009e-05	0.092284
XM_004018383.3	101106973	0.773296	6.21505	8.22621	-0.404462	0.000203305	0.183295
XM_015098292.1	443186	0.689739	4.53596	7.13742	-0.653996	0.000214924	0.183295
XM_012174302.1	101116899	0.0708954	0.109528	14.9695	-7.09459	0.000224304	0.183295
XM_012189808.2	101116191	0.696517	7.08853	10.4884	-0.565232	0.000466276	0.236079
XM_004010491.3	101120086	0.889853	25.3008	28.6733	-0.180525	0.000494816	0.236079
XM_012105452.2	101114585	0.190236	0.0195913	4.32918	-7.78774	0.000497742	0.236079
XM_015095742.1	101105329	0.699427	25.1281	35.7931	-0.510382	0.000552626	0.236079
XM_012177413.2	100144761	0.738501	4.40056	6.31745	-0.521655	0.000554734	0.236079
XM_004018235.3	101113016	0.574187	10.7815	18.9313	-0.812211	0.000637745	0.242977
XM_004011692.3	101117086	0.897795	75.1839	83.4716	-0.150861	0.000791347	0.276821
XR_001023313.2	101121723	0.0698386	0.0403203	14.0582	-8.44568	0.000813086	0.276821
XM_012099687.2	101105366	0.74934	17.2369	23.1161	-0.423398	0.000839254	0.276935
XM_012174281.2	101122738	0.403667	0.392085	2.54714	-2.69964	0.00112554	0.316547
XM_012184128.2	101111813	0.661216	1.34518	2.81301	-1.06432	0.00118948	0.322132
XM_004022467.3	101121750	0.777828	16.353	21.5117	-0.395572	0.00129404	0.332297
XM_012104425.1	101110292	0.3853	0.528921	2.94682	-2.47803	0.00137608	0.334641
XM_012185101.2	100302348	0.622597	5.14325	8.85966	-0.784573	0.00146483	0.337208
XM_004004826.3	101108549	0.780904	6.93884	9.22164	-0.41033	0.00156865	0.337208
XM_015104517.1	101103870	0.901763	21.9708	24.7001	-0.16893	0.00159698	0.337208
XM_015097751.1	101107711	0.866007	21.7846	25.1146	-0.205216	0.00164348	0.337208
XM_004013035.2	101106952	0.846487	21.1134	25.0264	-0.24529	0.00177788	0.337208
XM_012102599.2	101111770	0.686871	6.12885	9.12723	-0.57456	0.0018779	0.337208
XM_012175741.2	101121894	0.478972	3.02745	7.49577	-1.30798	0.00208711	0.337208
XM_015093137.1	101107412	0.831638	58.6701	71.2021	-0.279294	0.00217714	0.337208
XM_015100008.1	101109384	0.402935	0.480296	2.62666	-2.45123	0.002179	0.337208
XM_015101159.1	101118301	0.256114	0.388964	4.853	-3.64117	0.00222414	0.339159
XM_004011449.3	101114026	0.625303	3.34055	6.36531	-0.930146	0.00261551	0.359317
XM_015097697.1	101110245	0.682082	11.6377	17.2922	-0.571309	0.00291326	0.367485
XM_012188139.2	101111731	0.700786	4.46452	6.75582	-0.597625	0.00295882	0.367485
XM_015099882.1	101102582	0.674059	7.18046	11.1341	-0.632839	0.00296061	0.367485
XM_015098787.1	100294659	0.733907	11.3456	16.2268	-0.516244	0.00313414	0.381086
XM_012097843.2	101109740	0.193011	0.109022	5.09219	-5.5456	0.00339079	0.393811
XM_012189512.2	100302309	0.867003	47.5624	55.0274	-0.210327	0.00359807	0.408534
XM_012098746.2	101110288	0.582657	4.83476	8.9367	-0.886298	0.00360725	0.408534
XM_015098857.1	101122708	0.30675	0.133297	2.63006	-4.30238	0.00372647	0.412776
XM_015097699.1	101110683	0.59651	5.65054	9.8282	-0.798539	0.00419653	0.438648
XM_004017459.3	100037692	0.854494	77.9801	92.5879	-0.247717	0.00430563	0.446138
XM_012178657.2	101108651	0.459257	3.32797	8.21854	-1.30424	0.00443057	0.446202
XM_015096043.1	101103318	0.962758	18.2078	18.6379	-0.0336842	0.0045817	0.446202
XM_004022228.3	101122577	0.574678	9.28691	16.373	-0.81805	0.00466345	0.446202
XM_004002212.3	101108091	0.871223	91.874	104.617	-0.187395	0.0047312	0.446202
XM_015104286.1	101114163	0.867146	31.6344	36.717	-0.214954	0.00484713	0.446202
XM_004001977.3	101114400	0.951882	19.4156	20.795	-0.0990206	0.00485867	0.446202
XM_012183412.2	101106019	0.317643	0.020059	2.24738	-6.80785	0.00492591	0.446202
XM_015099279.1	101104843	0.862714	15.3724	17.7378	-0.206481	0.00494585	0.446202
XM_012123470.2	101105722	0.788392	21.3174	27.05	-0.343596	0.00501884	0.446202
XM_004016931.3	101102265	0.829094	18.18	21.9579	-0.272392	0.00527923	0.446202
XM_012181970.2	101122281	0.399142	0.852354	3.44645	-2.01559	0.00541517	0.446202
XM_015104738.1	101117736	0.742484	6.63452	9.19227	-0.470428	0.00546381	0.446202
XM_004002976.3	101113813	0.843356	27.8787	33.2722	-0.255151	0.00569488	0.446202
XM_004015355.2	443450	0.702206	4.08579	6.13215	-0.585778	0.00570952	0.446202
XM_004012644.2	101119059	0.767756	9.73156	12.9008	-0.406718	0.00574812	0.446202
XM_012177054.2	101104231	0.372516	3.5259	11.3204	-1.68286	0.00577482	0.446202
XM_004017929.3	101107391	0.881288	12.3241	14.1167	-0.195919	0.00580318	0.446202
XM_015092425.1	101115417	0.730864	6.17282	8.70062	-0.49519	0.00580407	0.446202
XM_004005671.2	101115522	0.505482	8.72699	17.9205	-1.03805	0.00588192	0.449289
XM_015098306.1	101102253	0.669842	13.7447	20.2776	-0.561006	0.00597159	0.450364
XM_004013001.2	101119834	0.902402	21.8722	24.1911	-0.14538	0.00621229	0.452756
XM_004013036.3	101107206	0.810325	20.8036	25.7148	-0.305769	0.00639133	0.452756
XM_004012484.3	101123474	0.695046	3.02784	4.87769	-0.687911	0.00642586	0.452756
XM_004022465.3	101121072	0.936841	475.571	505.855	-0.0890626	0.00664248	0.452756
XM_004005050.3	101121575	0.819741	53.1931	65.2647	-0.295063	0.00665615	0.452756
XM_012176982.2	101119390	0.671749	11.8249	17.8456	-0.59374	0.00666176	0.452756
XM_015100431.1	101116595	0.859837	17.8753	20.6882	-0.210841	0.00666815	0.452756
XM_012188858.2	101119924	0.798123	30.5202	38.4761	-0.334196	0.00681106	0.452756
XM_015097994.1	101106271	0.610373	1.70867	3.33791	-0.966071	0.00681346	0.452756
XM_015098956.1	101120680	0.663386	3.11346	5.23765	-0.750404	0.00682873	0.452756
XM_012173563.2	101101969	0.544943	3.40901	6.98607	-1.03513	0.00685527	0.452756
XR_001436661.1	101106899	0.336719	0.32399	3.05966	-3.23935	0.00711603	0.452756
XM_015100539.1	101106614	0.579983	1.68649	3.5122	-1.05835	0.00715157	0.452756
XM_012180324.2	105607326	0.0457135	1.07521	40.032	-5.21846	0.00724483	0.452756
XM_015100709.1	101121964	0.794708	9.42482	12.1538	-0.366868	0.00727609	0.452756
XM_004006705.3	101118007	0.893418	33.0724	36.7926	-0.153785	0.00733315	0.452756
XM_012188501.2	101108542	0.843094	13.1498	15.9164	-0.275473	0.0075337	0.46274
XM_012185192.2	101106605	0.671367	6.31118	9.88532	-0.647379	0.00768042	0.469333
XM_004012491.3	101103331	0.871452	12.9077	14.8949	-0.206585	0.00772802	0.469832
XM_012185121.2	654404	0.338524	0.047018	2.08245	-5.46892	0.00782492	0.470415
XM_015101595.1	101118220	0.654093	1.76977	3.68108	-1.05657	0.00803569	0.474026
XM_012096322.2	101120976	0.879528	18.2694	20.8764	-0.192448	0.00828548	0.486354
XM_012177849.2	101104538	0.683096	31.9476	47.116	-0.560508	0.00863579	0.495431
XM_015098258.1	101112235	0.856405	19.6961	23.095	-0.229671	0.00872686	0.495431
XM_004021788.3	101114241	0.720217	6.00798	8.71617	-0.536814	0.00885435	0.496272
XM_012098514.2	101110092	0.62291	2.32663	4.24697	-0.868192	0.00891798	0.496272
XM_004012975.3	101112911	0.625327	16.1968	26.9963	-0.737055	0.00912562	0.496272
XM_004017981.3	101120526	0.834927	17.7007	21.2296	-0.26227	0.00933167	0.496272
XM_012097676.2	101115230	0.626384	32.7085	52.5436	-0.68385	0.00934655	0.496272
XM_004001957.3	101108967	0.866206	15.4567	17.9455	-0.215396	0.00937069	0.496272
XM_015101804.1	101102269	0.881003	12.4993	14.0984	-0.173691	0.00961005	0.499748
XM_004011202.3	101110851	0.765773	24.9067	32.3591	-0.377635	0.00973296	0.499748
XM_004018727.3	101106552	0.119487	1.00819	15.056	-3.9005	0.00983974	0.50107
XM_012105023.2	101116797	0.574176	0.360249	1.65524	-2.19997	0.0101473	0.505443
XM_012176787.2	101113322	0.815499	8.99297	11.2323	-0.320783	0.0101731	0.505443
XM_004013619.3	101108587	0.845089	9.26389	10.9646	-0.243159	0.0103354	0.505443
XM_015093868.1	101107346	0.759699	6.12568	8.27454	-0.43381	0.0104936	0.505622
XM_004010550.3	101112983	0.146501	1.42347	14.4767	-3.34625	0.010494	0.505622
XM_004012387.3	101119997	0.775979	11.3658	14.8164	-0.382497	0.0106353	0.505622
XM_004020219.3	101104796	0.642797	8.42247	13.4431	-0.674546	0.0106463	0.505622
XM_004016160.3	101103261	0.8529	32.4358	38.2413	-0.237544	0.0110454	0.512377
XM_012175484.2	101106761	0.243834	0.012458	3.27985	-8.04041	0.0110508	0.512377
XM_012183577.1	101104157	0.721161	5.33351	8.18933	-0.61866	0.0111493	0.512953
XM_004006975.3	101122773	0.692158	13.7602	20.1552	-0.55065	0.011322	0.51714
XM_012103380.2	101111507	0.470078	3.41751	8.1889	-1.26073	0.0113271	0.51714
XM_015097718.1	101119650	0.894305	18.1273	20.1614	-0.153433	0.0113751	0.517351
XM_004005564.3	101109868	0.892456	19.2833	21.6423	-0.166502	0.0115064	0.52133
XM_015103795.1	101122748	0.606379	4.35579	7.58805	-0.800794	0.0117121	0.521791
XM_004016542.2	101104855	0.859454	11.0458	12.8916	-0.222935	0.0117223	0.521791
XM_004007708.3	101110497	0.856697	11.4987	13.6133	-0.243543	0.0117843	0.522013
XM_015103644.1	101104113	0.720658	19.3993	27.281	-0.49189	0.0119529	0.52237
XM_004002239.3	101115079	0.781787	17.5967	22.7443	-0.370201	0.011953	0.52237
XM_015102438.1	101118483	0.864848	25.2074	29.3148	-0.217782	0.0119808	0.52237
XM_012176222.2	100034669	0.631329	5.02893	8.57755	-0.770313	0.0123538	0.532585
XM_004010604.2	101103573	0.832859	13.2738	16.1482	-0.282793	0.0125046	0.532585
XR_001022466.1	101113800	0.661798	2.85366	4.75147	-0.735557	0.0125517	0.532585
XM_015101707.1	101109302	0.66895	3.69176	5.77387	-0.645231	0.0126	0.532585
XM_004020598.3	101112017	0.566316	2.95418	6.2754	-1.08695	0.0126347	0.532585
XM_012104035.2	101121306	0.57003	1.12068	2.5928	-1.21014	0.0128978	0.532585
XM_015093114.1	101122581	0.747183	12.4322	16.7869	-0.43325	0.0131597	0.532585
XM_015092132.1	101109051	0.430203	1.57486	5.26733	-1.74185	0.0131846	0.532585
XM_012183188.2	101108234	0.44113	1.06281	3.5387	-1.73534	0.0132318	0.532585
XM_004013874.2	101109818	0.889111	34.1179	38.5945	-0.177863	0.01342	0.532585
XM_012097716.2	101122554	0.844833	25.6268	30.4798	-0.2502	0.0134407	0.532585
XM_012183230.2	101113765	0.830972	54.3111	65.3188	-0.266251	0.0135351	0.53266
XM_015102810.1	101107828	0.787596	67.003	83.8634	-0.323814	0.0135781	0.53266
XM_004006542.3	541600	0.706352	11.794	17.0345	-0.530409	0.0136575	0.533584
XM_012106515.2	101104124	0.613416	14.2579	23.8155	-0.740143	0.0137485	0.53364
XM_012183292.2	101104873	0.754348	4.55333	6.43273	-0.498509	0.0138184	0.534611
XM_012101507.1	101114316	0.798853	17.5381	22.0935	-0.333126	0.0141321	0.543221
XM_015099655.1	101122615	0.682352	13.5996	20.5766	-0.597443	0.0143052	0.547837
XM_004005616.3	101123278	0.335609	0.743094	4.86281	-2.71017	0.0148268	0.557149
XM_004009982.2	101123041	0.906405	1526.96	1680.96	-0.138622	0.0149501	0.557149
XM_012183076.2	101103484	0.871964	34.0813	39.0216	-0.19529	0.0150088	0.557149
XM_004019429.3	101109656	0.698912	3.75409	5.55585	-0.565546	0.0153916	0.560989
XM_004002049.3	101111500	0.7753	19.0014	24.6376	-0.374753	0.0154259	0.560989
XM_004010731.3	101113414	0.846504	44.0415	52.6652	-0.257985	0.0154943	0.560989
XM_015091739.1	101108187	0.923241	29.2758	31.7471	-0.116917	0.0155	0.560989
XM_004019024.3	101118230	0.845926	15.3303	18.3105	-0.256287	0.0155955	0.560989
XM_004004328.3	443506	0.681685	7.93425	12.1027	-0.609166	0.0156665	0.560989
XM_004021540.3	101112536	0.789998	28.2738	36.3368	-0.361965	0.0157736	0.560989
XM_004019422.3	101107644	0.848671	10.3754	12.4012	-0.25731	0.0158184	0.560989
XM_015093438.1	101104298	0.931893	33.4246	36.066	-0.109731	0.0158841	0.561648
XM_004007780.2	101107517	0.790681	28.8199	36.5261	-0.341863	0.0163048	0.56612
XM_004002669.3	101120034	0.936462	82.7005	88.4969	-0.0977302	0.0164028	0.56612
XM_012107699.2	101108027	0.661755	3.47407	5.69506	-0.713086	0.0164838	0.56612
XM_015096482.1	101121776	0.832627	12.1154	14.6484	-0.273904	0.0166247	0.56612
XM_015092274.1	101113548	0.631223	1.64207	3.12896	-0.930165	0.0166571	0.56612
XM_012099522.2	101103096	0.473843	1.51772	4.28125	-1.49613	0.0166963	0.56612
XM_015096726.1	101111025	0.722743	11.6876	16.4375	-0.492009	0.0167708	0.56612
XM_015101160.1	101118301	0.303706	0.433415	3.7298	-3.10528	0.0168521	0.567258
XM_004005697.3	101122768	0.760747	142.115	186.442	-0.391669	0.0169579	0.569213
XM_012098314.2	101115159	0.505888	4.67999	9.83475	-1.07138	0.0170358	0.570146
XM_012185408.1	101111845	0.806613	13.4858	16.6663	-0.305491	0.0171252	0.570146
XM_004020023.3	101121899	0.608095	5.16596	8.99521	-0.800119	0.0171914	0.57062
XM_004019538.3	101116101	0.58366	2.61632	5.26232	-1.00816	0.0177105	0.576454
XM_012178131.1	101109660	0.858986	81.1384	94.3609	-0.217803	0.0179477	0.576454
XM_004013030.3	101105672	0.724235	3.18627	4.96391	-0.639607	0.0180532	0.578285
XM_012107456.1	100216464	0.856331	58.3349	69.2296	-0.247028	0.0182261	0.580702
XM_012190172.1	101116672	0.512065	17.3596	35.7249	-1.0412	0.0183006	0.581519
XM_004016208.2	101117359	0.918715	24.8377	27.2491	-0.13368	0.0190136	0.588314
NM_001267879.1	100913158	0.820397	14.7071	17.994	-0.291002	0.0190207	0.588314
XM_004009091.3	101111019	0.717393	4.36428	6.46698	-0.567347	0.0192296	0.588314
XM_004009981.3	101122787	0.824032	13.3157	16.5321	-0.312142	0.01933	0.588314
XM_004002311.3	101112523	0.677886	8.76805	13.5321	-0.626053	0.0193967	0.588314
XM_004010763.3	101122281	0.356274	0.714773	3.30005	-2.20693	0.0195303	0.588314
XM_004012096.3	101122530	0.885468	15.9727	18.0912	-0.179676	0.0196667	0.588314
XM_015092156.1	101104282	0.824899	29.7684	35.9427	-0.271916	0.0196993	0.588314
XM_004010621.3	101108052	0.700165	53.2509	75.5974	-0.505529	0.0203775	0.598657
XM_004014624.3	101120005	0.780504	26.8629	34.6154	-0.365802	0.0204877	0.598657
XM_015093419.1	101118926	0.563517	1.43186	3.51323	-1.29491	0.0205337	0.598657
NM_001139445.2	100192421	0.91153	73.3872	82.5858	-0.170365	0.0206733	0.598657
XM_012095633.1	101112844	0.903256	1041.2	1165.38	-0.162559	0.0207435	0.598657
XM_004014158.2	101109555	0.701546	14.7346	20.9132	-0.505205	0.0207511	0.598657
XM_004016888.2	101113362	0.794864	17.0178	21.3018	-0.32393	0.020752	0.598657
XM_015092757.1	101123190	0.893977	26.4534	29.604	-0.16234	0.0208968	0.598657
XM_004021933.3	101104372	0.842371	24.9179	30.2255	-0.278585	0.0208997	0.598657
XM_015100379.1	101120266	0.708018	7.15034	10.3681	-0.536075	0.021044	0.601342
XM_004009957.3	101117334	0.934275	49.5153	53.7969	-0.119647	0.021112	0.601844
XM_004012173.3	101120845	0.785802	31.062	39.6047	-0.350521	0.0215118	0.609001
NM_001306103.1	101107971	0.885791	15.5013	17.5877	-0.182173	0.0215317	0.609001
XM_012181142.2	101110766	0.725332	5.11181	7.28361	-0.510818	0.021567	0.609001
XM_004011379.3	101114963	0.658204	3.04771	5.12887	-0.750915	0.0217508	0.609001
XM_012103100.2	101113551	0.740763	13.7355	18.799	-0.452748	0.0218988	0.609001
XM_012187628.2	101121363	0.36648	1.38626	5.3777	-1.9558	0.0221404	0.609001
XM_004011367.3	101111718	0.95347	49.6342	52.0439	-0.0683961	0.022173	0.609001
XM_012106591.2	101105804	0.846223	20.7286	24.7084	-0.253378	0.0221791	0.609001
XM_004005910.3	101112466	0.920395	31.8741	34.5805	-0.117574	0.0222286	0.609001
XM_012185199.2	101106345	0.408638	0.557723	2.82444	-2.34034	0.0223341	0.609001
XM_004010719.3	101110063	0.635881	7.14347	11.479	-0.684294	0.0225904	0.611987
XM_015098556.1	101122802	0.852625	53.8957	64.6974	-0.263537	0.0225977	0.611987
XM_004020937.3	101108445	0.863079	90.1947	104.268	-0.209186	0.0227426	0.613552
XM_004010522.3	101105756	0.86517	13.2528	15.2756	-0.204935	0.0228966	0.613552
XM_012116025.2	101109416	0.585921	0.564271	1.69139	-1.58375	0.0232995	0.613552
XM_015093330.1	101122674	0.836821	74.1635	88.2277	-0.250523	0.0236138	0.613552
XM_012095356.2	101102260	0.378853	0.231172	2.19964	-3.25023	0.0237566	0.613552
XM_004009842.3	101109358	0.870855	23.6668	27.3684	-0.209647	0.0238968	0.613552
XR_001433905.1	101122241	0.600526	0.58944	1.90962	-1.69587	0.0240529	0.613552
XM_015102143.1	101112604	0.781704	7.86487	10.1171	-0.363297	0.0244807	0.613552
XM_012175300.2	101104477	0.8373	19.1318	22.8848	-0.25842	0.0244914	0.613552
XM_012096477.2	101113699	0.857046	9.68332	11.5256	-0.251273	0.0246492	0.613552
NM_001012457.2	497274	0.546362	238.543	428.159	-0.843896	0.0249738	0.613552
XM_015093964.1	101112806	0.761202	9.00393	11.9381	-0.406946	0.0251085	0.613552
XM_004006767.2	101112302	0.824353	33.2123	39.7893	-0.260662	0.0251091	0.613552
XM_004011274.3	101109621	0.873275	10.7737	12.6284	-0.229165	0.025186	0.613552
XM_012150795.2	101104560	0.594035	1.79778	3.91138	-1.12146	0.0253163	0.613552
XM_004011703.3	101119648	0.82921	14.4194	17.3782	-0.269267	0.0253455	0.613552
XM_015101152.1	101116087	0.348831	0.000153333	1.94257	-13.629	0.0256896	0.613552
XM_004011657.3	100142676	0.804273	32.1532	40.1491	-0.320404	0.025953	0.613552
XM_004008541.3	101119042	0.748396	4.75285	6.58275	-0.469895	0.026178	0.613552
XM_012186252.2	101121276	0.15419	1.4803	13.1295	-3.14885	0.0264639	0.613552
XM_012174737.2	101108785	0.558682	1.02207	2.9054	-1.50725	0.0268619	0.613552
XM_004009596.3	101113069	0.798133	85.6894	107.915	-0.332701	0.0269171	0.613552
XM_015101676.1	101118902	0.690189	170.541	247.144	-0.53523	0.0269418	0.613552
XM_004002431.3	101122398	0.728056	31.0713	42.4825	-0.451286	0.0269424	0.613552
XM_004010644.3	101113241	0.593855	21.348	39.1974	-0.876661	0.0269424	0.613552
XM_004010609.3	101104667	0.786306	31.8864	40.5408	-0.346434	0.0269731	0.613552
XM_004010332.3	101121520	0.836471	8.82482	10.682	-0.275543	0.027109	0.613552
XM_012099382.2	101109394	0.627784	3.37481	5.95153	-0.818452	0.0271832	0.613552
XM_004021679.3	101106904	0.906878	111.986	123.612	-0.142498	0.0273192	0.613552
XM_012173825.2	101113669	0.498268	0.091107	1.29289	-3.82689	0.0273436	0.613552
XM_004009582.3	101108309	0.81801	31.4545	38.2864	-0.283563	0.0274309	0.613552
XM_004002816.3	101115923	0.715458	8.16852	11.7705	-0.527024	0.0274749	0.613552
XM_004020800.3	101116696	0.849753	19.5143	23.0164	-0.238133	0.0276427	0.613552
XM_004013936.3	101103911	0.725173	3.78508	5.5952	-0.563868	0.027647	0.613552
XM_004016396.3	100307035	0.780717	24.2224	30.9567	-0.353911	0.027657	0.613552
XM_004002812.3	101113977	0.922111	20.833	22.7898	-0.129517	0.027717	0.613552
XM_012183370.2	101122702	0.730735	12.7149	18.2016	-0.517542	0.0277995	0.613552
XM_004002715.3	101110285	0.61915	5.16412	8.88774	-0.783295	0.0279982	0.613552
XM_004015447.2	101105941	0.893892	12.1919	13.8541	-0.184395	0.0280501	0.613552
XM_012180023.2	101118146	0.859106	18.6301	21.6998	-0.220044	0.0283007	0.613552
XM_012190187.2	101103835	0.766393	21.78	28.1336	-0.369294	0.0283789	0.613552
XM_012172822.2	101116819	0.489989	1.1575	3.4268	-1.56585	0.0284293	0.613552
XM_012177565.2	100307048	0.831297	689.501	828.094	-0.264243	0.02857	0.613552
XM_012182319.1	101104754	0.80771	7.21698	9.3268	-0.369987	0.0286154	0.613552
XM_012181287.2	101117588	0.797781	12.9049	16.3162	-0.338382	0.0289235	0.613552
XM_004008469.3	101122104	0.756652	21.2281	28.4548	-0.422695	0.0290304	0.613552
XM_004017803.3	101118477	0.826955	20.4776	25.6916	-0.327252	0.0291983	0.613552
XM_004010790.3	101107871	0.758497	13.9073	18.6618	-0.424246	0.0293464	0.613552
XM_015102644.1	101114822	0.791442	16.0989	20.5379	-0.351326	0.0294052	0.613552
XM_012159308.2	443019	0.819134	34.3324	41.8916	-0.287092	0.029585	0.613552
XM_015092116.1	101104442	0.901578	20.424	22.6197	-0.147315	0.0297096	0.613552
XM_015093360.1	101114168	0.779686	5.70391	7.52765	-0.400248	0.0298486	0.613614
XM_015097469.1	101105509	0.836327	20.0137	24.0314	-0.263935	0.0299107	0.613614
XM_015094723.1	101114508	0.218441	1.07669	7.85435	-2.86689	0.0299241	0.613614
XM_004004863.3	101117396	0.826848	8.55403	10.464	-0.290764	0.0301075	0.613614
XM_004006441.2	101116976	0.574089	3.54186	6.70389	-0.92049	0.0301543	0.613614
XM_004022496.3	101108027	0.871969	21.5179	25.2926	-0.23318	0.0307163	0.619316
XM_012173570.2	101101969	0.494371	1.50565	4.00528	-1.41151	0.0309598	0.621545
XM_015098888.1	101109194	0.83009	9.13306	11.2374	-0.299138	0.0310311	0.621545
NM_001143892.1	100233239	0.885022	58.1111	65.7987	-0.179245	0.0310738	0.621545
XM_004019769.3	101114987	0.897516	236.472	265.215	-0.165493	0.0311398	0.621545
XM_004009719.3	101121011	0.836711	16.4804	19.9064	-0.272481	0.0312684	0.621577
XM_012101253.2	101102097	0.838915	28.6489	33.9745	-0.245974	0.0313089	0.621577
XM_004012564.3	101121435	0.613268	4.83345	8.62758	-0.835904	0.0313501	0.621577
XM_004021749.3	101103121	0.911083	17.9482	19.5944	-0.126604	0.0316005	0.624463
XM_012135066.2	101109522	0.709967	3.56138	5.37857	-0.594787	0.0316821	0.624706
XM_004018937.2	101117117	0.609942	1.09734	2.65106	-1.27256	0.0318533	0.624706
XM_004018785.3	101121978	0.747151	18.3245	24.889	-0.441732	0.0319465	0.624706
XM_012100950.2	101112105	0.855764	18.0701	21.3399	-0.239945	0.0319797	0.624706
XM_004019380.3	101118909	0.880394	18.7292	21.3261	-0.187328	0.0320995	0.626019
XM_012178554.2	101107784	0.401375	1.13532	6.01291	-2.40497	0.0323373	0.627051
XM_012183905.2	101109313	0.884304	14.7811	17.0091	-0.202558	0.0331051	0.627719
XM_004011265.3	101106778	0.845278	10.2669	12.4362	-0.276539	0.033192	0.627719
XM_015093613.1	101104971	0.883861	9.37372	10.5778	-0.17434	0.0332061	0.627719
XM_012113177.1	101110478	0.824791	31.5657	38.3361	-0.280347	0.0332733	0.627719
XM_004006056.3	101108470	0.854984	28.3955	33.1454	-0.223147	0.0332912	0.627719
XM_004020137.3	101105964	0.779368	10.9035	14.4479	-0.406064	0.0335558	0.628825
XM_012190439.2	101121815	0.873014	50.0294	57.396	-0.198174	0.0337116	0.630624
XM_004012066.3	443018	0.856072	9.33857	10.9178	-0.225406	0.034161	0.635043
XM_012094883.2	101116597	0.684759	2.67573	4.22638	-0.659487	0.0344652	0.636423
XM_012105184.2	101105627	0.533203	0.199556	1.43918	-2.85038	0.0345023	0.636423
XM_015097896.1	101102069	0.841051	97.7824	116.969	-0.258474	0.0348141	0.637862
XM_015096447.1	101114956	0.753315	10.6414	14.3007	-0.426405	0.0350161	0.637862
XM_015103436.1	101104358	0.789993	5.65162	7.22257	-0.353847	0.0351313	0.637862
XM_004012073.3	101115134	0.846588	13.4666	16.1491	-0.262071	0.0352658	0.637862
XM_012102290.2	101107245	0.878828	12.7614	14.6474	-0.198852	0.0352853	0.637862
XM_004017847.3	101108166	0.873359	16.0226	18.4552	-0.203915	0.0353737	0.637862
XM_015096901.1	101110763	0.371351	9.11683	25.2742	-1.47106	0.0356111	0.637862
XM_015104695.1	101123354	0.831387	7.89823	9.58449	-0.279172	0.0356473	0.637862
XM_004017226.3	101112165	0.758495	13.7848	18.2884	-0.407856	0.0356628	0.637862
XM_004006491.3	101108472	0.844327	33.5074	39.9608	-0.254105	0.0357416	0.637862
XM_015098810.1	101114374	0.860638	44.5059	51.2989	-0.204931	0.0360597	0.637862
XM_004006855.3	101112971	0.791337	25.9755	33.6547	-0.373659	0.0362358	0.637862
XM_015098563.1	101115380	0.913044	43.6809	48.2404	-0.14324	0.0362549	0.637862
XM_015104482.1	106990103	0.828248	104.11	123.868	-0.250704	0.0363734	0.637862
XM_015103443.1	101123169	0.740075	6.86635	9.55572	-0.476822	0.0363972	0.637862
XM_012104132.2	101112185	0.43122	0.0117903	1.86478	-7.30526	0.0365048	0.637862
XM_012177403.2	101107859	0.459591	3.84162	8.31958	-1.1148	0.0366068	0.637862
XM_015100973.1	101113358	0.414113	0.324455	2.2035	-2.76371	0.0366845	0.637862
XM_004020872.2	101114326	0.795499	8.99652	12.0917	-0.426573	0.0369373	0.637862
XM_015102578.1	101118057	0.826263	98.62	118.278	-0.262234	0.0372722	0.637862
XM_015100374.1	101118293	0.835143	71.711	85.766	-0.258213	0.0373261	0.637862
XM_004020077.2	101113027	0.427667	1.90919	5.2503	-1.45944	0.0377615	0.637862
XM_004010414.2	101122111	0.859989	26.4502	30.9124	-0.224905	0.0377919	0.637862
XM_012169508.2	101105643	0.79396	14.8329	18.7723	-0.33981	0.0378205	0.637862
XM_012098366.2	101117793	0.226342	0.0595857	5.80387	-6.60591	0.0378489	0.637862
XM_012145967.2	101110485	0.961922	46.5891	49.1747	-0.0779235	0.0381164	0.638812
XM_004017006.1	101121547	0.88723	10.4278	11.6837	-0.164051	0.0382317	0.639612
XM_015103283.1	101101854	0.868194	69.5455	79.1569	-0.186759	0.0383611	0.639612
XM_012185072.2	100302087	0.544714	1.52186	3.59475	-1.24006	0.0385785	0.642042
XM_004004628.3	101122252	0.852093	14.4021	17.2826	-0.263036	0.0396993	0.650262
XM_004007655.3	101109264	0.798305	71.6359	90.32	-0.334362	0.0397377	0.650262
XM_012188054.1	100127221	0.54779	14.0535	29.0181	-1.04602	0.0399101	0.650262
XM_012189559.2	101117010	0.702627	7.63286	11.1451	-0.54611	0.0399315	0.650262
XM_015098606.1	101114201	0.875217	10.7173	12.4477	-0.215933	0.0399364	0.650262
XM_012119936.2	101114825	0.512536	3.12223	6.72798	-1.1076	0.0399841	0.650262
XM_012178831.1	443271	0.789875	12.4238	15.7748	-0.344519	0.0401278	0.650262
XM_004022686.2	101115438	0.799101	12.11	15.1749	-0.32548	0.0401668	0.650262
NM_001145179.1	100270711	0.832518	131.605	158.711	-0.270191	0.0402296	0.650262
XM_004008531.3	443535	0.73468	7.65046	10.555	-0.464311	0.040273	0.650262
XM_012180944.2	101116656	0.619299	2.32169	4.37468	-0.914002	0.0404006	0.65101
XM_015099602.1	101111648	0.686053	29.9729	43.4566	-0.535916	0.0406425	0.65331
XM_004021567.2	101119611	0.887143	22.3824	25.1188	-0.166398	0.0410462	0.65331
XM_015094399.1	101115272	0.827619	16.9265	20.4145	-0.270311	0.0411432	0.65331
XM_015096465.1	101116399	0.707376	3.92723	5.91868	-0.591763	0.0412143	0.65331
XM_004011597.3	101113858	0.854042	13.5527	15.9571	-0.23562	0.041245	0.65331
XM_004004662.3	101107575	0.898971	28.2031	31.5263	-0.160705	0.0417098	0.65331
XM_015104376.1	101122325	0.840763	46.8099	55.8751	-0.25539	0.0418228	0.65331
XM_015100403.1	101104521	0.700824	7.43751	10.7075	-0.525733	0.0418285	0.65331
XR_001022962.2	101108357	0.452851	0.782009	3.01621	-1.94748	0.0419405	0.65331
XM_012100845.2	101104939	0.617669	5.99943	10.4675	-0.803014	0.0420208	0.65331
XM_012117418.1	101117560	0.203707	1.40832	10.3367	-2.87574	0.0420685	0.65331
XM_004010361.3	101107790	0.785288	16.1154	20.517	-0.348379	0.042301	0.65331
XM_012096479.2	101113435	0.539925	0.692207	2.13526	-1.62514	0.0424785	0.65331
XM_004019614.3	101114827	0.78811	7.6452	9.68484	-0.341174	0.0425705	0.65331
XR_001044942.1	101120939	0.77565	4.29698	5.94168	-0.467548	0.0426535	0.65331
XM_004023139.2	101105991	0.775125	9.87058	13.0065	-0.398031	0.0427402	0.65331
XM_015102227.1	101113964	0.898553	24.8841	27.739	-0.156695	0.042937	0.65331
XM_004022917.2	101115773	0.786867	46.8609	59.754	-0.35065	0.0429405	0.65331
XM_004012759.2	101104585	0.61683	3.47799	6.27496	-0.851351	0.0430287	0.65331
XM_012178395.2	101112645	0.546655	1.07778	3.04529	-1.49852	0.0430367	0.65331
XM_004019640.2	101122561	0.862196	106.385	124.685	-0.228992	0.0432493	0.65331
XM_004002540.3	101108004	0.802935	519.278	646.091	-0.315231	0.0435877	0.65331
XM_004001799.2	101112011	0.455682	2.17033	5.78608	-1.41467	0.0439719	0.65331
XM_004009494.3	100135688	0.878094	50.646	57.8337	-0.191462	0.0440207	0.65331
XM_015100517.1	101121621	0.893754	59.5509	67.1092	-0.172386	0.0441129	0.65331
XM_015095901.1	101119474	0.808887	173.549	214.736	-0.307221	0.0442798	0.65331
XM_012137855.1	101120894	0.905946	49.0231	54.0633	-0.141187	0.044289	0.65331
XM_015098184.1	101117089	0.843421	39.1468	46.3916	-0.244969	0.0443436	0.65331
XM_012174464.2	101115695	0.571688	2.48604	4.91056	-0.982038	0.0444628	0.65331
XM_012186507.2	101102074	0.800856	14.9312	18.1974	-0.285409	0.044483	0.65331
XM_004017845.3	101107636	0.898137	16.4762	18.3372	-0.154395	0.0445817	0.65331
XM_012108413.2	101105734	0.892428	10.5349	12.1057	-0.200504	0.044639	0.65331
XM_012185134.2	101120850	0.7859	30.2488	38.5843	-0.351135	0.0449152	0.65331
XM_012100125.2	101113439	0.562542	0.799312	2.50169	-1.64607	0.0450352	0.65331
XM_012189452.2	101118041	0.909631	25.1368	27.7402	-0.142174	0.0450581	0.65331
XM_012173925.2	101121247	0.883932	79.9022	90.3448	-0.177206	0.0451204	0.65331
XM_015099532.1	101107621	0.331384	1.85731	7.6471	-2.0417	0.0453411	0.65331
XM_012175513.1	101111956	0.722863	10.4145	14.6453	-0.491854	0.04537	0.65331
XM_012120160.2	101108183	0.864437	9.9786	11.5048	-0.205329	0.0454348	0.65331
XM_004018289.3	101104863	0.452007	2.17421	7.56467	-1.79879	0.0454943	0.65331
XM_015104574.1	101111341	0.875871	46.7754	53.8236	-0.202488	0.0456202	0.65331
XM_004002192.2	101102944	0.0975311	0.753508	17.3398	-4.52432	0.0456729	0.65331
XM_012134294.1	101118333	0.459572	12.115	35.7368	-1.56062	0.0458411	0.65331
XM_015097736.1	101102154	0.682603	9.93415	14.9082	-0.585639	0.0459177	0.65331
XM_004016871.2	101108422	0.832105	21.8976	26.964	-0.300259	0.0459987	0.65331
XM_004013603.3	101104590	0.954487	46.4545	49.1108	-0.0802203	0.0460437	0.65331
XM_015099573.1	101103337	0.870131	22.6999	26.1011	-0.201424	0.0461751	0.65331
XM_012098371.2	101104706	0.582559	9.73197	17.1846	-0.820314	0.0462215	0.65331
XM_004018965.2	101101929	0.88323	66.9758	75.3046	-0.169097	0.0465035	0.65331
XM_004010580.3	101119478	0.808119	7.28455	9.24478	-0.343798	0.0466644	0.65331
XM_004012983.3	101115046	0.808071	3.12895	3.9939	-0.352121	0.046699	0.65331
XM_015103961.1	101112875	0.936875	22.8832	24.5362	-0.100621	0.046737	0.65331
XM_012102438.2	101120458	0.877423	29.1349	33.3972	-0.196978	0.0467413	0.65331
XM_004004065.3	101105303	0.386462	0.122598	2.07354	-4.08009	0.0469015	0.65331
XM_004019389.3	101121723	0.75834	10.7488	15.0198	-0.482695	0.0471879	0.65331
XM_012180303.2	101120665	0.692554	7.61615	11.212	-0.557906	0.0473818	0.65331
XM_012176821.2	101116045	0.646335	61.1131	94.0243	-0.621553	0.0475094	0.65331
XM_012102925.1	101113296	0.904132	19.9182	22.2836	-0.161894	0.047515	0.65331
NM_001009452.1	443508	0.368902	8.93383	28.4189	-1.6695	0.0476494	0.65331
XM_004004026.3	101115428	0.82057	13.8167	17.0637	-0.304518	0.0477944	0.65331
XM_004019117.2	101122732	0.861663	28.6357	33.213	-0.213934	0.0479116	0.65331
XM_012178267.2	101119468	0.357964	0.507627	3.22068	-2.66552	0.0479333	0.65331
XM_012124893.1	101119701	0.700218	4.53534	6.76018	-0.575852	0.0480002	0.65331
XM_015100363.1	101115151	0.78962	14.9944	18.7831	-0.325009	0.0482385	0.65331
XM_015103075.1	101103681	0.651102	3.62173	5.98454	-0.72456	0.0482636	0.65331
XM_012137115.1	101116803	0.844857	31.1458	36.2898	-0.220525	0.0483524	0.65331
XM_015096969.1	101121015	0.229415	1.65707	8.61314	-2.37791	0.0483888	0.65331
XM_015104862.1	101103543	0.880579	10.9157	12.4644	-0.19141	0.0484224	0.65331
XM_004004519.3	101116019	0.833268	42.6566	50.8261	-0.2528	0.0484262	0.65331
NM_001161865.1	100302068	0.886211	93.4782	105.948	-0.18066	0.0484574	0.65331
XM_004006895.2	101102302	0.913475	79.5875	88.5236	-0.153521	0.048996	0.65331
XM_004012420.3	101107031	0.822312	27.5805	33.9276	-0.298806	0.0490046	0.65331
NM_001145188.1	100270720	0.884533	73.3807	84.5115	-0.203747	0.0493071	0.65331
XM_004005732.3	101109685	0.934007	70.0863	75.2028	-0.101654	0.0493234	0.65331
XM_004015421.2	101120598	0.256116	7.32245	42.5925	-2.5402	0.0493296	0.65331
XM_012176858.2	101122101	0.731748	10.6527	14.9512	-0.489039	0.0497216	0.655231
XM_015092299.1	101121729	0.875098	15.2267	17.2794	-0.182441	0.0498139	0.655231
XM_004012211.3	101109716	0.954897	56.2015	59.0646	-0.0716854	0.0498612	0.655231

## Sheet: SP42 vs SP_LP7  Down
transcript_id	gene_id	feature_id	SP_LP7_FPKM	SP42_FPKM	log2(foldchange)	pvalue	qvalue
XM_012182491.2	101120499	0.315653	0	2.15777	#NAME?	6.39069e-07	0.00761515
XM_012143891.1	101115584	5.31018	4.95247	0.12796	5.27438	8.05542e-06	0.0191977
XM_012098645.2	101115657	0.33478	0	1.95996	#NAME?	1.93761e-05	0.038481
XM_012096740.1	101111393	7.84417	6.94864	0.0104987	9.37038	3.86099e-05	0.065725
XM_012181415.2	101112983	3.96234	3.30937	0.078159	5.404	5.55503e-05	0.0827421
XM_004003414.3	101118750	1.46227	5.76644	3.69774	0.641038	0.000137407	0.163735
XM_015097318.1	101120499	3.24556	2.46148	0.0585913	5.39269	0.000226443	0.183295
XM_012188072.1	100302338	1.14438	22.6469	19.9337	0.184105	0.000246946	0.183295
XM_004016290.3	101121452	1.34933	6.45459	4.57839	0.495485	0.000247421	0.183295
XM_015095434.1	101122516	1.35512	51.3653	38.4356	0.418351	0.000282886	0.187271
XM_004003316.3	101113555	1.17613	32.6149	27.7546	0.232802	0.000319717	0.200513
XM_012186189.1	101112911	3.96874	14.2919	2.81719	2.34287	0.00035006	0.208566
XM_012129063.2	780470	1.42846	6.15695	3.96153	0.636158	0.000475266	0.236079
XM_015093118.1	101119877	1.26475	7.74798	5.97458	0.374984	0.000507115	0.236079
XM_004019744.3	101105454	1.18022	17.4241	14.4921	0.265816	0.000589336	0.239884
XM_015096358.1	101112318	1.44557	32.3382	22.058	0.551935	0.000603938	0.239884
XM_015091768.1	101106232	1.94059	3.37269	1.27765	1.4004	0.000652507	0.242977
XM_012134333.2	101118588	2.34706	5.22601	1.79685	1.54024	0.000679934	0.245518
XM_015103574.1	101112017	1.79538	9.94631	5.11229	0.960192	0.00087908	0.276935
XM_012188540.2	101122615	4.83017	3.92384	0	inf	0.000883141	0.276935
XM_004009932.3	101111369	1.5227	5.23736	3.17052	0.72412	0.000914427	0.279393
XM_012101586.2	101121723	3.16897	34.5923	10.3092	1.74652	0.0010344	0.308148
XM_004004322.3	101104964	1.14434	11.8413	10.5139	0.17153	0.00112681	0.316547
XM_012108037.2	101105543	1.39452	6.79089	4.61271	0.557985	0.00114229	0.316547
XM_012158583.1	100145858	5.30018	4.72651	0.0605677	6.28608	0.00122746	0.325031
XM_012178930.2	101118698	2.58093	49.3557	18.3558	1.42698	0.00132978	0.332297
XM_004017815.3	101121805	1.30549	52.4275	39.9286	0.392902	0.00133856	0.332297
XM_004006392.3	101104978	2.16704	8.29543	3.2546	1.34984	0.00141002	0.336036
XM_004009160.2	443102	1.37476	33.1375	23.4654	0.497929	0.00162486	0.337208
XM_012106512.2	101104124	1.27753	11.3669	8.87875	0.356407	0.00165088	0.337208
XM_012101374.2	101123244	1.74517	4.97016	2.56446	0.954636	0.0016676	0.337208
XM_015101991.1	101111321	1.45606	4.78904	2.97508	0.68681	0.00168494	0.337208
XM_004009627.3	101120832	1.59902	39.722	25.2878	0.651498	0.0017194	0.337208
XM_015093620.1	101119187	2.02647	10.3032	4.94784	1.05822	0.00176686	0.337208
XM_015092557.1	101118840	2.8982	1.95192	0	inf	0.0019119	0.337208
XM_015101113.1	101115904	1.52734	12.842	7.95804	0.690379	0.00194719	0.337208
NM_001142890.1	100217405	2.14659	3.22158	0.958826	1.74843	0.00196986	0.337208
XM_015103861.1	105604848	1.28287	6.96213	5.06402	0.459246	0.00199984	0.337208
XM_012185112.2	443410	1.99178	34.5868	17.4396	0.987856	0.00200623	0.337208
XM_012178406.2	101112523	4.33373	5.23238	0.420954	3.63573	0.00204857	0.337208
XM_012141425.2	106990104	1.26292	15.292	12.1493	0.331901	0.00205716	0.337208
XM_012175698.2	101110406	1.24964	18.0209	14.3176	0.331882	0.00212452	0.337208
XM_015098320.1	106991397	1.67158	5.86112	3.28559	0.835026	0.00214932	0.337208
NM_001285802.1	102238525	1.36476	19.6935	14.3749	0.454165	0.00215103	0.337208
XR_001436649.1	101104800	1.9555	4.0982	1.70409	1.26599	0.00215905	0.337208
XM_004015023.3	101123398	1.14481	25.1415	21.8159	0.204692	0.002277	0.339159
XM_012175058.2	101106510	2.17661	5.00309	2.26009	1.14644	0.00232621	0.342212
XM_004002389.3	101111328	1.28349	109.455	85.0112	0.364615	0.00237213	0.344712
XM_004008093.2	101103149	1.24693	40.6105	32.522	0.320435	0.00254913	0.359317
XM_015104912.1	101114245	1.63568	13.3887	7.58929	0.81898	0.00256457	0.359317
XM_004017017.3	101102931	2.99481	7.47948	1.696	2.1408	0.00261217	0.359317
XM_015103360.1	101116270	1.2392	22.7262	18.2794	0.314138	0.00262341	0.359317
XM_004021012.3	101104033	2.11845	6.34523	2.36769	1.42219	0.00275989	0.366459
XM_004019035.3	101120961	1.84374	26.5576	14.4221	0.880848	0.00276236	0.366459
XM_004004108.3	101117560	2.40916	16.565	6.60033	1.32753	0.00276781	0.366459
XM_004021793.3	101116016	2.59682	12.2665	4.34857	1.49612	0.00284382	0.367485
XM_004005144.3	106990095	1.105	42.0064	38.3927	0.129778	0.00286258	0.367485
XM_004008797.3	101123295	1.14086	31.5172	28.0241	0.169471	0.00292975	0.367485
XM_012173677.2	101106673	1.3821	8.7057	6.28238	0.470649	0.00313347	0.381086
NM_001009464.1	443538	15.3149	38.8617	1.6492	4.55852	0.00318401	0.383239
XR_001436398.1	105603828	0.201611	0	4.09485	#NAME?	0.003225	0.384291
XM_012104131.1	101112185	5.89663	8.25378	1.05942	2.96177	0.00334074	0.393811
XR_001038583.2	101115838	1.14436	29.1601	26.0618	0.162057	0.00363416	0.408534
XM_004016051.3	101118555	2.06787	21.1966	9.62741	1.13861	0.00374117	0.412776
XM_012100147.2	101114649	0.209082	0	4.68671	#NAME?	0.00386919	0.422984
XM_012180957.2	101117933	1.15344	10.251	8.5671	0.258891	0.00391401	0.423994
XM_015099947.1	443178	0.183076	0	4.53842	#NAME?	0.00395092	0.424137
XM_004013040.3	101108144	1.09543	14.9854	13.3536	0.166331	0.00403162	0.428936
NM_001162550.1	100302308	1.25911	21.0419	16.9625	0.31092	0.00437873	0.446202
XR_001436396.1	105603828	4.82466	4.56467	0.178478	4.67669	0.00443614	0.446202
XM_012131885.2	101118669	1.20072	38.0632	32.2947	0.237098	0.00447282	0.446202
XM_004013425.3	101120256	1.45012	4.42626	2.82952	0.645529	0.00454102	0.446202
XM_004014569.3	101105268	1.37743	14.2468	10.0983	0.49652	0.00470265	0.446202
XM_004005786.3	101122588	1.88775	5.9383	2.64093	1.169	0.00480306	0.446202
XM_015098715.1	443483	4.53914	9.09291	1.24823	2.86485	0.00502918	0.446202
XM_004017184.2	101102336	2.46292	6.96702	2.1131	1.72118	0.00513692	0.446202
XM_015093086.1	101109768	3.73387	2.75686	0	inf	0.00522004	0.446202
XM_004014367.3	101121442	1.50908	6.00662	3.66078	0.714402	0.00533775	0.446202
XM_004005998.3	101116218	1.34096	9.59051	7.00465	0.453295	0.00538717	0.446202
XM_015097211.1	100310793	1.95849	19.1424	10.4411	0.874501	0.00544857	0.446202
XM_015091769.1	101106490	1.52096	4.2838	2.44513	0.808979	0.0054742	0.446202
XM_015096679.1	100048993	2.93908	32.4849	14.3139	1.18236	0.00574562	0.446202
XM_012182302.1	101113856	1.12762	33.7476	29.7242	0.183146	0.00576459	0.446202
XM_015094680.1	101116899	2.04771	22.2485	10.2408	1.11937	0.00577461	0.446202
XM_012184522.2	101121103	2.52325	1.87212	0.127192	3.87959	0.005781	0.446202
XM_012144392.2	101120727	3.81357	4.40128	0.426386	3.36769	0.00579536	0.446202
XM_012183944.2	101116062	0.268623	0	2.73469	#NAME?	0.00580248	0.446202
XM_012189651.1	101104521	4.8491	4.01179	0	inf	0.00596518	0.450364
NM_001126356.1	100145870	1.23543	10.6198	8.65427	0.295272	0.00638471	0.452756
XM_015094804.1	101104392	1.78828	4.75824	2.43269	0.967875	0.00646345	0.452756
NM_001185123.1	100462693	1.17852	116.343	99.8088	0.221144	0.0065887	0.452756
XM_015104094.1	101114409	2.619	4.38782	1.05195	2.06043	0.00670887	0.452756
XM_004007726.3	443512	3.15522	29.2444	8.93054	1.71134	0.00676523	0.452756
XM_015102305.1	101103513	2.17742	6.92773	2.57743	1.42645	0.00678186	0.452756
XM_012144336.2	101120727	3.17182	2.98861	0.31334	3.25368	0.00683182	0.452756
XM_012171479.2	101102133	1.13825	80.5178	69.896	0.204099	0.00689677	0.452756
XM_004003083.3	101119098	1.23727	22.1519	17.6452	0.328156	0.00696934	0.452756
XM_004008462.3	101119815	1.24988	24.123	19.2904	0.322528	0.00701889	0.452756
XM_012102716.2	101114990	0.344629	0	1.9872	#NAME?	0.0070975	0.452756
XM_012095497.1	101117785	1.52704	72.3839	47.5075	0.607515	0.00715243	0.452756
XM_004019058.3	101105785	1.51248	10.5992	6.91958	0.6152	0.00715853	0.452756
XM_004009924.3	101108489	2.97489	3.87445	0.737394	2.39348	0.00728689	0.452756
XM_015103254.1	100101234	1.39022	78.7083	57.8547	0.444081	0.00732087	0.452756
XM_004008189.3	101107439	1.07883	21.9663	20.4331	0.104385	0.00785764	0.470415
XM_015098524.1	101117432	1.97812	3.35399	1.23203	1.44484	0.00787194	0.470415
XM_015095053.1	101106419	30.1596	49.64	1.88044	4.72236	0.00789552	0.470415
XM_004018384.2	101107229	1.27367	67.485	52.3269	0.367014	0.00839624	0.490439
XM_004018739.3	101109491	1.34322	18.805	13.9278	0.433152	0.00850042	0.494103
XM_012094980.2	101112506	1.12197	26.5454	23.4724	0.177495	0.00865233	0.495431
XM_015098030.1	101120928	1.25917	8.56499	6.70702	0.352781	0.00871637	0.495431
XM_015097228.1	101115465	1.52264	4.00699	2.42777	0.722888	0.00874592	0.495431
XM_015101071.1	101119246	1.16533	11.2245	9.38842	0.257695	0.00877274	0.495431
XM_015103328.1	101105458	1.30966	25.7242	19.032	0.434701	0.00903814	0.496272
XM_012178285.2	101120917	1.57312	4.49974	2.54178	0.824003	0.00917016	0.496272
XM_012098315.2	101115159	4.01356	3.92851	0.206755	4.24799	0.00919133	0.496272
XM_015094855.1	101106321	1.25456	11.4385	8.91437	0.359693	0.00919714	0.496272
XM_012096343.2	101120976	1.87164	3.00486	1.12432	1.41825	0.00925701	0.496272
XM_004004952.3	101117308	1.64021	3.73417	1.81135	1.04372	0.00927608	0.496272
XM_015096659.1	101121173	1.24366	32.5426	25.9958	0.324053	0.00942095	0.496726
XM_004018740.3	101109746	1.20174	28.2841	23.9732	0.238569	0.00952275	0.497689
XM_012098176.2	101109648	1.11632	19.9043	17.8023	0.161021	0.00974186	0.499748
XM_004004514.3	100101231	2.48258	4.50914	1.2428	1.85926	0.00977184	0.499748
XM_015093478.1	101102877	1.19928	16.6364	13.7768	0.272104	0.0098879	0.50138
XM_004020904.3	101121995	1.21408	9.10563	7.46589	0.286445	0.0100698	0.505443
NM_001009436.1	443469	2.03927	5.10532	1.98426	1.3634	0.0102028	0.505443
XM_004017986.3	101122058	1.226	18.681	15.1862	0.298811	0.0102465	0.505443
XM_004019631.3	101120283	1.81134	3.24166	1.46173	1.14906	0.01031	0.505443
XM_004007750.3	101121087	1.45307	24.6235	16.3463	0.591068	0.0103498	0.505443
NM_001077209.1	443216	1.79785	15.0308	8.6893	0.790608	0.0105836	0.505622
XM_012186497.2	101113511	1.14791	12.792	11.1521	0.197923	0.0106505	0.505622
XM_004022169.3	101105305	2.2078	2.53122	0.551343	2.19881	0.0107653	0.508302
XM_015093993.1	101122432	1.18781	25.5496	21.5965	0.242506	0.0107922	0.508302
XM_012188865.2	101112152	1.68253	274.173	171.91	0.673433	0.0109223	0.512377
XM_004002003.3	101121128	1.08746	129.73	120.482	0.1067	0.0109849	0.512377
XM_004011068.3	101105664	1.14068	13.7336	12.0534	0.188271	0.0111425	0.512953
XM_012175699.2	101110406	1.29221	19.4753	14.9185	0.384546	0.0115545	0.521529
XM_012150804.2	101104560	2.13363	2.82407	0.770341	1.87421	0.0117355	0.521791
XM_015098735.1	101116413	1.13047	79.5986	70.4821	0.175487	0.0118901	0.52237
XM_012176971.2	101119132	1.90542	4.82566	1.9751	1.2888	0.0120115	0.52237
XM_012158642.2	100145882	1.15852	13.7931	11.6133	0.248169	0.0124454	0.532585
XM_004011394.3	101119646	1.24393	68.2665	54.5928	0.322468	0.0125037	0.532585
XM_004007049.3	101120317	1.89269	5.33969	2.38403	1.16335	0.0127621	0.532585
XM_015091637.1	101108274	1.12253	17.7108	15.7264	0.171442	0.0127849	0.532585
XM_015100228.1	101107547	1.29459	74.8771	57.8687	0.37174	0.0128462	0.532585
XM_015099360.1	101122713	1.33879	8.30774	6.2002	0.422141	0.0128793	0.532585
NM_001134308.1	100187551	3.62898	11.5902	2.42471	2.25702	0.0129534	0.532585
XM_004020019.2	101121051	1.38619	15.2328	10.6384	0.517897	0.0131284	0.532585
XM_012178160.2	101110465	1.40583	15.2222	10.4368	0.544497	0.0131368	0.532585
XM_004019525.3	101113022	1.24031	9.67664	7.58092	0.352133	0.0131884	0.532585
XM_004004579.3	101111162	2.05798	2.59889	1.04047	1.32066	0.013264	0.532585
XM_012107715.2	101108890	1.21161	9.07206	7.13859	0.345792	0.0134334	0.532585
XM_004019116.3	101122473	1.31592	13.1313	10.189	0.365992	0.0134532	0.532585
XM_012099452.1	101117970	1.311	93.9536	72.3187	0.377579	0.0135892	0.53266
XM_004022909.2	101111615	1.3839	46.6492	33.5539	0.475373	0.0139907	0.539523
XM_004008847.3	101113235	1.17381	26.2004	22.1845	0.240038	0.0143442	0.547837
XM_004012589.3	101106021	1.25432	66.2923	53.9117	0.298242	0.0144218	0.549041
XM_004002704.3	101107242	1.18141	16.8042	14.1019	0.252934	0.0145766	0.553169
XM_004003350.3	101122827	1.22737	36.4592	29.9792	0.28232	0.014836	0.557149
XM_015102647.1	101115834	1.58804	3.41968	1.91404	0.83724	0.0148457	0.557149
XM_012136511.2	101112031	1.63808	11.422	6.17997	0.88615	0.0148942	0.557149
NM_001308582.1	101120148	2.81215	3.29349	0.729445	2.17475	0.0149653	0.557149
XM_015096110.1	101108128	1.17808	7.9668	6.47047	0.300128	0.0151144	0.559325
XM_012129337.1	101120139	2.34193	3.51065	1.20215	1.54612	0.0154073	0.560989
XM_004022439.3	101114590	1.18041	62.1273	52.883	0.232424	0.0154193	0.560989
XM_015095981.1	101123207	1.19966	29.0967	23.9943	0.278165	0.0154252	0.560989
XM_004013029.3	100303608	1.93384	6.00143	2.71233	1.14578	0.0155533	0.560989
XM_015098530.1	101117432	1.92062	2.85688	1.07091	1.4156	0.0156786	0.560989
XM_015093039.1	101115000	1.23789	34.3322	28.734	0.256802	0.0158129	0.560989
XM_015098302.1	105610236	1.27132	6.37782	4.70667	0.438357	0.0159766	0.563246
XM_004004472.3	101103038	1.52083	4.08855	2.29454	0.833385	0.0160704	0.564883
XM_004020891.3	101118658	1.217	10.7865	8.66143	0.316545	0.0162229	0.56612
XM_015100559.1	101111045	1.26919	18.8993	14.7399	0.358603	0.016314	0.56612
XM_012185324.2	101118456	1.50863	4.94122	2.99127	0.724108	0.0163297	0.56612
NM_001139447.1	100192425	2.7265	6.81487	1.78139	1.93569	0.0164393	0.56612
XM_004018929.3	101115072	2.32113	9.95401	3.6296	1.45547	0.0165331	0.56612
XM_004018522.2	101120024	1.76818	31.5115	17.4988	0.848622	0.0166906	0.56612
XM_004004337.3	101108630	1.36159	6.4149	4.44311	0.529854	0.0167315	0.56612
XM_012174738.2	101106579	1.71552	3.32068	1.42891	1.21656	0.0171293	0.570146
XM_004006733.3	101103309	1.5674	5.46878	3.06137	0.837042	0.0173862	0.575483
XM_012180301.1	101120665	1.27428	41.7857	34.0468	0.295493	0.0174841	0.576142
XM_012107561.2	101111781	2.68802	3.24625	0.57049	2.5085	0.0175028	0.576142
XM_015098357.1	101108406	2.65183	4.82256	1.5185	1.66715	0.0175541	0.576238
XM_004008515.3	101112813	1.17276	25.1869	21.6437	0.218726	0.0177408	0.576454
XM_015103729.1	101114917	1.25639	10.5275	8.11113	0.376195	0.0177584	0.576454
XM_004014229.2	101106448	1.28313	62.9528	49.9537	0.333681	0.0177745	0.576454
XM_004005565.2	101110132	1.38382	972.237	703.384	0.466996	0.0178327	0.576454
XM_015098523.1	101117432	2.0613	3.08562	1.05905	1.54279	0.0178652	0.576454
XM_004019029.3	101119426	1.98294	12.1904	6.20024	0.97535	0.0182027	0.580702
XM_015099859.1	101121534	1.7335	3.57939	1.75288	1.02998	0.0184994	0.584204
XM_015098522.1	101117432	1.92796	2.64325	0.946178	1.48213	0.0187273	0.588314
XM_004021513.3	101106391	1.24998	28.8023	22.5858	0.350769	0.0188295	0.588314
XM_012158304.1	101104022	1.48916	14.2031	9.40185	0.595186	0.0188632	0.588314
XM_004014369.3	101121956	1.12302	27.0826	24.1973	0.162517	0.0189269	0.588314
XM_004015245.3	101115394	1.20121	16.4074	13.7098	0.25913	0.0189717	0.588314
XM_012187838.2	101122294	2.39058	1.92053	0.347682	2.46566	0.0191325	0.588314
XM_004018996.3	101108867	1.73579	6.70983	3.29522	1.0259	0.0192439	0.588314
XM_015103551.1	101112691	1.16224	13.2629	11.2206	0.241256	0.0193306	0.588314
NM_001112818.1	100127212	1.2217	8.939	7.28455	0.295273	0.0193782	0.588314
XM_015100320.1	101122546	1.14255	10.8867	9.69556	0.167165	0.019417	0.588314
XM_012189920.1	101116191	4.45645	5.88828	0.649349	3.18078	0.019473	0.588314
XM_012187723.2	101105449	0.178084	0	5.65448	#NAME?	0.019674	0.588314
XM_012099278.2	101108262	4.11803	4.18599	0.225941	4.21155	0.0196882	0.588314
XM_015091762.1	101122497	1.53478	9.66032	5.89769	0.711922	0.0199259	0.592112
XM_015100220.1	101123065	1.24992	11.0022	8.42936	0.384303	0.0200145	0.593264
XM_004009622.3	101119307	1.68496	17.1352	10.0201	0.774071	0.0204811	0.598657
XM_015104222.1	101117557	1.28483	14.167	10.9467	0.372037	0.0205563	0.598657
XM_004002368.3	101104284	2.72503	1.9484	0.049996	5.28433	0.0206121	0.598657
XM_012174723.2	101101884	1.38385	20.9174	14.9917	0.480541	0.0206482	0.598657
XM_012162160.2	443366	1.58416	10.1165	5.87982	0.782862	0.0208997	0.598657
XM_015103147.1	101110887	4.66156	8.58133	1.46465	2.55064	0.0216948	0.609001
XM_012181770.2	101117850	1.50047	3.80197	2.62339	0.535314	0.0217204	0.609001
NM_001009725.1	443022	3.46694	3.3881	0.231647	3.87048	0.0220543	0.609001
XM_012101015.2	101110973	1.25956	24.7908	19.404	0.353446	0.0222416	0.609001
XM_015093384.1	101103126	1.09192	36.4259	33.6012	0.116452	0.0222788	0.609001
XM_012132608.2	101123607	2.35555	3.38704	0.959298	1.81997	0.0222965	0.609001
XM_015103292.1	101106897	1.31314	12.8185	9.81888	0.384599	0.0223099	0.609001
XM_012180570.2	100145865	1.37989	8.84146	6.25807	0.498566	0.0223211	0.609001
XM_015102891.1	443325	2.74092	1.96735	0.010082	7.60833	0.0223263	0.609001
XM_015093015.1	105608992	2.30076	3.76525	0.969903	1.95683	0.0224096	0.609663
XM_004020145.2	101107917	1.34117	9.92883	7.05293	0.4934	0.0228766	0.613552
XM_004002661.2	101118148	1.11241	118.841	105.241	0.175333	0.0229232	0.613552
XM_015099069.1	101107299	1.23195	8.30602	6.46892	0.360632	0.0229234	0.613552
XM_004017794.2	101116178	2.6237	9.49111	2.9903	1.66629	0.0230558	0.613552
XM_012108328.1	101110745	1.22409	8.26586	6.68176	0.306936	0.023091	0.613552
XM_015096874.1	780446	1.1749	12.8423	10.6045	0.276222	0.0233426	0.613552
XM_015095064.1	100037704	1.75876	9.11231	4.61716	0.980811	0.0233584	0.613552
XM_004006456.3	101121162	1.17816	12.8894	10.7879	0.256771	0.0233876	0.613552
XM_004010190.3	101108392	1.3	31.792	24.543	0.373355	0.0234633	0.613552
XM_004017365.3	101105779	1.18604	24.3745	20.967	0.217256	0.0235566	0.613552
XM_015099781.1	101117352	1.88187	5.34162	2.64766	1.01256	0.0236307	0.613552
XM_015101750.1	101120195	1.33805	9.03529	6.61759	0.449264	0.0237289	0.613552
XM_012189589.2	101120431	1.27372	7.84624	6.12051	0.358349	0.0237502	0.613552
NM_001009778.1	443343	1.46189	8.64616	5.64159	0.615956	0.0237623	0.613552
XM_015103158.1	101114831	1.20633	9.2063	7.36047	0.322824	0.0238486	0.613552
XM_004012057.3	101110854	1.16185	13.4602	11.3541	0.245485	0.023926	0.613552
XM_015100886.1	101102755	1.1169	38.272	34.8016	0.137137	0.0239826	0.613552
XM_004016964.3	101110619	1.34687	30.3979	22.3947	0.440817	0.0241399	0.613552
XM_012094773.2	101122212	1.25725	22.3692	17.6209	0.344227	0.0241565	0.613552
NM_001130024.1	100170232	6.59263	17.85	2.49727	2.8375	0.0244754	0.613552
XM_012107613.2	101117650	1.22036	206.585	172.417	0.260832	0.0246862	0.613552
XM_004010760.3	101121607	1.28471	35.0939	26.7054	0.394089	0.0247011	0.613552
XM_012175343.2	101112971	2.67058	3.11865	0.586221	2.4114	0.024772	0.613552
XM_012185703.2	101108844	1.36572	10.6031	7.30426	0.537681	0.0249359	0.613552
XM_012126920.1	101121637	1.23277	34.2654	28.3395	0.273937	0.0251242	0.613552
XM_004010212.3	101114614	1.23284	9.14069	7.546	0.276591	0.0252291	0.613552
XM_012176000.1	101117239	1.3245	18.6997	13.8685	0.431211	0.0253717	0.613552
XM_015095433.1	101122516	2.19293	2.52595	0.697454	1.85666	0.0253762	0.613552
XM_015096303.1	101119642	1.17599	13.1694	10.8019	0.285907	0.0254606	0.613552
XM_015100085.1	101110171	1.3245	8.71881	6.68855	0.382439	0.025504	0.613552
XR_001043805.2	101111983	4.06672	5.41313	1.23831	2.12809	0.0255479	0.613552
XM_004012378.3	101117429	1.06689	26.0764	24.7028	0.0780688	0.0255761	0.613552
XM_015103354.1	101112777	1.23662	12.944	10.0579	0.36395	0.0255787	0.613552
XM_004004704.2	101119185	1.6053	6.53838	4.1226	0.665377	0.0256172	0.613552
XM_015093767.1	100187551	2.67059	23.7149	7.9796	1.5714	0.0256416	0.613552
XM_015095889.1	101114352	1.18584	14.7925	12.2464	0.272508	0.0256465	0.613552
XM_004018292.3	101105445	1.16733	12.2701	10.3509	0.245387	0.025782	0.613552
XM_012185385.2	101102823	5.30004	5.96424	0.290765	4.35841	0.0257991	0.613552
XM_004010313.3	100135691	1.37233	25.061	18.0149	0.476256	0.0258077	0.613552
XM_004019136.2	101106042	1.5806	26.5051	19.0739	0.474672	0.0259419	0.613552
XM_004016904.3	101117789	1.21957	28.5635	23.7485	0.266335	0.0259866	0.613552
XM_004006986.3	101103555	1.16385	72.9372	62.2352	0.228924	0.0261193	0.613552
XM_004011681.2	101114367	1.24233	28.7755	23.2935	0.304913	0.026142	0.613552
XM_015097452.1	101118364	1.27992	10.2348	7.89253	0.374924	0.0262301	0.613552
XM_012177199.2	101103149	1.31294	6.35135	4.81315	0.400082	0.0262632	0.613552
XM_015096055.1	101120328	1.33408	9.53349	6.91417	0.46345	0.0263655	0.613552
XM_004010496.3	101121859	1.4459	1524.05	1058.22	0.526274	0.0264566	0.613552
XM_012120976.2	101108453	1.3539	6.21314	4.3774	0.505247	0.0264991	0.613552
XM_012108353.1	105606098	1.41323	7.09866	4.72301	0.587841	0.0267384	0.613552
XM_012096004.2	101103839	1.51107	9.85897	6.30062	0.645942	0.0267783	0.613552
XM_015102041.1	101122310	1.2747	14.8062	11.4864	0.36627	0.0268919	0.613552
XM_015103956.1	101112110	1.17032	15.7708	13.3919	0.235888	0.0269755	0.613552
XM_004006481.3	101105812	1.23014	19.077	15.7138	0.279807	0.0270107	0.613552
XM_004002991.3	101117464	1.17223	21.572	18.4034	0.229187	0.0271659	0.613552
XM_004019094.3	101115915	2.3681	2.36445	0.403593	2.55053	0.0273109	0.613552
XM_015102565.1	101108868	1.09261	207.049	190.642	0.119106	0.0273854	0.613552
XM_004021372.3	101116797	1.92703	3.93114	1.73496	1.18005	0.0275154	0.613552
XM_004008079.3	101121342	1.91433	3.08	1.31113	1.23212	0.0276236	0.613552
XM_015095266.1	101105743	1.38842	5.09354	3.28784	0.631527	0.027639	0.613552
XM_015093055.1	101119016	1.12697	15.5689	13.7468	0.179577	0.0279676	0.613552
XM_012179343.1	100294604	1.39209	39.8548	28.7943	0.46897	0.0283014	0.613552
XM_012181276.2	101117423	2.24565	2.65244	0.672168	1.98042	0.0283631	0.613552
XM_015099012.1	101118887	2.60103	1.73752	0	inf	0.0284556	0.613552
XM_012100145.2	101114649	1.49497	6.96073	4.25735	0.709283	0.028465	0.613552
XM_015099524.1	101103340	1.12407	77.8396	69.5813	0.161805	0.0286485	0.613552
XM_012104405.2	101104799	1.47477	13.0272	8.56973	0.604206	0.0286595	0.613552
XM_012104406.2	101104799	1.67256	7.86669	4.26503	0.8832	0.0287976	0.613552
XM_004013588.3	101122711	2.09776	6.84012	2.83177	1.27232	0.0288208	0.613552
XM_004014496.3	101109469	1.07929	36.3902	33.4583	0.121186	0.0289708	0.613552
XM_004023473.2	101111443	1.43982	7.08331	4.73022	0.582516	0.0289792	0.613552
XM_004012171.3	101119830	1.12413	26.9721	23.7739	0.182091	0.0291776	0.613552
XM_015104422.1	101113125	1.22324	201.119	165.61	0.280261	0.0292202	0.613552
XM_004002678.3	101122649	1.30956	33.9451	25.8403	0.39358	0.0293065	0.613552
XM_015101449.1	101115992	1.40224	7.15994	4.68278	0.612584	0.029373	0.613552
XM_004010270.3	101106848	1.23091	1055.58	884.75	0.25469	0.0293804	0.613552
XM_015098840.1	106991433	1.26232	30.9868	24.1346	0.36055	0.0293876	0.613552
XM_012182055.2	443245	1.57268	11.7474	7.69573	0.610209	0.0293986	0.613552
XM_012186559.2	101103166	2.35777	1.79788	0.0813737	4.46559	0.0295454	0.613552
XM_015093564.1	101103045	0.300123	0	2.92215	#NAME?	0.0295703	0.613552
XM_012131871.2	105608906	1.28347	288.514	227.546	0.342484	0.0296422	0.613552
XM_012177707.2	101115122	1.41345	19.4964	13.4196	0.538865	0.0298365	0.613614
NM_001009738.1	443067	1.20415	27.4557	23.0461	0.252584	0.0301166	0.613614
XM_015095761.1	101113588	5.09213	8.48429	0.791377	3.42236	0.0301842	0.613614
XM_015104955.1	101114756	1.83172	2.61689	0.969334	1.43279	0.0302275	0.613614
XM_004013851.3	101103743	1.17997	9.96207	8.21307	0.278525	0.0309099	0.621545
XM_015103840.1	101103616	1.33418	30.8888	23.4618	0.396773	0.0311133	0.621545
XM_012175614.2	101117580	1.39183	14.752	10.4124	0.502598	0.03132	0.621577
XM_012100060.2	101106719	1.32587	9.85748	7.22487	0.448248	0.0315943	0.624463
XM_004015111.3	101102413	2.00344	59.5756	28.8254	1.04738	0.0318496	0.624706
XM_012102571.2	101105201	1.62507	4.72527	2.68836	0.813672	0.0319319	0.624706
XM_012185452.1	101112365	1.25409	223.616	179.072	0.320483	0.0319798	0.624706
XM_004004150.2	101105385	1.33121	5.63052	3.95798	0.508505	0.0323565	0.627051
XM_012105581.2	101120888	2.3691	28.1532	11.5842	1.28114	0.03242	0.627051
XM_004019084.3	101113108	1.36713	84.4219	61.6017	0.454646	0.0324327	0.627051
XM_012100911.2	101122392	1.21004	19.8148	16.189	0.291565	0.0324681	0.627051
XM_015102673.1	101118565	1.55228	35.6038	25.5233	0.480218	0.0327198	0.627719
XM_004004321.3	101104718	1.34987	25.2073	19.151	0.396422	0.0327411	0.627719
XM_004002217.3	101109311	1.37021	9.81804	7.13478	0.460565	0.0328105	0.627719
XM_015094974.1	101108826	1.36829	5.17544	3.54781	0.544752	0.0328784	0.627719
XM_015104904.1	101111782	1.15085	15.2511	13.0936	0.220053	0.0329027	0.627719
XM_015100583.1	101119750	1.30103	37.0015	28.1673	0.393563	0.0329283	0.627719
XM_015102648.1	101110798	1.19784	13.8099	11.3865	0.278377	0.0330335	0.627719
XM_012100928.2	101118391	1.37511	29.3171	21.2024	0.467516	0.0333456	0.627719
XM_015104231.1	101102864	1.17504	36.5164	30.8067	0.2453	0.0334243	0.628209
XM_004004475.3	101103700	1.25358	8.12213	6.25482	0.376889	0.0338786	0.632755
XM_012163432.1	101109684	7.093	12.23	2.64864	2.2071	0.0339567	0.63322
XM_012103557.2	101102692	1.42988	6.72795	4.57202	0.557337	0.0341332	0.635043
XM_015102507.1	100913154	1.19194	21.8127	17.987	0.278207	0.0342634	0.635954
XM_012184161.1	101115286	1.3653	5.23057	3.43132	0.608205	0.0344544	0.636423
XM_004023126.3	101123281	1.19087	16.7351	13.7181	0.286788	0.0346931	0.637862
XM_012165315.1	101108968	1.25925	7.3277	5.55	0.400874	0.0347996	0.637862
XM_015098044.1	101108061	1.3866	46.8356	35.322	0.407041	0.034883	0.637862
XM_004005850.3	101117147	1.14886	30.3057	26.9528	0.169156	0.0353386	0.637862
XM_015092940.1	101114496	1.29775	696.765	541.976	0.362442	0.0354011	0.637862
XM_004010551.3	101112983	1.38404	29.8806	21.1711	0.497115	0.0355023	0.637862
XM_015094721.1	101114508	4.0948	12.9215	3.36308	1.94192	0.0355514	0.637862
XM_015102598.1	101122638	1.59643	4.03244	2.17242	0.892349	0.0356293	0.637862
XM_004009581.3	101107867	2.21079	4.58307	1.61206	1.50741	0.0357259	0.637862
XM_004017959.3	101114907	1.42187	161.51	113.999	0.502612	0.0358318	0.637862
NM_001134302.1	443470	1.55079	4.57508	2.62999	0.798739	0.035975	0.637862
XM_015096320.1	105608253	1.18317	14.8316	12.4312	0.254712	0.0359909	0.637862
XM_004022221.3	101120635	1.07827	42.0287	38.9509	0.10972	0.0362585	0.637862
XM_004012990.3	101116744	1.10656	26.9513	24.3691	0.145302	0.0365041	0.637862
XM_012106391.2	101111428	1.6009	4.54865	2.45951	0.887067	0.0368482	0.637862
XM_015104527.1	101116204	1.43928	9.87823	6.47184	0.610075	0.0368623	0.637862
XM_004022390.3	101102540	1.36814	202.362	148.384	0.4476	0.0368951	0.637862
NM_001009754.1	443154	1.63593	9.60875	5.39366	0.833085	0.0369052	0.637862
XM_012108172.2	101110133	1.34648	5.42553	3.69463	0.554335	0.0369895	0.637862
XM_012110711.1	100913166	1.26418	7.37467	5.86477	0.330505	0.0370019	0.637862
XM_004004436.3	101114933	1.20947	17.1604	13.9842	0.295282	0.0370268	0.637862
XM_015097580.1	101117514	1.23817	16.1027	12.72	0.340201	0.0373028	0.637862
NM_001162553.1	100302311	1.14725	99.3729	87.2836	0.187141	0.0373231	0.637862
XM_004015265.3	101121286	2.27518	41.0785	17.9522	1.19422	0.037446	0.637862
XM_012120311.2	101102793	1.31439	43.497	33.0771	0.395084	0.0374721	0.637862
XM_004019165.3	101115580	1.31408	5.5827	4.203	0.409543	0.0375035	0.637862
XM_015096061.1	101112313	1.15566	46.7623	41.6284	0.167779	0.0375356	0.637862
XM_015095043.1	101104393	1.24476	22.907	17.8499	0.359869	0.0376127	0.637862
XM_015092455.1	101104028	1.1352	39.3092	34.3514	0.194498	0.0376209	0.637862
XM_012105454.2	101114585	2.3711	12.2627	4.32466	1.50362	0.0376606	0.637862
XM_015105048.1	101116381	3.12264	2.34075	0	inf	0.0376812	0.637862
XM_004015294.2	101106101	1.29589	697.323	541.159	0.365775	0.0377226	0.637862
XM_004014059.2	101106026	1.17823	61.7341	51.8264	0.252383	0.0378336	0.637862
XM_012108151.2	101104725	1.22712	45.2256	37.1056	0.285501	0.0379027	0.637862
XM_015094238.1	101103795	1.47731	4.10711	2.40687	0.770968	0.0379982	0.637862
XM_004010288.3	101110943	1.09476	70.0895	64.2617	0.125238	0.0380062	0.637862
XM_004002490.3	101115920	1.28581	10.4177	7.96295	0.387667	0.0383789	0.639612
XM_015099281.1	101103744	1.18409	23.4003	19.5737	0.25761	0.0388419	0.645522
XM_004017243.2	101116510	1.03443	47.0253	46.6762	0.0107508	0.0389069	0.645703
XM_012098303.1	101114391	1.79403	4.59599	2.14696	1.09808	0.0390993	0.647643
XM_015103523.1	101107566	1.55966	4.5724	2.52403	0.857224	0.0391325	0.647643
XM_004004276.3	101114931	2.19761	2.73924	0.657608	2.05847	0.0392712	0.648455
XM_012103598.2	101106224	1.14686	34.1287	29.1975	0.225141	0.0392904	0.648455
XM_004013694.3	101106092	1.09142	17.1055	15.7658	0.117664	0.0397712	0.650262
XM_012108369.2	105606105	1.23263	8.94043	6.99051	0.354947	0.0397966	0.650262
XM_015098677.1	101120930	1.11993	25.6648	22.4711	0.191719	0.0399447	0.650262
XM_004002193.3	101103436	1.20179	4.8692	3.72211	0.387563	0.039953	0.650262
XM_015100338.1	101109641	1.35607	5.00562	3.38343	0.565064	0.0401601	0.650262
XM_004009577.3	101107098	1.35	212.309	161.326	0.396186	0.0402719	0.650262
XM_004019629.2	101120029	2.517	2.10223	0.224879	3.2247	0.0404286	0.65101
XM_004002243.3	101116104	2.38156	2.06032	0.403831	2.35104	0.0408258	0.65331
XM_004004132.3	101123091	1.28787	39.8959	31.1045	0.359119	0.0409342	0.65331
XM_012189080.1	101111476	1.28953	13.9451	10.7325	0.377763	0.0409763	0.65331
XM_004013128.3	101110157	1.16046	40.7248	34.87	0.223921	0.0411398	0.65331
XM_012097977.2	494441	2.79417	1.93536	0	inf	0.0419147	0.65331
XM_015095645.1	105609446	1.76032	16.231	8.67833	0.903267	0.042	0.65331
XM_012117978.2	101107155	1.66743	3.6503	1.66695	1.13081	0.0420281	0.65331
XM_004023163.3	101117097	1.16645	32.1992	27.9973	0.201735	0.0420314	0.65331
XM_004020986.3	101119782	1.23992	10.2451	8.18534	0.323826	0.0421265	0.65331
XM_012177771.2	101121091	1.18541	12.6859	10.5564	0.265114	0.0423745	0.65331
XM_004008963.3	101121259	1.47145	12.1623	7.8851	0.625221	0.0424014	0.65331
XM_012104254.1	101106734	2.62285	1.81131	0.010071	7.49068	0.0425505	0.65331
XM_004005031.3	101117141	2.84748	3.69752	0.596277	2.6325	0.0425597	0.65331
XM_012095075.1	101112253	1.43489	2145.34	1492.32	0.523646	0.0426387	0.65331
XM_012185806.2	101121436	1.63699	5.42882	3.21495	0.755843	0.04277	0.65331
XM_015092824.1	106990907	1.16451	29.0764	24.8583	0.226123	0.0428163	0.65331
XM_004010251.3	101102065	1.14386	12.8307	11.0059	0.221317	0.0431066	0.65331
XM_012097890.1	100135440	2.05702	9.99957	4.49594	1.15324	0.0432548	0.65331
XM_015091601.1	100302084	4.49361	4.86148	0.0617377	6.2991	0.0433581	0.65331
XM_004002064.2	101115240	1.44683	9.46066	6.06725	0.640898	0.0433799	0.65331
XM_012182285.1	101118027	1.3369	26.7356	19.3312	0.467825	0.043551	0.65331
XM_015095763.1	106991179	1.28136	9.76525	7.18517	0.442635	0.0437764	0.65331
NM_001163057.1	100302359	1.22215	23.0657	18.983	0.281041	0.0437796	0.65331
XM_004019025.3	101118484	1.38387	9.89091	7.02604	0.49339	0.0438215	0.65331
XM_015097914.1	101108398	1.15155	29.0588	25.7754	0.172983	0.0439013	0.65331
XM_012108411.1	105606136	1.37724	7.52108	5.03779	0.578149	0.0439346	0.65331
XM_015103863.1	101114411	1.13554	11.1274	9.57035	0.217469	0.0442974	0.65331
XM_004020935.2	101107495	1.37404	16.5412	11.7612	0.49202	0.0444168	0.65331
XM_012099669.1	101114394	1.20294	38.7373	31.8572	0.282104	0.0444739	0.65331
XM_004014949.3	101104926	1.09041	21.8091	19.7836	0.140622	0.0446183	0.65331
XM_004006853.2	101112472	1.22243	12.6152	10.157	0.312679	0.0447095	0.65331
XM_012181719.2	101122697	2.64229	5.36525	1.90733	1.49209	0.045201	0.65331
XM_015096680.1	100048993	2.34796	3.42614	0.866325	1.98361	0.0454108	0.65331
XM_004007738.3	101117752	1.67295	38.2955	24.2328	0.660213	0.0454432	0.65331
XM_015101435.1	101111129	1.23262	8.54531	6.80533	0.328468	0.0454637	0.65331
XM_015104972.1	101120390	1.23518	13.7743	10.8995	0.337716	0.0456686	0.65331
XM_004020271.3	101118653	1.27409	12.6375	9.7128	0.379747	0.0457328	0.65331
XM_004016294.3	101121966	3.07276	3.33909	0.90253	1.88741	0.0457497	0.65331
XM_015097577.1	101113505	1.32493	5.90761	4.22738	0.482812	0.0458725	0.65331
XM_012103302.2	101103774	1.28872	8.54916	6.4761	0.400658	0.0460201	0.65331
XM_015103222.1	101121812	2.24841	5.13643	1.80979	1.50495	0.0461584	0.65331
XM_012180235.2	101111634	1.07922	22.5304	21.1847	0.0888487	0.0464217	0.65331
XM_004019106.3	101119262	1.30687	6.09595	4.33236	0.492699	0.046442	0.65331
XM_004017084.2	101121548	1.34525	8.85215	6.30815	0.488811	0.0466367	0.65331
XM_012182608.2	105609801	1.32466	9.11148	6.73535	0.435933	0.0466523	0.65331
XM_004012769.2	101106861	1.214	69.372	57.0168	0.282968	0.0467807	0.65331
XM_004013145.3	101114288	1.21002	15.7003	12.7373	0.301738	0.0468136	0.65331
XM_004004816.3	101105887	2.25284	2.56312	0.691771	1.88954	0.046895	0.65331
XM_012121044.2	101110301	3.93486	5.01271	0.533872	3.23102	0.0469043	0.65331
XM_012161479.2	101105403	1.17771	26.6806	22.8781	0.221825	0.0470871	0.65331
XM_004022140.2	101117734	1.25566	102.223	82.1514	0.315363	0.0471722	0.65331
XM_004008723.2	101102809	1.25569	64.9214	51.9253	0.322257	0.04723	0.65331
XM_012138362.1	101122761	2.15327	2.17534	0.513648	2.08239	0.047317	0.65331
XM_015100079.1	100505405	1.35498	22.5731	15.9252	0.503292	0.0473352	0.65331
XM_012186735.2	101110605	1.46093	5.70814	3.56006	0.68112	0.0474671	0.65331
XM_012181209.2	101110764	1.38009	9.9635	7.16541	0.475603	0.0475435	0.65331
XM_012098885.2	101107637	3.21394	5.47145	0.903623	2.59813	0.0475914	0.65331
XM_015100447.1	101119154	1.09641	119.22	108.358	0.137814	0.0477173	0.65331
XM_004019044.3	101123417	1.33786	6.76769	4.8874	0.469596	0.0478491	0.65331
XM_015105217.1	101112710	1.18611	13.2492	10.8705	0.285485	0.047874	0.65331
XM_015098994.1	101117261	1.51092	15.5862	9.8503	0.662027	0.047966	0.65331
XM_004006251.2	101112967	1.51839	7.82151	4.80901	0.701707	0.0480419	0.65331
XM_015105136.1	101112115	2.18021	2.13117	0.50812	2.0684	0.0481446	0.65331
XM_015098527.1	101117432	1.84708	2.6702	1.09678	1.28367	0.0481922	0.65331
XM_015100806.1	101104340	1.19597	8.95331	7.46233	0.262796	0.048391	0.65331
XM_012094976.2	101111221	1.22377	36.7904	29.9582	0.29638	0.0484476	0.65331
XM_004021705.3	101113652	4.80381	9.35573	2.81098	1.73478	0.0484531	0.65331
XM_012125732.2	101120218	1.28418	9.95553	7.48526	0.411446	0.0485792	0.65331
XM_004003428.3	101121994	1.37788	9.47971	6.59792	0.522832	0.0486044	0.65331
NM_001163595.1	100302546	1.31171	11.0346	7.97402	0.468658	0.0488296	0.65331
XM_015099786.1	101112152	1.42825	8.14176	5.35364	0.604821	0.0490776	0.65331
XM_015095828.1	101118528	1.2026	22.5944	19.005	0.249588	0.0490808	0.65331
XM_004008105.3	101105906	1.22845	64.5402	52.8113	0.289352	0.049081	0.65331
XM_015093975.1	101109088	1.19111	31.0145	25.8653	0.261923	0.0491054	0.65331
XM_015100938.1	443411	1.2339	143.022	116.031	0.30173	0.049127	0.65331
NM_001078655.1	780466	1.38055	22.0996	15.72	0.491419	0.0492534	0.65331
XM_015095556.1	101121346	1.15692	92.8971	79.2607	0.229028	0.0492716	0.65331
NM_001166193.1	100307039	2.09037	23.5949	12.7101	0.892501	0.0493436	0.65331
XM_004018440.3	101120958	1.17256	14.2295	12.2563	0.215361	0.0496196	0.655231

## Sheet: SP42 vs SP_LP15  Up
transcript_id	gene_id	feature_id	SP_LP15_FPKM	SP42_FPKM	log2(foldchange)	pvalue	qvalue
XM_012182491.2	101120499	61933	0.012038	2.15777	-7.4858	8.12065e-08	0.000400402
XM_012100564.2	101120959	35083	3.06238	15.7065	-2.35864	1.49924e-07	0.000514641
XM_015097298.1	101118793	61704	0.672369	4.4385	-2.72275	7.99641e-07	0.00197138
XM_015101647.1	100499499	25024	88.8844	110.851	-0.318621	9.8989e-06	0.0162694
XM_004017752.2	101105107	26121	46.155	55.8601	-0.275329	1.35477e-05	0.0182179
XM_015094347.1	101103225	46172	0.632291	7.43896	-3.55644	1.65326e-05	0.0203792
XM_012119321.2	101114492	30298	0.107842	14.9873	-7.11868	2.59168e-05	0.0251689
XM_012103380.2	101111507	39813	2.09053	8.1889	-1.9698	2.72243e-05	0.0251689
XM_015098944.1	101118626	12814	9.37295	23.572	-1.3305	5.57242e-05	0.0433827
NM_001009263.2	443206	20633	0.145999	2.49306	-4.09389	6.64772e-05	0.0491665
XM_015097294.1	101118793	61700	0.928738	6.37581	-2.77926	0.000110584	0.0711202
XR_001023313.2	101121723	36724	0.0260982	14.0582	-9.07324	0.000116908	0.0720541
XM_012134269.2	105609182	32263	1.81093	5.17694	-1.51537	0.000169876	0.0865632
XM_015099778.1	101117606	16421	2.78602	4.82107	-0.791147	0.000200646	0.0927486
XM_004008964.3	101121514	55735	8.01871	28.3942	-1.82415	0.000213975	0.0949567
XM_012095713.2	101118556	21101	1.07152	3.46206	-1.69197	0.000240085	0.0949567
XM_015099426.1	100302308	16417	0.371227	2.81505	-2.92279	0.000248912	0.0949567
XM_012100950.2	101112105	7780	20.5	21.3399	-0.0579294	0.00025196	0.0949567
XM_004012491.3	101103331	10781	11.4912	14.8949	-0.374298	0.000256851	0.0949567
XM_015092997.1	101123447	29609	20.6284	25.937	-0.330377	0.000261275	0.0949567
XM_004020890.2	101118408	41630	8.38295	10.3206	-0.3	0.000288306	0.101538
XM_012104456.2	101113297	41902	4.25552	9.2743	-1.1239	0.000374633	0.128874
XM_012174508.1	101119199	48444	3.30696	9.75656	-1.56087	0.000420404	0.133987
XM_015103215.1	101110890	37945	18.0762	23.0851	-0.352868	0.00042853	0.133987
XM_012188067.2	100302308	16416	0.249341	2.74353	-3.45984	0.000443846	0.133987
XM_015104193.1	101110019	41774	17.4002	21.1786	-0.283497	0.000478907	0.13928
NM_001142512.1	100216436	19506	25.2712	27.7273	-0.13381	0.000480209	0.13928
XM_015102976.1	101123249	37791	18.7999	25.8084	-0.457113	0.000562028	0.149786
XM_015096544.1	101122279	58110	19.555	32.9418	-0.752382	0.000567065	0.149786
XM_015095775.1	101122784	53741	2.96391	4.22763	-0.512346	0.000582001	0.151034
XM_015096851.1	101115798	59338	14.8121	19.399	-0.38921	0.000618	0.156508
XM_012103383.2	101111507	39811	0.919358	7.52866	-3.0337	0.000798614	0.193657
XM_012137046.2	101115605	32670	0.922812	4.26907	-2.20981	0.000818206	0.195208
XM_012185818.2	101117714	5485	5.11338	8.20722	-0.682616	0.000860829	0.200284
XM_004002634.3	101108528	5102	3.36665	3.65959	-0.120367	0.000880099	0.200284
XM_015098745.1	101122874	11830	5.57844	18.9374	-1.76331	0.000941217	0.207798
XM_004011625.3	101121686	63874	2.99673	10.3415	-1.78698	0.00104429	0.220672
XM_012176669.2	101122186	51714	4.09948	7.05886	-0.783994	0.00120723	0.23952
XM_012105864.2	101106055	44120	2.15183	6.76971	-1.65353	0.0013293	0.23952
XM_015103256.1	101103106	38142	13.1241	18.1878	-0.470745	0.00132953	0.23952
XM_015100612.1	101121703	19406	9.22843	13.5198	-0.55092	0.00133836	0.23952
XM_015104321.1	101113388	42625	25.4707	41.3773	-0.7	0.00136472	0.23952
XM_004006975.3	101122773	50485	11.4017	20.1552	-0.821905	0.00137637	0.23952
XM_012174281.2	101122738	3461	0.106043	2.54714	-4.58615	0.00149077	0.247769
XM_004005049.3	101121322	34276	4.17717	6.41328	-0.618537	0.00165657	0.266348
XM_004009091.3	101111019	56357	3.355	6.46698	-0.946779	0.00173753	0.273421
XM_012178174.2	101102483	54591	46.4145	54.6575	-0.235844	0.00186971	0.28512
XM_012097716.2	101122554	24790	21.6553	30.4798	-0.493135	0.00189588	0.286161
XM_004004436.3	101114933	31491	10.5407	13.9842	-0.407825	0.00199078	0.289258
XM_015102960.1	101115840	37679	11.6883	15.1164	-0.371049	0.00200751	0.289258
XM_012106870.2	101102435	2405	11.5509	16.1809	-0.486286	0.00202115	0.289258
XM_015094695.1	101121002	48169	2.1567	4.11984	-0.933766	0.00209239	0.289258
XM_012186514.1	101102574	12763	5.37049	7.19339	-0.421618	0.00216569	0.291226
XM_015095055.1	101115867	50736	3.10968	7.54758	-1.27925	0.00219332	0.292285
XM_015098828.1	101116160	12228	51.6192	59.8089	-0.212452	0.00233734	0.30328
XM_004007780.2	101107517	51384	23.1426	36.5261	-0.658375	0.00255828	0.320147
XM_004006705.3	101118007	49347	29.045	36.7926	-0.341124	0.00293232	0.341371
XM_015099210.1	101109288	13910	7.76223	10.8281	-0.480236	0.00298378	0.34214
NM_001308564.1	443175	16568	6.18862	9.88664	-0.675861	0.00301748	0.343343
XM_004020937.3	101108445	41751	89.7614	104.268	-0.216134	0.00308976	0.346643
XM_015103907.1	101110113	41910	15.995	26.6936	-0.738866	0.00309336	0.346643
XM_012137063.2	101115605	32672	1.99778	2.4932	-0.319599	0.00325617	0.354157
XM_004010787.3	101106851	61308	5.03953	9.55375	-0.922777	0.00355523	0.37043
NM_001009234.1	443094	53861	9.23705	10.0999	-0.128843	0.00358561	0.37043
XM_004004451.3	101119109	31571	39.6442	66.4002	-0.744077	0.0036278	0.37043
XM_004008712.3	101121932	54817	43.4846	50.6391	-0.219748	0.00363363	0.37043
XM_004018002.2	100036758	27291	2.71953	4.03525	-0.569302	0.00365735	0.37043
XM_015100319.1	101122301	19991	16.9491	19.6223	-0.211288	0.00378048	0.375308
XM_004003192.3	101102112	7619	14.6582	15.6668	-0.0960026	0.00421344	0.40284
XM_012174769.2	101112211	48949	11.6485	29.2426	-1.32792	0.00431045	0.403825
XM_004005564.3	101109868	44625	18.8957	21.6423	-0.1958	0.0043362	0.403825
XM_015101514.1	101108165	24301	12.3348	13.5663	-0.137285	0.0044032	0.403825
XM_015098559.1	101102501	10921	4.56738	7.64162	-0.742514	0.0044088	0.403825
XM_004010621.3	101108052	60569	48.3184	75.5974	-0.645763	0.00454307	0.404286
XM_012103463.2	101118838	39949	0.158731	2.61285	-4.04096	0.00455787	0.404286
XM_015099882.1	101102582	17018	6.78696	11.1341	-0.714151	0.00479053	0.412543
XM_004010736.3	101114615	61096	114.182	131.266	-0.201164	0.0047977	0.412543
XM_012179080.2	101105820	53525	17.4785	29.5503	-0.757592	0.00487076	0.412543
XM_012101551.2	101118394	36641	8.72935	11.7528	-0.429063	0.00513687	0.422136
XM_015104975.1	101122174	66927	24.4548	33.5006	-0.454071	0.00524444	0.423911
XM_004015647.2	101105352	18738	86.5955	129.759	-0.583466	0.00532556	0.425814
XM_012104377.1	101119953	41644	2.57165	3.91893	-0.607762	0.00538773	0.428469
XM_004018250.2	101116683	27792	7.78411	12.6515	-0.700707	0.00542308	0.428974
XM_015098717.1	101117778	11720	35.087	48.7305	-0.473889	0.0054843	0.431509
XM_015103865.1	101115175	40858	27.645	33.1814	-0.263356	0.00553255	0.432375
XM_015098680.1	101112148	11571	15.8755	19.767	-0.316291	0.00568299	0.432375
XM_012184698.2	105611673	9562	20.4239	26.5553	-0.37874	0.00569624	0.432375
XM_015095056.1	101116897	50750	2.71014	4.16474	-0.619859	0.00569697	0.432375
XM_012172822.2	101116819	46675	1.16979	3.4268	-1.55061	0.00571111	0.432375
XM_012096392.2	105602375	6898	22.9544	24.801	-0.111624	0.00581913	0.43473
XM_015093730.1	101102630	34680	4.36927	6.77013	-0.631791	0.00595912	0.438827
XM_015093233.1	106990245	31226	40.5929	57.7922	-0.509647	0.00596297	0.438827
XM_012185795.2	101119060	11541	0.0098935	4.13874	-8.70849	0.00617603	0.450194
XM_015092624.1	101106054	8056	4.30961	5.96742	-0.469551	0.00617829	0.450194
XM_015091742.1	101114926	7592	1.50976	3.62891	-1.26522	0.00632439	0.455551
XM_015093085.1	101109768	30191	9.46156	14.3738	-0.603291	0.00636252	0.455551
XM_012103370.2	101111507	39815	0.621189	7.11596	-3.51795	0.00641134	0.455551
XM_015099894.1	101107123	17092	4.24754	6.64717	-0.646112	0.00642012	0.455551
XM_015104286.1	101114163	42653	27.6185	36.717	-0.410812	0.00649122	0.455551
XM_004008565.2	101103062	54200	43.4765	55.9328	-0.363457	0.00649819	0.455551
XM_004010811.3	101113679	61423	57.3071	84.9925	-0.568622	0.00670071	0.465337
XM_015094291.1	105610459	45784	18.4761	18.9821	-0.0389796	0.00673536	0.465558
XM_015099149.1	101121278	13403	22.2566	25.2921	-0.184452	0.00680364	0.465924
XM_012173615.1	101108732	46912	12.0021	20.4279	-0.767249	0.00684381	0.4661
XM_004010746.3	101117589	61119	5.9927	7.74496	-0.37005	0.00692258	0.4661
XM_015097942.1	101118196	65170	267.332	449.029	-0.748174	0.00703152	0.4661
XM_012098371.2	101104706	7381	11.9899	17.1846	-0.519302	0.00703986	0.4661
XM_004022355.3	101114335	67344	7.21094	18.7972	-1.38226	0.00717898	0.469874
XM_015104166.1	101120980	41665	7.94395	9.42355	-0.246414	0.00727239	0.469914
XM_012189960.2	101108509	18303	92.5976	136.343	-0.55819	0.0072769	0.469914
XM_012183370.2	101122702	64867	14.3202	18.2016	-0.346013	0.00731738	0.469914
XM_004007016.3	101111621	50658	12.209	18.5594	-0.604206	0.00738297	0.469914
XM_004003301.3	101109502	8155	17.6903	21.0191	-0.248745	0.00738882	0.469914
XM_012184609.2	101109457	9334	3.03301	13.9657	-2.20307	0.0074265	0.469914
XM_015098258.1	101112235	10040	16.4827	23.095	-0.486623	0.00758686	0.473998
XM_004002593.3	101120534	5006	10.2602	10.8247	-0.0772778	0.00768414	0.473998
XM_015092675.1	101106734	8490	7.94598	11.8337	-0.57461	0.00772265	0.473998
XM_012160309.2	101109602	44595	21.1409	29.9775	-0.503844	0.00787498	0.478302
XM_012189808.2	101116191	6318	6.71293	10.4884	-0.643776	0.00798414	0.478302
XM_012175484.2	101106761	50220	0.034348	3.27985	-6.57726	0.00802343	0.478302
XM_004010793.3	101108658	61321	18.8868	19.2618	-0.0283578	0.00828721	0.4851
XM_004023666.3	101105466	4237	9.33275	13.4339	-0.525499	0.00841366	0.487226
XM_012185508.2	101110951	11032	3.96546	5.14063	-0.374458	0.00848465	0.487226
XM_004003185.3	101122321	7589	11.5236	15.7189	-0.447906	0.00848753	0.487226
XM_004018383.3	101106973	28479	6.31507	8.22621	-0.381429	0.00849812	0.487226
XM_015098577.1	101105513	10985	21.8075	29.5517	-0.438418	0.00868158	0.494502
XM_015101411.1	101113276	25242	21.3045	28.9448	-0.442149	0.00892331	0.498595
XM_015093879.1	101118687	45913	16.6605	17.5131	-0.0719969	0.00894763	0.498595
XM_015100374.1	101118293	17542	82.5616	85.766	-0.0549354	0.00909937	0.502231
XM_015098981.1	101107208	12965	3.6235	6.08936	-0.748906	0.00932135	0.511685
XM_015103578.1	101104029	39665	3.10638	8.15569	-1.39257	0.00943636	0.511685
XM_015091800.1	100037664	5029	3.79835	4.5324	-0.254902	0.00943975	0.511685
XM_004017900.3	101121204	26840	3.53032	7.10081	-1.00818	0.00949201	0.511685
XM_012183044.2	101120168	62991	2.17815	5.21113	-1.25849	0.00952477	0.511685
XM_004020598.3	101112017	39617	1.97601	6.2754	-1.66711	0.00955688	0.511685
XM_015094453.1	101103391	46938	6.1103	8.18075	-0.420991	0.00958745	0.511685
XM_012102132.1	101108437	37790	13.6534	20.639	-0.596111	0.00963545	0.511685
XM_012106921.2	101102435	2406	8.63047	14.0827	-0.706408	0.00978192	0.514926
XM_004012515.3	101109461	10839	34.1325	37.4512	-0.133865	0.0101396	0.520342
XM_004017342.3	101122384	24877	16.3584	18.8067	-0.201215	0.0101484	0.520342
XM_015093479.1	101103625	33281	5.34603	10.7349	-1.00577	0.0101556	0.520342
XM_012179247.2	101108487	55059	7.29403	11.1624	-0.613858	0.0101856	0.520342
XM_015103216.1	101111140	37948	10.1049	13.891	-0.459085	0.0102988	0.520342
XM_015098343.1	101102076	11843	8.29912	11.3409	-0.450499	0.0103031	0.520342
XR_001025578.2	101103959	1803	17.428	28.1596	-0.692225	0.0103398	0.520342
XM_012103379.2	101111507	39812	8.46517	19.2827	-1.18769	0.0104639	0.520342
XM_004009981.3	101122787	58508	13.449	16.5321	-0.29777	0.010571	0.520342
XM_004002921.3	101122067	6383	11.575	16.6685	-0.526116	0.0106566	0.520342
XM_004002715.3	101110285	5371	2.87864	8.88774	-1.62643	0.01067	0.520342
XM_004016278.3	101118472	21633	2.67425	8.02873	-1.58604	0.0107091	0.520342
XM_015102869.1	101122988	36568	15.0433	19.8362	-0.399018	0.0107812	0.520342
XM_012101812.2	101105613	37132	3.7021	11.0127	-1.57275	0.0108594	0.520342
XM_012102550.2	101102192	38413	5.74019	6.3652	-0.149106	0.0108707	0.520342
XM_012175300.2	101104477	49912	15.9466	22.8848	-0.521145	0.0109084	0.520342
XM_004002535.3	101106983	4839	0.4845	3.68479	-2.92702	0.0109244	0.520342
XM_015100213.1	101118723	19031	3.9609	5.24587	-0.405353	0.0110471	0.520342
XM_004018339.3	101117369	28204	3.13933	5.2948	-0.754121	0.0111717	0.520342
XM_012104243.2	101102280	41416	25.9409	47.46	-0.871485	0.0111839	0.520342
XR_001039108.1	101122936	47847	21.6013	31.3939	-0.539366	0.0111864	0.520342
XM_012134255.2	101117821	32252	4.15231	6.44593	-0.634472	0.0114071	0.526373
XM_004009744.3	101104997	57406	2.48485	3.97939	-0.67939	0.0114971	0.526373
XM_012096814.2	101122552	22987	0.367995	2.9952	-3.0249	0.0118476	0.526373
XM_015102486.1	101104533	29084	1.04106	5.65717	-2.44202	0.0118514	0.526373
XM_015091756.1	101115341	8319	2.82996	4.04589	-0.515677	0.011857	0.526373
XM_004010315.3	101117671	59423	15.7873	19.3321	-0.292233	0.0121796	0.532931
XM_004014540.3	101119840	16865	12.1541	16.0222	-0.398633	0.0122509	0.532931
XM_004020483.2	101122746	40012	9.30752	10.129	-0.122027	0.0122737	0.532931
XM_004005934.3	101120398	46386	7.75806	11.4185	-0.557606	0.0125163	0.532931
XM_012178451.2	101117758	55121	62.6453	63.1348	-0.01123	0.0126459	0.532931
XM_004010279.3	101110145	59331	311.596	386.498	-0.310785	0.012893	0.540547
XM_015095017.1	443240	50532	1.78998	3.92018	-1.13098	0.0129728	0.540547
XM_012107699.2	101108027	67930	3.64791	5.69506	-0.64264	0.0132314	0.545634
XM_004006788.2	101117321	49779	9.54549	14.1978	-0.572775	0.0132373	0.545634
NM_001163049.1	100302351	33315	11.727	14.0757	-0.26337	0.0133504	0.545634
XM_004008652.3	101104743	54593	12.3659	20.1206	-0.702302	0.013467	0.545634
XM_015099799.1	101105938	16584	30.5055	35.3288	-0.211779	0.0135069	0.545634
XM_012102716.2	101114990	38616	0.141652	1.9872	-3.81032	0.0135212	0.545634
XM_015093003.1	101102625	29647	10.8565	23.2922	-1.10129	0.0135376	0.545634
XM_015096999.1	101114446	60332	1.67775	3.95315	-1.23648	0.0136774	0.548389
XM_015092757.1	101123190	29607	22.5541	29.604	-0.392404	0.0137113	0.548389
XM_004003304.3	101110290	8188	5.18565	7.33497	-0.500265	0.0137172	0.548389
XM_004004071.3	101107410	29845	4.10563	8.77033	-1.09503	0.0137777	0.548664
XM_004012945.3	100913170	12117	52.3405	61.2184	-0.226037	0.0137982	0.548664
XM_004002838.2	101120371	5986	11.8925	19.9508	-0.746388	0.0139123	0.551719
XM_015102705.1	101109048	35220	3.00988	4.26363	-0.502377	0.0140313	0.55495
NM_001009723.1	443007	30280	4.56166	6.32195	-0.470811	0.014088	0.555707
XM_012106384.2	101111160	65707	0.950924	2.14827	-1.17577	0.0143484	0.558534
XM_012095141.1	101118298	19681	23.13	33.8442	-0.549141	0.014358	0.558534
XM_015100191.1	101118045	18587	9.80117	11.4177	-0.220252	0.0148513	0.572085
XM_012096129.2	101117275	21872	1.21253	2.76196	-1.18767	0.0149773	0.574315
XM_015095107.1	101117582	52294	5.51005	7.26735	-0.399364	0.0149964	0.574315
XM_004014366.2	101121189	16239	43.5147	55.7612	-0.357759	0.015045	0.574315
XM_012099382.2	101109394	27654	5.08814	5.95153	-0.226123	0.0156186	0.587861
XM_012180082.2	101116479	58047	9.3236	13.2399	-0.505938	0.0158653	0.587861
XM_015095031.1	101122687	50573	4.57226	6.75035	-0.562055	0.0160949	0.587861
XM_015097699.1	101110683	63630	5.55651	9.8282	-0.822748	0.0161643	0.587861
XM_015098504.1	101120587	10670	16.5677	20.6034	-0.314513	0.0162323	0.587861
XM_015093952.1	101121593	49171	5.00646	13.0766	-1.38512	0.0163873	0.587861
XM_015096469.1	101116399	57640	2.93385	5.13336	-0.807107	0.0164316	0.587861
XM_004020960.1	101113297	41898	3.81369	7.66744	-1.00756	0.0164908	0.587861
XM_004005948.3	101102133	46446	49.3588	69.9127	-0.502248	0.0166311	0.587861
XM_004004294.3	101119613	30621	6.33075	11.0097	-0.79832	0.0166613	0.587861
XM_012098746.2	101110288	7426	4.65529	8.9367	-0.94087	0.0167856	0.587861
XM_012100845.2	101104939	35535	5.20649	10.4675	-1.00753	0.0168108	0.587861
XM_012188501.2	101108542	6069	12.7789	15.9164	-0.316746	0.0173086	0.594274
XM_015095901.1	101119474	54440	167.96	214.736	-0.354448	0.0173959	0.594274
XM_012188856.2	101111114	16461	5.60338	7.29961	-0.381523	0.0176428	0.601214
XM_015104291.1	101120047	42850	8.47725	12.8737	-0.602757	0.0176804	0.601214
XM_004012564.3	101121435	11012	3.85339	8.62758	-1.16283	0.0179075	0.603439
XM_015098274.1	101117857	10221	10.2484	12.7115	-0.310742	0.0180695	0.603536
XM_012184837.2	101105580	9834	5.52412	7.96429	-0.527801	0.0181017	0.603536
XM_012179423.2	101108177	4447	11.9844	13.5854	-0.180899	0.0181801	0.603536
XM_004006873.3	678685	50103	2.30631	4.5183	-0.970191	0.0182255	0.603536
XM_004001894.3	101114221	2606	147.366	197.273	-0.420793	0.0182383	0.603536
XM_015102918.1	101118143	37360	4.23814	7.59821	-0.842229	0.0182792	0.60354
XM_004002816.3	101115923	5739	8.02317	11.7705	-0.552928	0.0183567	0.604696
XM_015095410.1	101107956	52859	9.58556	12.7401	-0.410445	0.018418	0.604696
XM_015104135.1	101107154	41492	2.08086	4.51624	-1.11794	0.0184524	0.604696
XM_015102842.1	101115323	36327	5.00022	7.36122	-0.557954	0.0188949	0.612923
XM_004002427.3	101121387	4575	74.5158	84.9113	-0.188409	0.0190971	0.614389
NM_001267879.1	100913158	31162	12.19	17.994	-0.561814	0.019209	0.614389
XM_015098006.1	101109458	9970	37.5779	48.4167	-0.365621	0.0192517	0.614389
XM_015100407.1	101105019	17784	9.5327	13.7926	-0.532941	0.0192647	0.614389
XM_004018984.3	100303606	35788	103.861	135.633	-0.385056	0.0192723	0.614389
XM_015101113.1	101115904	22222	7.88038	7.95804	-0.0141494	0.0193583	0.615801
XM_012179765.2	101113972	4507	0.211027	2.43141	-3.5263	0.0194983	0.61748
XM_004014934.3	101123062	17689	22.3218	34.1911	-0.615168	0.0195363	0.61748
XM_004012750.3	101102072	11636	5.67523	5.88703	-0.0528611	0.0199865	0.620753
XM_012184104.2	101108663	65004	161.947	185.312	-0.194438	0.0199875	0.620753
XM_012105208.2	101104294	43107	19.5776	19.7579	-0.0132231	0.0200056	0.620753
XM_004020450.3	101114836	39871	10.8758	11.6095	-0.0941811	0.0200175	0.620753
XM_004011202.3	101110851	62183	24.4053	32.3591	-0.406973	0.0200871	0.621607
XM_004002608.3	101102524	5049	35.0137	63.0876	-0.849436	0.0202224	0.622454
NM_001009776.1	443337	40053	18.5984	31.6494	-0.766999	0.0202828	0.622454
XM_015095458.1	101105153	53157	0.409548	10.0853	-4.62208	0.020295	0.622454
XM_004013813.2	101114887	14454	4.06562	6.22145	-0.613774	0.0203405	0.622454
XM_012185387.2	101118713	10785	41.9642	54.3747	-0.373777	0.0203609	0.622454
XM_015099738.1	101122805	16291	5.56359	9.37126	-0.752227	0.0204981	0.622454
XM_004014508.3	101112751	16793	37.0768	67.2558	-0.859141	0.0205743	0.622454
XM_012101208.2	101114918	7850	6.17236	8.43411	-0.450415	0.0206031	0.622454
XM_004019103.3	101118313	36124	7.71231	9.53331	-0.305814	0.0208122	0.624506
XR_001026981.2	101121488	29699	5.08197	6.56421	-0.369234	0.0208616	0.624506
XM_004020099.3	101118492	38657	4.98604	8.12983	-0.705329	0.020864	0.624506
XM_015098743.1	101122370	11824	4.97607	7.65059	-0.620565	0.0208985	0.624506
XM_004008541.3	101119042	54111	4.52868	6.58275	-0.539598	0.0211769	0.626497
XM_012095421.2	101106875	20571	42.1675	48.4173	-0.199394	0.0219973	0.636761
XM_015102438.1	101118483	28768	21.3569	29.3148	-0.456926	0.0222474	0.640239
XM_015100437.1	101113429	17955	1.16819	1.49082	-0.351839	0.0226448	0.643829
NM_001166187.1	100217407	49355	81.0446	86.5073	-0.0941065	0.0226795	0.643829
XM_012120473.2	101103544	30443	3.64382	6.14273	-0.753429	0.0227903	0.644577
XM_004017273.3	101104012	24437	13.7406	19.3589	-0.49455	0.023157	0.650397
XM_004014882.3	101117690	17296	6.24077	9.5245	-0.60992	0.0232269	0.650397
XM_004007992.3	101118606	52334	4.03863	10.8217	-1.42199	0.0232726	0.650397
XM_015103075.1	101103681	36813	3.51874	5.98454	-0.766179	0.0235274	0.655401
XM_012105205.2	101106650	43099	5.49338	8.15322	-0.569676	0.0237879	0.657828
XM_004004026.3	101115428	29611	12.8818	17.0637	-0.405597	0.0238487	0.657828
XM_015095152.1	101123112	51259	18.9254	32.7664	-0.791894	0.0239113	0.657828
XM_004008835.3	101110758	55322	54.8874	59.5856	-0.118488	0.0239803	0.657828
XM_004004647.3	101103874	32429	2.77889	4.36725	-0.652214	0.0241722	0.657828
XM_004019666.3	101106725	37748	25.4071	30.4509	-0.261255	0.0242703	0.657828
XM_012175508.2	101110749	50262	50.8059	64.2652	-0.339043	0.0243356	0.657828
XM_015094454.1	101104391	46943	2.70783	4.08913	-0.594653	0.0243944	0.657828
XM_012173925.2	101121247	47425	71.8941	90.3448	-0.329568	0.0246404	0.657828
XM_015103978.1	101108797	40698	3.25043	5.62141	-0.790299	0.0247049	0.657828
XM_015105181.1	101104133	360	35.7984	46.9315	-0.390664	0.0247305	0.657828
XM_015104092.1	101110728	41253	15.8385	20.2373	-0.353582	0.0248154	0.657828
XM_012190439.2	101121815	6381	43.3782	57.396	-0.403979	0.0249054	0.657828
XM_015103575.1	101112017	39615	0.712788	3.45397	-2.27671	0.0251528	0.657828
XM_015092289.1	101119520	4978	7.32803	10.121	-0.465852	0.0252502	0.657828
XM_004012644.2	101119059	11247	9.82926	12.9008	-0.392306	0.0254712	0.657828
XM_012171479.2	101102133	46444	68.7897	69.896	-0.0230168	0.0254941	0.657828
XM_015096582.1	101114870	58383	2.83988	6.52299	-1.1997	0.0254945	0.657828
XM_004013200.3	101112833	10624	10.523	13.915	-0.403091	0.0255795	0.657828
XM_004012912.3	101120177	12050	42.6258	50.177	-0.2353	0.0259129	0.657828
XM_004016097.3	101107728	20885	11.8345	13.4988	-0.189831	0.0260121	0.657828
XM_015096109.1	101107596	55498	12.6594	19.0594	-0.590299	0.0260587	0.657828
XM_012147826.2	101104810	34017	1.41735	2.75555	-0.959148	0.0260657	0.657828
XM_004008176.3	101104058	53134	10.9326	19.4796	-0.833324	0.026158	0.657828
XM_004004204.3	101117729	30346	17.2632	23.812	-0.463989	0.0262217	0.657828
XM_004002609.2	101102770	5051	12.9575	16.0754	-0.311067	0.0262701	0.657828
XM_012176070.2	101104900	48984	15.763	26.6229	-0.756132	0.0263204	0.657828
XM_004011703.3	101119648	64377	12.047	17.3782	-0.5286	0.0263839	0.657828
XM_012189329.2	101116670	17278	11.3487	11.7823	-0.0541	0.0263944	0.657828
XM_004010676.3	101121014	60811	11.6852	11.8963	-0.0258329	0.0264163	0.657828
XM_012180121.2	494440	58143	1.64341	5.15928	-1.65047	0.0267074	0.659525
XM_015104895.1	101121317	66163	3.54483	5.35642	-0.595552	0.0267867	0.659958
XM_012174347.2	106990101	48162	782.178	1029.15	-0.395883	0.0269526	0.660275
XM_004021061.3	101117640	42291	3.3661	4.7145	-0.486025	0.0270495	0.660275
XM_004011302.3	101116406	62588	7.69422	7.82013	-0.0234168	0.0272891	0.66044
XM_015099119.1	101114457	15089	6.07194	6.79829	-0.163014	0.0274189	0.66044
XM_004011647.3	101105577	64063	3.38915	6.85494	-1.01622	0.0274905	0.66044
XM_015095210.1	101117925	51301	7.20701	9.16727	-0.347092	0.027561	0.66044
XM_004012474.3	101120847	10673	21.6851	31.8396	-0.554121	0.0277349	0.66044
XM_004018967.3	101102343	35778	6.21909	7.64694	-0.298178	0.0278378	0.66044
XM_012182972.2	101113941	62861	16.6611	17.4245	-0.0646346	0.0279722	0.66044
XM_015095878.1	101112817	54340	20.8197	26.3185	-0.338125	0.0279749	0.66044
XM_012094848.2	105602018	20105	5.24642	7.33067	-0.482611	0.0279949	0.66044
XM_015095261.1	101105241	51737	19.7	20.1524	-0.0327552	0.0281005	0.66044
XM_012189512.2	100302309	18082	44.9598	55.0274	-0.291515	0.0281701	0.66044
XM_015094339.1	101119705	46075	2.14551	3.77161	-0.813858	0.0282571	0.66044
XM_015097335.1	101105082	62064	9.4875	11.4355	-0.269419	0.0283506	0.66044
XM_012142668.2	101109592	33367	3.58048	6.74763	-0.914228	0.0283844	0.66044
XM_012096668.2	101116508	22675	18.2795	24.7375	-0.436474	0.0288757	0.663413
XM_004010189.2	101108135	58969	0.991209	3.21655	-1.69825	0.0289678	0.663413
XM_012131940.1	101119369	31999	5.22369	10.6296	-1.02495	0.0290588	0.663413
XM_004022821.2	443475	289	35.8027	38.6092	-0.108877	0.029185	0.663413
XM_004018235.3	101113016	27717	10.3958	18.9313	-0.864771	0.0291955	0.663413
XM_015103885.1	101105548	41088	2.73089	2.8583	-0.0657904	0.0292701	0.663413
XM_004002910.2	101119600	6370	185.687	247.408	-0.414018	0.0293431	0.663413
XM_004002363.2	101102685	4385	0.256104	2.72175	-3.40973	0.0295878	0.666769
XM_012177849.2	101104538	4160	31.0114	47.116	-0.603418	0.0297483	0.666769
XM_012102891.2	101115083	38877	17.2062	17.3286	-0.0102245	0.0300415	0.666769
XM_015095881.1	101114108	54365	4.32318	6.49219	-0.586611	0.0300639	0.666769
XM_004019613.3	101114568	37600	11.8677	13.1264	-0.145429	0.0300688	0.666769
XM_015099279.1	101104843	14227	13.2338	17.7378	-0.422602	0.0301643	0.666769
XM_015095431.1	101122271	53057	8.31549	11.3756	-0.452072	0.0302074	0.666769
XM_004014143.3	101113425	15072	35.2396	45.0719	-0.355031	0.0302111	0.666769
XM_004014913.3	101117782	17531	17.4343	21.655	-0.312769	0.0302574	0.666769
XM_015104931.1	101102123	66523	0.160817	1.73115	-3.42824	0.0304492	0.666769
NM_001161890.1	100302101	16852	40.7401	44.9609	-0.142222	0.0305603	0.666769
XM_012101436.2	101109308	35230	8.50583	11.1512	-0.390679	0.0305824	0.666769
XR_001434593.1	101117327	52281	2.86642	4.17032	-0.540907	0.0306767	0.666769
XM_004011657.3	100142676	64094	27.5545	40.1491	-0.543079	0.0307994	0.666769
XM_012188534.2	101121697	15887	4.17459	7.94565	-0.928529	0.0308023	0.666769
XM_004003397.3	101114408	8629	8.9855	11.8552	-0.399849	0.0309104	0.666769
XM_012107287.2	101106826	67222	2.08042	3.65587	-0.813335	0.0314162	0.668132
XM_012190730.2	101115729	19655	4.25472	7.51767	-0.821222	0.0316206	0.668132
XM_004003854.3	101121061	7782	1.42779	3.20436	-1.16625	0.0316642	0.668132
XM_012183662.1	101112575	64181	5.38811	7.40008	-0.457761	0.0318243	0.668132
NM_001009788.1	443364	56347	9.78978	12.2005	-0.317594	0.0318343	0.668132
XM_004009830.3	101106012	57854	25.7712	36.6989	-0.509977	0.0319501	0.668132
XM_015102765.1	101107741	35565	22.27	27.6486	-0.312103	0.0319677	0.668132
XM_015097413.1	101121177	62692	4.08979	4.64713	-0.184312	0.03197	0.668132
XM_012100740.2	101113706	35393	3.66956	3.68507	-0.00608808	0.0320993	0.668132
XM_004006056.3	101108470	46906	25.412	33.1454	-0.383298	0.0321377	0.668132
XM_004015183.3	101120185	18724	25.1846	25.3972	-0.0121274	0.0321959	0.668132
XM_015102170.1	101107312	29025	2.21989	3.43493	-0.629794	0.0322997	0.668132
XM_012178162.2	101110465	4214	4.08338	6.27492	-0.619835	0.0323372	0.668132
XM_004017428.3	101121549	25228	4.44778	4.71816	-0.0851409	0.0323545	0.668132
XM_015102985.1	106991824	37918	4.07194	5.82729	-0.517109	0.032367	0.668132
XM_015104163.1	101101948	41645	7.53352	9.36465	-0.3139	0.0324246	0.668132
XM_012176064.1	101119388	48769	7.98508	11.7671	-0.559374	0.032431	0.668132
XM_015099659.1	101122541	15904	28.7065	35.3177	-0.299015	0.0325784	0.668157
XM_012095438.2	101107630	20595	8.05245	8.15696	-0.0186037	0.0326702	0.668406
XM_004020957.1	101113297	41896	2.87844	5.80422	-1.01182	0.0329264	0.668938
XM_004014569.3	101105268	17012	9.89853	10.0983	-0.0288292	0.0329676	0.668938
XM_004016019.3	101110264	20619	16.4638	25.9679	-0.657432	0.0332119	0.669305
XM_004013821.3	101117435	14476	9.32038	13.7289	-0.55875	0.033329	0.66984
XM_004011762.3	101113077	64637	1.93803	10.6062	-2.45224	0.0335193	0.670024
XM_015100539.1	101106614	18539	1.67591	3.5122	-1.06743	0.0335814	0.670098
XM_004009494.3	100135688	55216	55.7643	57.8337	-0.0525673	0.0336238	0.670098
XM_015102414.1	101123415	28687	32.8822	46.5155	-0.500404	0.0339091	0.670225
XM_015094031.1	101104646	46487	34.6491	46.6633	-0.429471	0.0339801	0.670225
XM_004007692.3	101106765	50982	8.63219	15.6825	-0.861357	0.0340479	0.670225
XM_004002165.3	101117803	3659	7.88618	8.52784	-0.112853	0.0341384	0.670225
XM_012097111.2	101108354	7058	14.3583	16.7353	-0.221009	0.0342055	0.670225
XM_015103289.1	101104360	39278	3.75511	6.062	-0.690939	0.0342391	0.670225
XM_012120241.1	101122000	30397	4.14102	10.0532	-1.2796	0.0342931	0.670225
XM_012177413.2	100144761	51081	4.20518	6.31745	-0.587175	0.0343931	0.670406
XM_015102644.1	101114822	34895	15.3111	20.5379	-0.423712	0.0345074	0.671075
XM_015101287.1	101107044	23070	20.6974	23.6049	-0.189639	0.0345724	0.671075
XM_004002660.3	101117892	5221	12.8389	23.0032	-0.841321	0.0347541	0.671075
XM_012141286.2	101121070	33218	6.4643	6.57717	-0.024974	0.034769	0.671075
XM_012097951.1	101102091	25287	2.7179	5.26238	-0.953222	0.0348338	0.671075
XM_004016124.3	101115649	21040	72.4316	76.994	-0.0881261	0.0348911	0.671075
XM_004005972.2	101108469	46546	5.87034	8.3569	-0.509523	0.0348923	0.671075
XM_004020200.3	101121730	38973	9.47287	10.8282	-0.192916	0.0349992	0.671123
NM_001012457.2	497274	20609	237.994	428.159	-0.847222	0.0350645	0.671123
XM_004017002.3	541604	23260	6.52361	8.40147	-0.364971	0.0350956	0.671123
XM_012178013.2	101109176	54265	2.46938	4.44545	-0.84818	0.0352646	0.671123
XM_004006029.3	101101969	46842	3.27698	5.99158	-0.870571	0.0352648	0.671123
XM_015105301.1	101104818	1353	9.75432	13.0179	-0.416384	0.0353278	0.671123
XM_004013035.2	101106952	12489	22.5171	25.0264	-0.152426	0.0353317	0.671123
XM_012096477.2	101113699	22625	9.91591	11.5256	-0.21703	0.0354211	0.671123
XM_012162511.2	101103706	45041	7.60601	11.4561	-0.590907	0.0354631	0.671123
XM_004015421.2	101120598	19975	4.1416	42.5925	-3.36234	0.0356613	0.671123
XM_015098466.1	101104253	10461	21.3509	23.9074	-0.163162	0.0358379	0.672734
XM_004017814.3	101121551	26445	28.1383	39.678	-0.495805	0.0359048	0.672934
XM_015101805.1	101103016	26757	5.58499	7.91232	-0.502544	0.0360037	0.672934
XM_004020404.3	101103774	39649	1.85865	3.56709	-0.940492	0.0360305	0.672934
XM_004016383.3	101122886	21957	2.00089	4.1921	-1.06704	0.0360773	0.672958
XM_004008905.3	101108385	55516	16.7485	20.5486	-0.295008	0.0362135	0.674648
XM_015098591.1	101114539	11123	3.58491	5.75305	-0.682388	0.0363716	0.675891
XM_004004940.3	101114421	33835	68.9102	79.7085	-0.210016	0.0365652	0.677785
XM_012181926.2	101122443	61152	6.8697	13.2207	-0.944474	0.0366897	0.67843
XM_015102038.1	101120276	27136	3.30061	5.37896	-0.704596	0.0367163	0.67843
XM_004016415.2	106990129	22077	7.2145	10.6034	-0.555552	0.0367376	0.67843
XM_012175934.2	101123366	45272	9.86638	13.7416	-0.47796	0.0368233	0.679165
XM_015101267.1	101123325	22994	11.079	15.7502	-0.50755	0.0368711	0.679199
XM_015100129.1	101107984	20120	82.6698	106.072	-0.359616	0.0370421	0.6815
XM_015093258.1	101111774	31418	13.1491	16.9457	-0.365958	0.0373369	0.683349
XM_015098302.1	105610236	10835	4.2822	4.70667	-0.136353	0.0373912	0.683349
XM_004016942.3	101105358	23052	3.89032	6.35107	-0.707109	0.0374197	0.683349
XM_012174924.2	101111442	49257	8.02957	10.6052	-0.401383	0.0377914	0.684496
XM_012095611.2	101117190	20931	7.23711	19.0026	-1.39271	0.0378224	0.684496
XM_004014393.2	101105677	16349	18.0346	29.0477	-0.687656	0.037899	0.684496
XM_004011379.3	101114963	62883	3.30313	5.12887	-0.634805	0.0379565	0.684699
XM_015103197.1	101106728	37897	10.9043	15.482	-0.505695	0.0383034	0.687436
XM_004022273.2	101112792	66998	9.96428	13.2005	-0.405757	0.0384789	0.687436
XM_004009681.2	101112223	57178	108.392	134.105	-0.307097	0.0388006	0.691493
XM_015099482.1	101102411	16530	11.899	16.6294	-0.482897	0.0389825	0.692836
NM_001009443.1	443484	15715	4.57709	5.12284	-0.162513	0.0390165	0.692836
XM_012181142.2	101110766	59775	4.02465	7.28361	-0.855789	0.0390665	0.692891
XM_015093442.1	101105474	32912	27.2634	38.7928	-0.50882	0.0393794	0.693051
XM_012188579.2	101104331	15994	5.54738	8.04587	-0.536443	0.0394445	0.693051
XM_004020176.3	101116272	38894	0.033404	1.8065	-5.75703	0.0394607	0.693051
XM_004012223.3	101112491	10042	109.607	135.393	-0.30481	0.0394821	0.693051
XM_012120160.2	101108183	2610	8.0915	11.5048	-0.507759	0.0394981	0.693051
XM_012185134.2	101120850	10313	27.1769	38.5843	-0.505633	0.0395763	0.693051
XM_015098918.1	101108846	12617	19.3605	25.5533	-0.40039	0.0396143	0.693051
XM_015096875.1	780446	59481	3.24838	6.05644	-0.898748	0.0396313	0.693051
XM_012105284.2	101118663	43266	23.3671	26.0105	-0.154617	0.0396372	0.693051
NM_001161863.1	100302066	42538	12.8521	17.2631	-0.42569	0.0396683	0.693051
XM_015100973.1	101113358	20993	0.801273	2.2035	-1.45943	0.0396846	0.693051
XM_012183229.2	101113765	63311	11.2694	15.7746	-0.48519	0.0397961	0.69418
XM_012188858.2	101119924	16464	27.8516	38.4761	-0.466203	0.0399902	0.695577
XM_012124893.1	101119701	31050	4.41371	6.76018	-0.615071	0.0401584	0.695577
XM_015092220.1	101116276	4588	2.59907	5.73102	-1.1408	0.0402446	0.695805
XM_015098451.1	101121274	10379	243.416	281.913	-0.211826	0.0404575	0.695805
XM_015100145.1	101121541	17665	7.56378	8.20596	-0.117566	0.0404632	0.695805
XM_015100375.1	101118469	17532	183.463	219.339	-0.257671	0.040478	0.695805
XM_015100811.1	101108951	21808	18.2307	19.1578	-0.0715674	0.0405054	0.695805
XM_004005667.2	101114253	45216	86.3957	108.288	-0.325844	0.040511	0.695805
XM_012185190.2	101109754	5361	7.39146	11.4509	-0.631531	0.0406687	0.695805
XM_015098393.1	101116331	12771	23.1942	31.0938	-0.422861	0.0408922	0.695805
XM_004009719.3	101121011	57319	16.8015	19.9064	-0.244644	0.0409123	0.695805
XM_015099602.1	101111648	15722	23.2581	43.4566	-0.901841	0.0409445	0.695805
XM_015097718.1	101119650	63907	15.6962	20.1614	-0.361181	0.0411346	0.695805
XM_015097299.1	101111375	61724	2.92094	4.35971	-0.5778	0.0411859	0.695805
XM_015092599.1	101117897	7893	2.30661	6.35138	-1.4613	0.0411906	0.695805
XM_012186635.2	101117261	13110	0.0640758	3.63892	-5.82759	0.0412125	0.695805
XM_012184039.2	101123639	64881	0.129428	2.8601	-4.46585	0.0413923	0.695805
XM_012104584.1	101112188	42166	3.56798	5.53062	-0.632331	0.0415308	0.695805
XM_015100355.1	101103917	19465	1.08705	3.59758	-1.72661	0.0415357	0.695805
XM_015099386.1	101104924	14835	7.66274	10.7248	-0.485026	0.0416248	0.695995
XM_012100513.2	101115995	34991	45.6207	61.5584	-0.432268	0.042155	0.695995
XM_015093884.1	101107272	46254	16.0018	21.5584	-0.430018	0.0421796	0.695995
XM_015095190.1	101115785	51124	7.63378	18.852	-1.30425	0.0422325	0.695995
XM_004016732.3	101114387	22035	3.79359	5.53995	-0.546309	0.0422426	0.695995
XM_012106569.1	101110030	66005	2.50566	4.77251	-0.929555	0.0422464	0.695995
XM_004020478.3	101121561	39984	3.18548	6.55456	-1.04099	0.0423686	0.695995
XM_004006523.1	101117150	48762	31.3067	36.4914	-0.221083	0.0423991	0.695995
XM_012095332.2	101109132	2199	120.077	146.626	-0.288181	0.0424754	0.695995
XM_015104912.1	101114245	66354	7.4514	7.58929	-0.0264535	0.0425174	0.695995
XM_015094858.1	101101881	49466	21.3396	31.573	-0.565154	0.042632	0.695995
XM_015102720.1	101110885	35289	15.1605	20.4237	-0.429927	0.0428186	0.696014
XM_015103205.1	106991842	37896	9.52127	14.9788	-0.6537	0.0430671	0.696997
XM_015093868.1	101107346	45480	5.65056	8.27454	-0.550285	0.0431058	0.696997
NM_001009376.1	443393	58160	1.35079	3.31718	-1.29615	0.0431218	0.696997
XM_015092057.1	101122232	3446	4.83648	7.11527	-0.556963	0.0431698	0.696997
XM_012101580.2	101107482	36686	6.86973	10.3765	-0.594999	0.0432089	0.696997
XM_015093114.1	101122581	30338	11.0185	16.7869	-0.607407	0.0434396	0.698263
XM_015103489.1	101114229	39276	106.523	117.868	-0.146019	0.0436964	0.698263
XM_004015248.3	101115896	19002	11.2037	23.0139	-1.03853	0.0437244	0.698263
XM_012180867.2	101114526	59298	8.59028	12.9418	-0.591262	0.0437307	0.698263
XM_004006372.2	101121759	48105	111.008	168.085	-0.598531	0.0439709	0.698726
XM_015097152.1	101102909	61177	12.1456	16.3432	-0.428256	0.0439876	0.698726
XM_012176707.1	101118659	3885	22.1634	22.4731	-0.0200206	0.0440247	0.698726
XM_004013042.3	101108669	12517	43.4733	50.5879	-0.218662	0.0442502	0.698918
XM_012177953.2	101121931	54159	1.99609	4.18316	-1.06742	0.0442604	0.698918
XM_012185523.1	101102652	11050	0.130773	1.76012	-3.75053	0.0443134	0.698918
XM_004002389.3	101111328	4472	61.3959	85.0112	-0.46951	0.0444468	0.698918
XM_015095683.1	101109015	55064	8.01985	10.6722	-0.412215	0.0445742	0.698918
XM_012186205.2	101115046	12231	9.30648	11.9185	-0.356898	0.0446666	0.698918
XM_015091797.1	105612512	4399	3.96769	6.34465	-0.677242	0.0446763	0.698918
XM_012121743.2	105607745	30603	22.1482	29.6915	-0.422865	0.0449233	0.698918
XM_004010355.3	101105755	59555	24.0214	33.9462	-0.49893	0.0450109	0.698918
XM_015096178.1	101121170	56100	4.60454	7.97241	-0.791958	0.0450938	0.698918
XM_004012810.3	101116665	11806	14.9955	17.0431	-0.184661	0.0450966	0.698918
XM_012183230.2	101113765	63312	46.3138	65.3188	-0.496057	0.045105	0.698918
XM_012187115.2	101108067	13603	4.35704	6.97967	-0.679809	0.0451171	0.698918
NM_001100919.1	443446	11940	70.1213	96.9594	-0.467529	0.0451235	0.698918
XM_004004478.3	101104720	31756	7.88612	12.8758	-0.707271	0.0452082	0.699498
XM_015104722.1	101122420	66937	1.99223	3.17904	-0.674205	0.0453635	0.700436
XM_004022143.3	101118420	66400	5.80142	5.80992	-0.00211074	0.0454163	0.700519
XM_015093995.1	101123204	50586	9.64979	13.4306	-0.47695	0.0457863	0.701003
XM_015098621.1	101120848	11268	3.21715	3.67556	-0.192181	0.0459001	0.701003
XM_015102466.1	101121462	28976	6.78649	10.5747	-0.639885	0.0459751	0.701003
XM_012096182.2	101122886	21956	4.13609	6.75945	-0.708638	0.0459958	0.701003
XM_015096684.1	100302306	60108	2.87181	5.85569	-1.02788	0.0460022	0.701003
XM_004010646.3	101113763	60697	35.8017	42.0256	-0.231238	0.0461134	0.701003
NM_001009735.1	443057	14285	5.73206	12.4672	-1.12101	0.0462704	0.701003
XM_015101452.1	101117020	25637	9.7642	9.98072	-0.0316411	0.0462835	0.701003
XM_015105278.1	101119803	1013	54.1329	61.6665	-0.187981	0.0463123	0.701003
NM_001145180.1	100270712	64634	214.211	225.837	-0.0762532	0.0463909	0.701003
XM_012178613.2	101121602	55400	2.58692	2.71182	-0.0680288	0.0464092	0.701003
XM_004008811.2	101105243	55249	24.4102	40.9991	-0.748109	0.0465162	0.701003
XM_015095097.1	105609643	51071	17.3314	23.3172	-0.428005	0.0467367	0.701003
XM_015102078.1	100145880	29181	20.9303	21.969	-0.0698706	0.0468292	0.701003
XM_015103803.1	101119868	40665	20.2188	24.8086	-0.295147	0.0468487	0.701003
XM_012099965.2	101112353	28560	69.6199	79.145	-0.184998	0.0468979	0.701003
XM_004010759.2	101121353	61165	7.51846	9.35971	-0.316027	0.0470687	0.701003
XM_004016087.3	101105101	20859	62.033	69.0109	-0.15379	0.0474365	0.701003
XM_004017461.3	101107472	25411	16.5195	26.2393	-0.667563	0.0474857	0.701003
XM_015091861.1	101112772	2237	18.0764	25.155	-0.476736	0.0474892	0.701003
XM_015096231.1	101116312	56533	119.371	136.982	-0.198541	0.0477317	0.701003
XM_015100918.1	101112759	20670	13.5677	18.9388	-0.481165	0.0477364	0.701003
XM_004007904.3	101118180	51993	1.49946	3.76572	-1.32848	0.0478489	0.701003
XM_015095060.1	101107952	50770	5.02666	7.18264	-0.514916	0.0485187	0.701003
XM_015104925.1	101102123	66529	1.27374	5.20647	-2.03123	0.0485803	0.701003
XM_015101624.1	101103842	24917	3.0753	5.02388	-0.708074	0.0486046	0.701003
XM_012097173.2	101123409	23781	6.94945	8.24531	-0.246675	0.0487304	0.701003
XM_015099127.1	101109290	13243	6.93146	7.45695	-0.105426	0.0488056	0.701003
XM_004016208.2	101117359	21379	24.6188	27.2491	-0.146451	0.0488824	0.701003
XM_012098514.2	101110092	26211	2.63439	4.24697	-0.688962	0.048929	0.701003
XM_015097925.1	101111813	65060	2.26201	7.89302	-1.80297	0.0489394	0.701003
XM_015096416.1	101104578	57403	4.13156	7.59599	-0.878551	0.0489588	0.701003
XM_012099164.2	101105443	26932	16.8639	18.7087	-0.149767	0.0490159	0.701003
XM_004006542.3	541600	48793	12.4248	17.0345	-0.455243	0.0490453	0.701003
XM_015092213.1	101118396	4544	1.88493	3.44116	-0.86838	0.0492149	0.701003
XM_004021913.2	101120549	65540	16.3592	24.3938	-0.57641	0.0493098	0.701003
XM_004001806.3	101113805	2248	28.1642	35.3179	-0.326536	0.0493263	0.701003
XM_015097219.1	101112399	61493	17.4168	19.4376	-0.158375	0.0495783	0.701003
XM_015103359.1	101116270	38631	2.32186	4.5257	-0.962856	0.0496221	0.701003
XM_004015390.3	101111044	19672	3.45093	7.19183	-1.05937	0.0497042	0.701003
XM_015103990.1	101104879	40752	12.7341	14.3349	-0.170837	0.0497769	0.701003
XM_012103517.1	101104113	40045	4.0575	7.11333	-0.809935	0.0499716	0.701003

## Sheet: SP42 vs SP_LP15  Down
transcript_id	gene_id	feature_id	SP_LP15_FPKM	SP42_FPKM	log2(foldchange)	pvalue	qvalue
XM_015097716.1	101121686	63875	6.56009	0	inf	5.4095e-10	8.00173e-06
XM_012105250.2	101113387	43189	9.21458	0.000664333	13.7597	4.89592e-08	0.000362102
XM_012174507.1	101119199	48443	4.92207	0	inf	1.73959e-07	0.000514641
XM_004006286.2	101122936	47846	6.05545	0	inf	5.96652e-06	0.0110321
XM_012143891.1	101115584	2893	5.83768	0.12796	5.51163	1.2519e-05	0.0182179
XM_015098942.1	101118626	12812	12.764	2.50939	2.34667	1.95348e-05	0.0206399
XM_012174756.2	101109689	48923	0	3.8398	#NAME?	8.08963e-05	0.0569818
XM_015096703.1	101115211	59097	3.74164	0.162876	4.52182	8.8356e-05	0.0594074
XM_012189312.2	101115391	17232	3.76523	2.58448	0.542867	0.000140116	0.0806717
XM_012095345.1	101123145	20451	1.95554	0	inf	0.000141797	0.0806717
XM_012178930.2	101118698	56144	38.1297	18.3558	1.05468	0.000150459	0.0824291
XM_004020140.3	101106642	38777	8.84842	5.23542	0.757115	0.00016572	0.0865632
XM_015102405.1	101119259	28641	1.49173	0.133881	3.47796	0.00019837	0.0927486
XM_012189651.1	101104521	17773	4.84987	0	inf	0.000240024	0.0949567
XM_015094113.1	101111265	44725	4.12026	0.041755	6.62464	0.000246547	0.0949567
NM_001009464.1	443538	62558	7498.95	1.6492	12.1507	0.000263198	0.0949567
XM_012101586.2	101121723	36726	22.2687	10.3092	1.11108	0.000396072	0.133152
XM_012129063.2	780470	31574	5.3724	3.96153	0.439508	0.000436616	0.133987
XM_015102838.1	101112268	36272	8.60179	8.42936	0.0292136	0.000530572	0.149786
NM_001185018.1	100462658	11240	10.7221	0.0303507	8.46464	0.00056552	0.149786
XM_004003415.2	101119009	8725	11.2446	7.97651	0.495403	0.000566095	0.149786
XM_015099945.1	100216436	19507	8.60763	0.845698	3.3474	0.000624255	0.156508
XM_004004617.3	101119793	32295	5.0187	1.05182	2.25442	0.000782005	0.19279
XM_004010333.3	443250	59488	3.78175	2.01253	0.910044	0.000866926	0.200284
XM_012100565.2	101120959	35082	19.7237	6.09462	1.69432	0.000912861	0.204591
XM_012095558.2	101105355	20860	7.04722	1.35143	2.38257	0.00103359	0.220672
XM_004022192.2	101110998	66610	292.788	215.547	0.441854	0.00109806	0.228768
XM_012104006.2	101117039	40929	6.30286	0.071171	6.46857	0.00118117	0.23952
XM_004002368.3	101104284	4390	35.0634	0.049996	9.45394	0.00119361	0.23952
XM_012175450.2	105612575	50201	3.89784	1.55341	1.32724	0.00123933	0.23952
XM_004018441.3	101121207	28664	5.25624	4.77821	0.13756	0.00129507	0.23952
XM_012175702.1	101112125	50661	11.9939	9.65252	0.313327	0.00133165	0.23952
XM_004011357.3	101109622	62801	5.46678	0.387322	3.81909	0.00133526	0.23952
XM_004008609.3	101115537	54414	7.15048	7.08159	0.0139668	0.00134899	0.23952
XM_012103366.2	101111507	39809	24.9071	17.2557	0.529486	0.00135477	0.23952
XM_004017184.2	101102336	23942	6.52485	2.1131	1.62658	0.00143371	0.246597
XM_012185507.2	101110951	11033	1.41521	0.0190027	6.21867	0.00148181	0.247769
XM_004011044.3	101118618	60928	2.38472	0.162689	3.87364	0.00148654	0.247769
XM_004007049.3	101120317	50793	3.86068	2.38403	0.695453	0.00151363	0.248773
XM_015091721.1	101120370	5523	19.0833	17.0084	0.166061	0.00159429	0.259151
XM_004011186.3	101106946	62085	1.26293	0.019881	5.98924	0.00172349	0.273421
NM_001139447.1	100192425	10940	6.05604	1.78139	1.76537	0.00185817	0.28512
XM_012107358.2	101114335	67343	2.5271	0.003632	9.4425	0.00186787	0.28512
XM_004004276.3	101114931	30572	2.29322	0.657608	1.80207	0.0019176	0.286516
XM_012184612.1	101109457	9336	2.63929	0	inf	0.00203904	0.289258
NM_001130933.1	100171393	61420	9.64247	9.35285	0.0439967	0.00206361	0.289258
XM_015101577.1	101115230	24724	157.795	149.05	0.0822601	0.00207443	0.289258
XM_004003316.3	101113555	8245	32.3626	27.7546	0.221598	0.00208557	0.289258
XM_004009088.3	443029	56344	22.1019	18.6876	0.242092	0.00213453	0.291226
XM_015100432.1	101112667	17944	4.69668	4.68155	0.00465452	0.00215209	0.291226
XM_004006012.3	101119456	46780	7.01925	2.982	1.23503	0.00228661	0.301996
XM_015094421.1	101118865	46743	2.20789	0.040314	5.77524	0.0023163	0.30321
XM_012185799.2	101119060	11538	2.46401	0.598805	2.04085	0.00236601	0.304331
XM_004003387.3	101111927	8571	1.99277	0.467615	2.09139	0.00245668	0.31327
XM_012098940.2	101113176	27020	14.9468	12.0648	0.309028	0.00248292	0.313909
XM_012105135.2	101123089	43005	2.46122	0.143696	4.09829	0.00258025	0.320147
XM_012172883.2	101115950	46694	3.21769	0.994377	1.69416	0.00259719	0.320147
XM_004007778.3	101107015	51373	2.407	2.37957	0.0165371	0.00266175	0.322726
XM_012100216.1	101106039	28993	7.90905	7.20168	0.13517	0.00273027	0.328342
XM_004012171.3	101119830	9611	27.1561	23.7739	0.191898	0.00288543	0.341371
XM_015095690.1	101119560	55234	7.54883	0.0653773	6.85132	0.00313799	0.346676
XM_004020894.2	101119435	41638	11.6461	7.69016	0.598766	0.00314052	0.346676
XM_012158583.1	100145858	50687	2.50573	0.0605677	5.37054	0.00334216	0.360856
XM_004008462.3	101119815	53755	22.921	19.2904	0.248787	0.00343059	0.367719
XM_004003104.3	101102026	7254	34.3861	30.0534	0.194294	0.00359508	0.37043
XM_015091757.1	101117642	8377	20.514	17.6614	0.216014	0.003606	0.37043
XM_004012131.3	101108399	9319	4.5456	2.99151	0.603596	0.00368126	0.37043
XM_015097318.1	101120499	61932	2.52592	0.0585913	5.42998	0.00372149	0.371948
XM_012174208.2	101110495	47938	20.3198	0.094376	7.75025	0.00388608	0.383219
XM_004016304.3	101102511	21707	2.03647	0.151579	3.74793	0.00396036	0.387958
XM_004017795.3	101116430	26330	32.5289	29.665	0.13296	0.00402485	0.391681
XM_012104455.1	101113297	41900	21.8855	11.835	0.886918	0.00422121	0.40284
XM_015096358.1	101112318	56777	27.1106	22.058	0.297555	0.00437199	0.403825
XM_015104094.1	101114409	41258	3.22131	1.05195	1.61458	0.00440121	0.403825
XM_004012098.3	101123051	9214	10.0553	8.07157	0.317038	0.00454839	0.404286
XM_015104527.1	101116204	44208	7.42723	6.47184	0.198648	0.00458791	0.404286
XM_012175254.2	101120911	49831	7.58282	5.66354	0.421029	0.00459167	0.404286
XM_004020358.3	101103861	39256	3.06607	0.823364	1.89679	0.00469025	0.410522
XM_004004337.3	101108630	30915	4.78569	4.44311	0.107154	0.00476808	0.412543
XM_015092540.1	101108709	7407	6.07139	3.15336	0.945136	0.0048695	0.412543
XM_004012134.2	101109457	9333	18.6541	13.3107	0.486904	0.00488068	0.412543
XM_004002697.2	101105616	5313	31.9432	31.1842	0.0346927	0.00504716	0.422136
XR_001020748.2	101112275	6755	0.929765	0.0102467	6.50364	0.00510763	0.422136
XM_015094855.1	101106321	49421	12.8329	8.91437	0.525636	0.00511671	0.422136
XM_015097956.1	101109457	9337	3.62077	1.76628	1.03558	0.00513542	0.422136
XM_012176274.2	101106765	50979	0.875354	0.457135	0.937246	0.005183	0.423574
XM_004002726.3	101113550	5441	14.6785	13.5858	0.111609	0.00522567	0.423911
XM_004017906.3	101122632	26867	25.2005	21.1328	0.253968	0.00530021	0.425814
NM_001009380.1	443395	19553	181.854	0.546028	8.37959	0.00555922	0.432375
XM_012175736.2	101115867	50735	5.6666	2.98478	0.924856	0.00559256	0.432375
XM_004004690.3	101115605	32668	18.702	13.5348	0.466523	0.00572914	0.432375
XM_012178355.2	101112480	54941	6.87612	0	inf	0.00576323	0.43274
XM_004018996.3	101108867	35783	4.73887	3.29522	0.524168	0.0058634	0.435836
XM_004020181.3	101116272	38892	2.18082	0.344126	2.66386	0.00631268	0.455551
XM_004006243.3	101110315	47671	13.6433	8.33091	0.71165	0.00679674	0.465924
XM_012183744.2	101118195	64317	3.26571	2.50505	0.382556	0.00691211	0.4661
XM_015104788.1	101119116	65447	2.07339	0	inf	0.0070583	0.4661
NM_001009436.1	443469	33731	39.9933	1.98426	4.33309	0.00716176	0.469874
NM_001009796.1	443384	13818	180.639	156.394	0.207926	0.00722712	0.469914
XM_015103574.1	101112017	39616	7.52644	5.11229	0.557999	0.00743374	0.469914
XM_012188293.1	101112339	15441	3.18201	3.10381	0.0359	0.00753228	0.473998
XM_012160857.2	101119632	44774	20.3895	19.2818	0.0805856	0.0076342	0.473998
XM_012190529.2	105616896	6391	18.9838	2.81063	2.7558	0.00766342	0.473998
XM_012129920.2	100188913	31739	20.4136	16.8224	0.279147	0.00769372	0.473998
XM_015094403.1	443286	46575	19.5373	15.3511	0.347887	0.00793882	0.478302
XM_004017405.3	101115483	25136	8.7259	8.1061	0.106297	0.00796006	0.478302
XM_012182042.2	101106983	4838	2.70689	1.04524	1.37281	0.00807745	0.478302
XM_012127067.2	101121892	2696	8.66986	6.76786	0.35731	0.00807979	0.478302
XM_004019094.3	101115915	36079	4.48171	0.403593	3.47308	0.00808379	0.478302
XM_012179436.2	101113850	56820	5.58611	3.79331	0.558387	0.00819896	0.483184
XM_012178337.2	101104233	54883	13.8347	10.4311	0.407406	0.00829707	0.4851
NM_001009421.1	443439	29584	141.141	119.141	0.244465	0.00872341	0.494502
XM_012177150.2	101118099	52661	45.9252	38.8802	0.240252	0.00884475	0.498357
XM_012102131.1	101108437	37789	7.01867	6.6718	0.0731228	0.00886072	0.498357
XM_012165246.2	101103795	45467	12.8511	5.57144	1.20577	0.0090806	0.502231
XM_004021012.3	101104033	42089	5.19539	2.36769	1.13375	0.0094713	0.511685
XM_004022288.2	101117478	67067	7.99875	5.88058	0.443818	0.00954618	0.511685
NM_001009747.1	443123	50746	20.4912	13.4054	0.612184	0.00965117	0.511685
XM_004006791.3	101118008	49793	3.91655	2.68662	0.54379	0.0100215	0.520342
XM_012094724.1	101116854	19866	17.7582	14.6463	0.277947	0.0101726	0.520342
XM_004002997.3	101119097	6862	5.51843	2.59871	1.08646	0.0102571	0.520342
XM_012190359.2	101109380	18904	312.929	291.094	0.104349	0.010493	0.520342
XM_012185599.2	101116070	11173	3.67506	0.948876	1.95348	0.010595	0.520342
XM_004006733.3	101103309	49484	4.51271	3.06137	0.559817	0.0106183	0.520342
XM_012174770.2	101112211	48951	25.6041	5.27516	2.27909	0.0106432	0.520342
XM_012097782.2	101104093	24918	1.5976	0.398905	2.00179	0.0108865	0.520342
XM_004011375.3	101114199	62864	8.11	5.29154	0.616015	0.011001	0.520342
XM_015099632.1	101118121	15816	3.5336	1.92525	0.876089	0.0110259	0.520342
XM_004002490.3	101115920	4714	10.4382	7.96295	0.390492	0.0110711	0.520342
XM_004006507.3	101113139	48711	9.84417	6.7849	0.536941	0.0110797	0.520342
XM_004012647.3	101119833	11264	2.17529	0.977356	1.15425	0.0111646	0.520342
XM_004002801.3	101111593	5700	27.5223	25.6305	0.102738	0.0113718	0.526373
XM_015098715.1	443483	11716	7.42624	1.24823	2.57274	0.0114489	0.526373
XM_012178495.2	100381250	55214	4.95779	2.2358	1.1489	0.011589	0.526373
XM_012104123.1	101109932	41169	16.198	12.8252	0.336833	0.0116308	0.526373
XM_004004188.3	101114492	30297	23.3073	14.7652	0.658581	0.0116313	0.526373
XM_012158304.1	101104022	3046	12.4169	9.40185	0.401292	0.0116438	0.526373
NM_001009725.1	443022	43972	1.99667	0.231647	3.10759	0.0117237	0.526373
XM_012178938.1	101118910	4330	2.32168	2.29095	0.01922	0.0117514	0.526373
XM_004013145.3	101114288	12982	13.4435	12.7373	0.0778544	0.0118448	0.526373
NM_001130024.1	100170232	9892	19.1404	2.49727	2.9382	0.0119435	0.526373
XM_004006918.3	101108119	50234	5.08451	3.17063	0.68134	0.01195	0.526373
XM_004013078.3	443340	12626	224.784	203.126	0.146165	0.0119857	0.526373
XM_004001956.3	101108701	2828	2.04658	0.0950173	4.42888	0.0119921	0.526373
XM_012181494.2	101105002	60463	2.16325	0.000380333	12.4736	0.0123229	0.532931
NM_001174113.1	100381248	60917	12.9813	0.180747	6.16632	0.0123262	0.532931
XM_015100566.1	101113093	18959	51.3772	45.0617	0.189228	0.0124199	0.532931
XM_015093166.1	101110740	30661	3.979	3.52119	0.176344	0.0125074	0.532931
XM_015103595.1	101109579	39773	9.82068	8.5101	0.206647	0.0125166	0.532931
XM_015100125.1	101103004	20050	10.5297	8.18184	0.36396	0.0125817	0.532931
XM_015099779.1	101117606	16423	4.23406	2.32167	0.866878	0.0125848	0.532931
XM_004017927.3	101106885	26954	5.6613	2.68523	1.07609	0.0126454	0.532931
XM_012139743.2	101110033	33007	13.7177	11.9334	0.201042	0.0129493	0.540547
NM_001142518.1	100216465	50591	44.0387	36.7287	0.261864	0.012962	0.540547
NM_001009778.1	443343	30808	84.4997	5.64159	3.90477	0.013138	0.545634
XM_004013792.3	101109375	14297	16.723	14.4128	0.214475	0.0134115	0.545634
XM_015100425.1	101110353	17894	6.34246	5.49517	0.206878	0.0134175	0.545634
XM_012094767.2	101120598	19973	36.4944	13.9611	1.38626	0.0135236	0.545634
XM_004017765.3	101108342	26192	7.68681	7.10399	0.113755	0.0142267	0.558198
XM_004004111.3	101118163	30033	8.83874	8.11571	0.123124	0.0143758	0.558534
XM_015102053.1	101119678	27233	7.20818	6.50839	0.147334	0.0144035	0.558534
XM_004010314.3	101117421	59424	55.3631	50.1632	0.142295	0.0144447	0.558534
XM_015097577.1	101113505	63746	8.51629	4.22738	1.01046	0.0144618	0.558534
XM_015100061.1	101113520	19706	9.57999	2.89095	1.72848	0.0150645	0.574315
XM_012120976.2	101108453	30512	6.569	4.3774	0.585599	0.0151049	0.574374
XM_012106317.2	101104376	65663	1.99706	0.542063	1.88135	0.0151791	0.575715
XM_004009160.2	443102	53591	32.333	23.4654	0.462475	0.0152894	0.578416
XM_015102516.1	100194428	35074	1.35661	0.0236253	5.84353	0.0154933	0.584636
XM_004020249.2	101112526	39229	7.30079	5.44625	0.422789	0.0156699	0.587861
XM_015101738.1	101112423	25581	3.60857	1.88008	0.940635	0.0157505	0.587861
XM_004003221.3	101109758	7759	8.06001	6.4613	0.318958	0.0157973	0.587861
XM_012108014.2	101109342	569	6.57164	6.15666	0.0941046	0.0158524	0.587861
XM_015093438.1	101104298	32889	36.6093	36.066	0.021572	0.0161914	0.587861
XM_015095064.1	100037704	50795	7.03528	4.61716	0.607603	0.0162026	0.587861
XM_015096683.1	100302306	60109	2.25123	0.320854	2.81073	0.0162315	0.587861
XM_004002528.2	101105293	4818	10.5214	1.65297	2.6702	0.0162981	0.587861
XM_015096296.1	101114019	58548	4.49979	0.610325	2.88221	0.016318	0.587861
XM_015096060.1	101111800	55333	32.7891	27.1235	0.273674	0.0164068	0.587861
XM_012178149.2	101123298	54557	11.3061	9.52915	0.246678	0.0164717	0.587861
XM_012103873.1	101118655	39876	1.50746	0.402014	1.90681	0.0165136	0.587861
XM_004018312.3	101110003	28043	13.5173	11.9969	0.172137	0.0166617	0.587861
XM_012119345.2	101114492	30296	4.33077	2.09757	1.04591	0.0166754	0.587861
XM_012165644.2	101108644	45536	4.84556	2.72896	0.82831	0.0166799	0.587861
XM_004006316.3	101108117	47936	4.25972	0.043885	6.60089	0.0167083	0.587861
XM_004017339.3	101121712	24862	12.4481	12.0103	0.0516556	0.0168103	0.587861
XR_001041992.2	101111760	4899	3.96047	1.45597	1.4437	0.0169296	0.590029
XM_012105454.2	101114585	43531	7.90686	4.32466	0.870519	0.0169526	0.590029
XM_004019035.3	101120961	35984	26.9312	14.4221	0.900998	0.0171144	0.594262
XM_012115966.2	101107410	29844	3.67016	1.21988	1.5891	0.0171844	0.594274
XM_012185688.2	101115590	5463	3.48675	1.98975	0.809297	0.0172873	0.594274
XM_012107816.1	105605706	67124	5.16596	2.75681	0.906038	0.0172899	0.594274
XM_004016711.3	101104856	21733	4.59884	1.78093	1.36864	0.0173461	0.594274
XM_012188842.2	101110163	16450	0.80894	0.515085	0.651222	0.0173714	0.594274
XM_012162676.2	101106044	3138	8.21638	4.42085	0.89418	0.0177411	0.601894
NM_001195318.1	100126573	51857	23.4297	3.47658	2.7526	0.0178751	0.603439
XM_012108037.2	101105543	6988	8.35658	4.61271	0.857298	0.0179785	0.603439
XM_015100232.1	101110963	19299	4.72388	4.40307	0.101462	0.0179906	0.603439
XM_004014604.3	101114798	17167	10.4533	9.34045	0.16239	0.0181902	0.603536
XR_001032446.2	101120220	33203	1.60558	0.181116	3.14811	0.0184777	0.604696
XM_004017794.2	101116178	26329	5.87904	2.9903	0.97529	0.0185865	0.606913
XM_012187838.2	101122294	14903	4.57492	0.347682	3.71791	0.0187627	0.611224
XM_015093888.1	101104137	46471	59.911	49.7048	0.269435	0.0188012	0.611224
NM_001177678.1	100415775	34552	33.272	27.2253	0.289361	0.0189441	0.613177
XM_004002099.3	101123163	3482	3.88034	3.82059	0.0223872	0.0190531	0.614389
XM_015095259.1	101104742	51720	12.8376	10.7532	0.255612	0.0191902	0.614389
XM_004009863.3	101115278	58028	24.8695	21.5183	0.208813	0.0194525	0.61747
XM_004004242.3	101106656	30493	0	2.04064	#NAME?	0.0195929	0.617526
XM_004015986.3	101102260	20465	4.58668	2.88488	0.668942	0.019642	0.617526
XM_012098759.2	101115160	26702	30.0393	21.907	0.455462	0.019663	0.617526
XM_015098361.1	101110525	12085	16.207	14.2273	0.187951	0.0197049	0.617532
XM_004017402.3	100135440	25131	276.537	253.727	0.1242	0.0198566	0.620753
XM_004009627.3	101120832	56954	31.1242	25.2878	0.2996	0.0203713	0.622454
XM_004020941.3	101109323	41759	3.17444	3.15301	0.00977215	0.0205976	0.622454
XM_004004000.2	101108544	29487	12.9126	11.1834	0.207416	0.0206194	0.622454
XM_004018791.3	101123505	35129	37.4536	35.8301	0.0639327	0.0207501	0.624506
NM_001142887.1	100217400	47711	51.8561	28.4163	0.867796	0.0210425	0.626497
XM_004004010.3	101110995	29523	20.4792	14.6978	0.478563	0.021085	0.626497
XM_015093921.1	101115614	48030	27.699	26.9387	0.0401512	0.0211559	0.626497
XM_015092830.1	101109946	33755	5.41762	4.99589	0.11692	0.0211563	0.626497
XM_012104677.2	101115676	42429	11.3934	8.13411	0.486143	0.0212962	0.628768
XM_012180570.2	100145865	60279	7.11492	6.25807	0.185129	0.0214072	0.629052
NM_001185016.1	780473	7066	1.5987	0.307611	2.37772	0.0214334	0.629052
XM_012122697.2	101122078	30767	7.78332	3.50443	1.1512	0.0214774	0.629096
XM_012112867.2	101106120	2521	3.41628	1.75545	0.960589	0.0217484	0.634823
XM_015094124.1	101113998	44807	11.4934	11.3741	0.0150606	0.0217587	0.634823
XM_015100912.1	101108950	20639	17.634	15.0897	0.224796	0.0219651	0.636761
XM_004005809.3	101106505	45775	22.6409	19.4005	0.222837	0.0221224	0.639131
XM_012105833.2	101112376	44040	83.7056	75.1481	0.155588	0.0222022	0.640185
XM_004010836.3	101119643	61575	11.973	6.41565	0.900119	0.0223211	0.641114
XM_004008008.3	101102229	52415	43.477	34.104	0.350312	0.022389	0.641588
XM_012186860.2	100216328	14647	1.9583	0.293132	2.73998	0.0224244	0.641588
NM_001111071.1	443076	51851	2.75542	2.0665	0.415085	0.0226586	0.643829
XM_012103585.2	101104951	40188	9.41878	9.14322	0.0428377	0.0226775	0.643829
XM_012097668.1	101115669	7166	13.3288	10.0219	0.411392	0.0227203	0.643829
XM_012104625.2	101104367	42232	23.2576	22.3002	0.0606468	0.0228813	0.644809
XM_004013023.2	101104076	12429	23.121	18.4205	0.327892	0.0228857	0.644809
XM_012110889.2	443133	33733	36.771	8.15291	2.17318	0.0232474	0.650397
XM_012185997.2	101122874	11829	26.0647	19.5648	0.413839	0.0233038	0.650397
XM_012101692.2	101106469	36853	2.06614	0.516754	1.99939	0.0237434	0.657828
XM_004016290.3	101121452	21662	5.24069	4.57839	0.194918	0.0238448	0.657828
XM_004010645.3	101113498	60694	6.96418	6.90755	0.0117794	0.0239959	0.657828
XM_012095562.2	101105848	20872	3.99143	3.91566	0.0276509	0.0240115	0.657828
NM_001009360.1	443381	4414	115.445	100.674	0.197519	0.0240337	0.657828
XM_012174771.2	101112211	48950	1.75795	0.00240833	9.51164	0.0243102	0.657828
XM_012187092.2	101107116	13582	12.5077	2.67725	2.22399	0.0243426	0.657828
XM_004016440.2	101114808	22332	6.91579	4.34628	0.670112	0.0245337	0.657828
XM_015097671.1	101109714	65039	3.31225	0.024497	7.07906	0.0245694	0.657828
XM_004007726.3	443512	51111	26.3245	8.93054	1.55959	0.0246815	0.657828
XM_012188844.2	101110163	16441	2.42981	0.349982	2.79549	0.0247265	0.657828
XM_012179427.2	101108706	4450	3.52588	2.39893	0.555594	0.0248303	0.657828
XM_012189202.2	105616742	16980	30.7731	22.0359	0.481819	0.0249408	0.657828
XM_004005144.3	106990095	34600	47.6806	38.3927	0.312571	0.0249913	0.657828
XM_015092113.1	101102437	3776	8.13911	3.6302	1.16482	0.0250746	0.657828
XM_015095266.1	101105743	51780	6.11425	3.28784	0.895035	0.0250854	0.657828
XM_004006247.2	101111268	47685	34.3556	27.7106	0.310107	0.0251455	0.657828
XM_004002808.2	101113030	5707	59.7	41.0263	0.54118	0.025176	0.657828
NM_001009218.1	443048	47707	11.3741	1.7832	2.67322	0.0252989	0.657828
XM_012104495.2	101119359	41995	2.09274	0.117107	4.15949	0.0253819	0.657828
XM_012179219.1	101121261	54493	1.98377	0.951623	1.05979	0.0255497	0.657828
XM_015096775.1	101122526	58929	15.2274	13.1851	0.207769	0.0258836	0.657828
XM_012187707.2	101106955	14662	5.52768	2.7016	1.03286	0.0260735	0.657828
XM_004011310.3	101118792	62644	15.0242	8.16132	0.880412	0.0260867	0.657828
XM_004020253.3	101113551	39248	8.38383	6.8682	0.287677	0.0261584	0.657828
XM_015102968.1	101118650	37716	1.27858	0.350053	1.8689	0.0262701	0.657828
XM_015103625.1	101120373	39973	1.49798	0.0100087	7.22563	0.0265083	0.658725
XM_015095020.1	101121418	50540	9.55163	3.5759	1.41744	0.0265414	0.658725
XM_012107340.2	101111779	67300	55.6606	6.20884	3.16426	0.0266616	0.659525
XM_015099331.1	101118716	14491	11.0722	9.99355	0.147872	0.0266979	0.659525
XM_015095734.1	101122518	53379	18.9292	11.5555	0.712033	0.0268141	0.659958
XM_015099609.1	101114797	15749	6.42655	5.71656	0.168898	0.0270143	0.660275
XM_004016923.3	101122552	22986	13.8611	9.77641	0.503668	0.027031	0.660275
XM_015101436.1	106991688	25566	106.536	20.4326	2.3824	0.0270502	0.660275
XM_012179682.2	101117586	57256	4.84108	3.04035	0.671094	0.0271616	0.66044
XM_004021510.2	101104961	43399	48.425	37.0197	0.387458	0.0273544	0.66044
XM_012150804.2	101104560	34363	1.99047	0.770341	1.36954	0.0274056	0.66044
XM_004006833.2	101106925	49935	21.5213	5.54343	1.95691	0.0274504	0.66044
XM_004005788.2	101122588	45716	3.28155	0.955911	1.77943	0.0275366	0.66044
XM_004007902.3	101117663	51987	0.771077	0.006845	6.81568	0.0276831	0.66044
XM_015102558.1	106990414	35983	5.02265	4.49653	0.159634	0.0277459	0.66044
XM_004004922.3	101109777	33767	44.689	36.0394	0.310344	0.0278477	0.66044
XM_004012545.3	101116489	10934	26.4819	23.6711	0.161878	0.0278624	0.66044
XM_012188291.2	101101908	15440	7.85392	7.09667	0.14627	0.028086	0.66044
XM_004018481.3	101109567	28769	14.7345	12.6075	0.224921	0.0280886	0.66044
XM_004010512.3	101103572	60129	32.3436	30.756	0.0726138	0.0280893	0.66044
NM_001161872.1	100302075	11586	24.5791	6.13775	2.00165	0.028102	0.66044
XM_004022947.3	101112891	791	6.9416	5.45278	0.348277	0.0282174	0.66044
XM_004004336.2	101108366	30914	1.24505	0.107401	3.53512	0.0282955	0.66044
XM_004016067.3	101122302	20811	2.9525	0.304755	3.27622	0.0284158	0.66044
XM_004011087.2	101111374	61447	7.3815	6.13759	0.266241	0.0284411	0.66044
XM_012183742.2	101112109	5119	3.31331	0.216352	3.93682	0.0286614	0.663413
XM_015091775.1	101112192	8714	6.63051	4.42869	0.582239	0.0287668	0.663413
XM_012095622.2	101110865	20939	11.725	10.2005	0.200958	0.028788	0.663413
XM_004007794.3	101110932	51457	6.3005	4.17518	0.593628	0.0289487	0.663413
XM_015095763.1	106991179	53627	9.29698	7.18517	0.371738	0.0292914	0.663413
XM_015104231.1	101102864	42074	35.5748	30.8067	0.207612	0.0292967	0.663413
XM_004005074.3	101105555	34379	12.2865	11.0234	0.156499	0.0293369	0.663413
XM_015092778.1	101103047	30439	2.70584	1.36998	0.981917	0.0293468	0.663413
XM_012097889.1	100135440	25132	330.595	165.432	0.998832	0.0293764	0.663413
XM_015096170.1	105611081	55982	0	2.80208	#NAME?	0.0299044	0.666769
XM_015103328.1	101105458	38439	22.0588	19.032	0.212927	0.0299046	0.666769
XM_012105922.2	101111689	44266	6.39978	4.74731	0.430913	0.0299511	0.666769
XM_004002036.3	101108002	3174	3.94019	2.67093	0.560924	0.0300373	0.666769
XM_015092643.1	101110017	8172	4.61446	3.26674	0.49831	0.030307	0.666769
XM_004011742.2	101107531	64542	12.0404	10.2838	0.227507	0.0303479	0.666769
XM_004012001.3	100135436	64911	10.5331	10.5238	0.00127482	0.0305204	0.666769
XM_004012990.3	101116744	12255	26.1064	24.3691	0.0993507	0.0305439	0.666769
XM_015098994.1	101117261	13112	13.6875	9.8503	0.474619	0.030574	0.666769
XM_015092412.1	101110985	6132	9.10128	6.96524	0.385897	0.0307358	0.666769
XM_015104062.1	101102279	41027	1.61496	0.30426	2.40812	0.0308451	0.666769
XM_012190483.2	101106541	19226	3.43704	1.53083	1.16685	0.0309354	0.666769
XM_012095986.2	101118472	21634	7.81377	3.38261	1.20788	0.0309366	0.666769
XM_004011783.3	101118365	64727	10.5542	7.53782	0.4856	0.0309675	0.666769
XM_004017815.3	101121805	26447	44.1553	39.9286	0.145164	0.0310824	0.667396
XM_004002762.3	101122237	5573	2.09945	2.00053	0.0696321	0.0311046	0.667396
XM_012189000.2	101108769	16631	5.40116	5.13353	0.0733196	0.0311872	0.667396
XM_012101455.2	101123159	35639	4.89153	3.89567	0.328413	0.0312139	0.667396
XM_004018218.3	101108344	27646	10.6443	9.63008	0.144464	0.0312222	0.667396
XM_015097833.1	101120090	64646	24.3737	23.973	0.0239177	0.0312769	0.667601
XM_012177143.2	101117581	52657	2.20454	0.872829	1.33671	0.0315024	0.668132
XM_012102776.2	101121052	38682	6.64525	4.66109	0.511658	0.0315301	0.668132
XM_012097526.2	101104012	24438	3.60462	1.89469	0.927888	0.0315814	0.668132
XM_004018384.2	101107229	28480	57.2903	52.3269	0.130739	0.0317812	0.668132
XM_012186911.2	101111983	13192	3.75868	0.775048	2.27787	0.0322641	0.668132
XM_012104405.2	101104799	41721	10.9327	8.56973	0.35133	0.0323851	0.668132
XM_004001929.2	101101845	2727	2.53825	0.189318	3.74495	0.0326064	0.668157
XM_015093010.1	101121745	29706	3.07869	0.747634	2.04191	0.0326101	0.668157
XM_012175660.2	101121383	3709	1.82787	0.44191	2.04834	0.0326129	0.668157
XM_004023290.3	101103471	53898	9.36827	4.35726	1.10436	0.0327576	0.668938
XM_012100862.2	101108431	35569	18.3978	17.4287	0.0780692	0.0328469	0.668938
XM_004018474.3	101107823	28744	20.1725	17.522	0.203221	0.0329297	0.668938
XM_015102396.1	101112854	28588	12.2664	7.74615	0.663166	0.0330195	0.669074
XR_001039438.2	101116387	49761	2.84822	0.749105	1.92682	0.0330784	0.669305
XM_012178480.2	101122782	55182	2.11103	0.253503	3.05787	0.0331853	0.669305
XM_012189920.1	101116191	6316	4.15621	0.649349	2.6782	0.0332655	0.669473
XM_012180239.2	101107282	58308	2.7846	1.7592	0.66255	0.0334288	0.670024
XM_004005097.3	101112380	34464	1.0861	0.070004	3.95558	0.0334475	0.670024
XM_004007735.3	101116983	51138	6.16273	0.127079	5.59978	0.0335109	0.670024
XM_004002526.3	101104794	4815	4.28506	2.51817	0.766941	0.0336589	0.670098
XM_004017901.3	101121458	26846	2.63496	2.40912	0.129279	0.0337625	0.670225
XM_015093628.1	101121831	34286	5.25272	5.16626	0.023946	0.0338415	0.670225
XM_015095651.1	101109446	54268	7.04745	5.94185	0.24619	0.0338674	0.670225
XM_012095503.1	101112594	20769	5.58672	4.54619	0.297342	0.0339288	0.670225
XM_004010172.3	101104068	58906	61.8543	47.7245	0.374142	0.0341129	0.670225
NM_001166184.1	780520	26800	34.5259	20.4237	0.757437	0.0341505	0.670225
XM_012117704.2	101110801	2572	4.97656	4.09291	0.282022	0.0342997	0.670225
NM_001290793.2	100359412	51123	67.4507	62.973	0.0991019	0.0343996	0.670406
XM_012185669.2	105601858	11297	166.47	119.338	0.480209	0.0347687	0.671075
XM_015102601.1	101123672	35652	7.06069	5.48808	0.363508	0.0347997	0.671075
XM_015096738.1	101112987	60765	8.20237	3.34406	1.29444	0.0349329	0.671075
XM_004005803.2	101105144	45763	47.9755	38.0405	0.334763	0.0351262	0.671123
XM_012096233.2	443247	22029	7.42621	1.49141	2.31595	0.0353601	0.671123
XM_004005786.3	101122588	45715	6.83662	2.64093	1.37224	0.0355422	0.671123
XM_004020192.3	101119688	38932	65.3391	56.0831	0.220381	0.0355901	0.671123
XM_015096444.1	101109450	57566	11.6486	8.05792	0.531675	0.0356188	0.671123
XM_015093874.1	101113318	45729	14.9333	12.7629	0.226574	0.0357882	0.672655
XM_012180482.2	101109971	57580	19.2532	18.0543	0.0927552	0.0359992	0.672934
XM_004019558.3	101121381	37417	23.0719	21.668	0.0905756	0.0363185	0.675753
XM_015103903.1	105604738	41714	7.2203	4.59612	0.651644	0.0365108	0.677625
XM_004016269.2	101116171	21594	29.2312	24.3257	0.265026	0.037358	0.683349
XM_012152442.2	101121409	34576	22.2848	22.0137	0.017661	0.0374171	0.683349
XM_004004712.2	101121402	32779	8.87516	6.99218	0.344031	0.0376776	0.684496
XM_004004408.3	101107164	31340	2.21806	0.229716	3.27138	0.0377575	0.684496
XM_012175275.1	101121844	49856	1.7646	0.540598	1.70671	0.0378732	0.684496
XM_004018941.3	101118140	35687	19.8969	16.7986	0.244201	0.0381086	0.686605
XM_012102580.2	101105041	38448	4.01953	2.09365	0.941007	0.038305	0.687436
XM_004020428.3	101109318	39772	30.4366	29.4424	0.0479082	0.038443	0.687436
NM_001162564.1	100302339	46530	37.4716	12.6122	1.57098	0.0384562	0.687436
XM_015097662.1	101116238	64515	2.87707	1.25226	1.20007	0.0384992	0.687436
XM_012183870.2	101107105	64520	6.29877	1.0523	2.58152	0.0385265	0.687436
XM_004008657.3	101105909	54608	10.0985	4.58116	1.14035	0.038962	0.692836
XM_012107613.2	101117650	67799	192.336	172.417	0.157725	0.0391688	0.693051
XM_012180902.2	101110416	59345	0	2.38706	#NAME?	0.0391849	0.693051
XM_004012153.3	101114788	9447	2.28007	1.93048	0.240121	0.0400275	0.695577
NM_001009731.1	443045	54026	5.66097	3.49055	0.697596	0.0400351	0.695577
XM_004021714.3	101114586	43921	12.6399	6.1971	1.02832	0.0400821	0.695577
XM_004015093.3	101119747	18408	1.94895	0.054295	5.16573	0.040116	0.695577
XM_004009944.3	101114193	58365	15.1014	11.1872	0.432831	0.0406173	0.695805
XM_004013818.2	101116494	14471	21.0214	18.3457	0.196418	0.0407065	0.695805
XM_004005708.2	101103549	45463	312.551	212.984	0.553347	0.0407729	0.695805
XM_012099879.2	101122566	7597	59.9614	55.2487	0.118093	0.0409204	0.695805
XM_004017872.3	101113888	26612	4.26496	1.74176	1.29199	0.0409289	0.695805
XM_015098980.1	101106700	12949	144.23	102.261	0.496114	0.041198	0.695805
XM_004003083.3	101119098	7200	25.4763	17.6452	0.529884	0.0413349	0.695805
XM_015092550.1	101114406	7492	4.80351	3.10521	0.629395	0.0413463	0.695805
XM_012099278.2	101108262	27441	3.50278	0.225941	3.95448	0.0413509	0.695805
XM_004013872.3	101108935	14699	28.2744	23.8885	0.243176	0.0414703	0.695805
XM_015099136.1	101111112	13284	82.7648	65.6703	0.333777	0.0414765	0.695805
XM_012183478.2	101107747	5084	8.8653	5.37168	0.722795	0.0416746	0.695995
XM_012099934.2	101110004	28522	19.6685	14.9555	0.395209	0.0417113	0.695995
XM_012095612.1	101117190	20932	11.0818	2.73848	2.01675	0.0418494	0.695995
XM_012176293.2	101109695	51043	3.31331	1.81548	0.867924	0.0420875	0.695995
XM_004022184.2	101109246	66597	820.49	544.769	0.59084	0.042165	0.695995
XM_004016450.3	101117016	22368	4.44659	3.89414	0.191394	0.0421782	0.695995
XM_015100332.1	101105522	20032	9.45274	8.91113	0.0851238	0.0422591	0.695995
XM_004019073.3	101110185	36031	35.403	30.9548	0.193709	0.0423561	0.695995
XM_004008963.3	101121259	55734	9.6325	7.8851	0.288782	0.0424498	0.695995
XM_012178386.2	101112775	4250	2.33248	0.600743	1.95704	0.0424771	0.695995
XM_004002048.3	101111237	3225	1.75689	0.597015	1.55718	0.042555	0.695995
XM_012104858.2	101122916	42118	5.49724	5.00373	0.135703	0.042585	0.695995
XM_004013032.3	101106186	12483	227.583	182.985	0.31467	0.0426763	0.695995
XM_004004860.3	101116708	33510	19.9301	18.5866	0.100683	0.0427951	0.696014
XM_004006760.2	101110491	49623	2.28729	1.01228	1.17604	0.0430687	0.696997
XM_015099463.1	443351	16236	25.6536	25.0857	0.0322974	0.0433518	0.698263
XM_015094154.1	101117485	44932	2.40782	0.592965	2.02171	0.0436013	0.698263
XM_015093108.1	101116017	30323	9.99303	7.88687	0.34147	0.0436257	0.698263
XM_015102672.1	101118565	35040	38.9062	20.9762	0.89125	0.0436726	0.698263
XM_015098280.1	101117773	10265	13.1258	12.3803	0.0843594	0.0437234	0.698263
XM_004011987.2	101120338	64666	11.4314	8.48429	0.430132	0.0437595	0.698263
XM_004002471.3	101110804	4677	20.0946	8.24031	1.28604	0.0439292	0.698726
XM_015102598.1	101122638	35630	3.06486	2.17242	0.496516	0.0440116	0.698726
XM_012101131.2	101104790	36030	26.338	23.5197	0.163276	0.0444569	0.698918
XM_012173120.2	101116716	46710	1.76286	0.496089	1.82924	0.0444586	0.698918
XM_015099420.1	101113949	15076	48.5645	39.8831	0.284124	0.0444683	0.698918
XM_015098357.1	101108406	12038	4.63023	1.5185	1.60844	0.0447959	0.698918
XM_004016051.3	101118555	20782	18.017	9.62741	0.904136	0.0448126	0.698918
XM_004008105.3	101105906	52806	72.7801	52.8113	0.462699	0.0448423	0.698918
XM_012189441.2	101107460	16594	1.5605	0.468028	1.73734	0.0449053	0.698918
XM_004002148.3	101113111	3613	13.1891	12.1013	0.124176	0.0449459	0.698918
XM_004011729.2	101104503	64491	15.0612	9.71514	0.632535	0.0452781	0.699847
XM_004012470.3	101119832	10664	4.53043	1.33546	1.76232	0.045611	0.701003
XM_012105581.2	101120888	43678	14.9639	11.5842	0.369328	0.0458569	0.701003
XM_012180683.2	101112650	59049	17.228	14.3767	0.261022	0.0461754	0.701003
XM_012106023.2	101120050	44419	11.9063	5.34183	1.15632	0.0463048	0.701003
XM_015098926.1	101121437	12672	42.3681	36.4239	0.21809	0.0463262	0.701003
XM_004003299.3	101108977	8151	7.9786	4.32139	0.88464	0.0464128	0.701003
XM_004007867.3	101107858	51817	2.89404	0.826325	1.8083	0.046611	0.701003
XM_004004043.2	101121065	29694	7.88959	6.08697	0.374226	0.0467327	0.701003
XM_004019741.3	101104700	38169	12.0457	9.63135	0.322704	0.0467558	0.701003
NM_001304801.1	105262656	42949	2.58564	0	inf	0.0468037	0.701003
XM_012175737.2	101115867	50734	4.62315	2.45527	0.912993	0.0471575	0.701003
XM_012108342.2	105606091	8376	2.41289	1.07079	1.17209	0.0475471	0.701003
XM_004016379.2	101121881	21945	86.9132	70.3304	0.305427	0.0476273	0.701003
XM_015092656.1	101118406	8323	7.24137	5.16335	0.487956	0.0476392	0.701003
XM_012175526.2	101114006	50289	1.72018	0.184408	3.22159	0.0476482	0.701003
XM_015097211.1	100310793	61470	22.8973	10.4411	1.1329	0.0478278	0.701003
XM_004010737.3	780468	61094	23.2319	16.3092	0.510419	0.0479575	0.701003
XM_012187212.1	101119741	13785	2.27412	1.12454	1.01598	0.0481171	0.701003
XM_012174271.2	101115865	48024	6.40711	5.04902	0.34367	0.0481706	0.701003
XM_004002484.3	101114069	4700	12.5192	9.8728	0.342611	0.0481828	0.701003
XM_012148618.2	101120452	2949	6.86305	3.96799	0.790441	0.0482612	0.701003
XM_012176278.1	101104192	3841	195.821	88.6075	1.14403	0.0484914	0.701003
XM_012131885.2	101118669	31990	40.8424	32.2947	0.338767	0.04851	0.701003
XM_004021057.3	101116624	42268	20.1057	14.2983	0.491762	0.0486083	0.701003
XM_004007997.3	101119978	52351	67.1932	53.337	0.333178	0.0488517	0.701003
XM_015096774.1	101122032	58918	3.4951	2.07631	0.751314	0.0488605	0.701003
XM_004002738.3	101116363	5475	5.80119	0	inf	0.0488639	0.701003
XM_012097952.2	494441	7218	13.6255	9.65432	0.497065	0.0489201	0.701003
XM_015102519.1	101110712	36584	19.3657	15.8367	0.290232	0.0489315	0.701003
XM_004008791.3	101121933	55176	25.2998	20.3838	0.311701	0.0490636	0.701003
XM_012179392.2	101108309	56666	2.14274	1.52416	0.491446	0.0491413	0.701003
NM_001291506.1	101122702	64865	12.4393	8.55333	0.540351	0.0491889	0.701003
XM_015099215.1	101111567	13956	6.94949	4.61515	0.590529	0.0492013	0.701003
XR_001022604.2	101120539	7563	2.18928	0.331597	2.72295	0.0492813	0.701003
XM_012174025.1	100145877	5013	19.0261	16.9932	0.163027	0.0492975	0.701003
XM_015100179.1	101122459	18134	6.35067	6.24213	0.0248709	0.0493085	0.701003
XM_004013542.3	101111037	13170	2.05149	0.452805	2.17971	0.0493556	0.701003
XM_012181307.1	101118703	60070	46.8583	35.2486	0.41074	0.049441	0.701003
XM_015105251.1	105605939	873	2.78968	0.7246	1.94484	0.049544	0.701003
XM_004003358.2	101103283	8438	1.45023	0.44781	1.69533	0.0496047	0.701003
XM_015103027.1	101105372	38165	0.957422	0.0126477	6.24221	0.0497462	0.701003
XM_015097904.1	101105337	64935	6.63254	4.85866	0.449005	0.049926	0.701003
XM_004002064.2	101115240	3295	12.0221	6.06725	0.986578	0.0499279	0.701003

## Sheet: SP42 vs SP_LP21  Up
transcript_id	gene_id	feature_id	SP_LP21_FPKM	SP42_FPKM	log2(foldchange)	pvalue	qvalue
XM_012182491.2	101120499	0.32247	0.0181487	2.15777	-6.89353	1.23461e-05	0.0496605
XM_012119321.2	101114492	0.0632855	0.0184813	14.9873	-9.66345	1.34254e-05	0.0496605
XM_012105461.2	101113562	0.135921	0.005233	6.3295	-10.2402	1.95577e-05	0.0511879
XM_012187628.2	101121363	0.530526	2.29521	5.3777	-1.22836	5.43113e-05	0.0660279
XM_012178060.1	101113330	0.875607	33.0859	37.8074	-0.192453	6.33129e-05	0.0660279
XM_015098058.1	101112829	0.80723	2.8386	3.18815	-0.167539	8.22946e-05	0.0761019
XM_012099297.2	101109307	0.152307	0.0654597	5.87481	-6.48779	0.000139619	0.110668
XM_015096002.1	101112393	0.802907	12.0387	15.4268	-0.357756	0.000164062	0.11133
XM_015095017.1	443240	0.45611	1.319	3.92018	-1.57147	0.000165575	0.11133
XM_004013794.3	101109896	0.362316	0.709491	3.43933	-2.27727	0.000190242	0.11133
XM_004017814.3	101121551	0.858938	33.3123	39.678	-0.252287	0.000206069	0.11133
XM_004008498.2	101107698	0.85896	33.6897	39.5885	-0.232777	0.00021311	0.11133
XM_015104637.1	101118850	0.0573164	0.094621	18.3037	-7.59576	0.000227657	0.11133
XM_004017321.3	101117448	0.770403	16.0444	21.6176	-0.430133	0.000269537	0.116665
XM_012174768.2	101112211	0.409723	4.8032	12.8926	-1.42448	0.000361435	0.123449
XM_004012491.3	101103331	0.868655	12.9656	14.8949	-0.200131	0.000440459	0.123449
XM_004022383.3	101122169	0.880692	12.9309	14.9492	-0.209248	0.000487772	0.123449
XM_004005038.2	101118674	0.864322	28.7507	33.1794	-0.206692	0.000536187	0.12396
XM_015100317.1	101121543	0.860877	15.7095	18.216	-0.213574	0.000576007	0.127789
XM_004009981.3	101122787	0.898223	14.3785	16.5321	-0.201354	0.000645723	0.127789
XM_012182285.1	101118027	0.749655	14.5814	19.3312	-0.406805	0.000686177	0.127789
XM_015103961.1	101112875	0.831551	20.3045	24.5362	-0.273112	0.000689076	0.127789
XM_004018795.3	101102520	0.905595	88.3045	97.9755	-0.149935	0.000697863	0.127789
XM_012179336.2	100171391	0.571781	2.94626	6.2175	-1.07745	0.000827758	0.133622
XM_004001984.3	101116266	0.957459	35.1733	37.0237	-0.0739697	0.00083085	0.133622
XM_015092802.1	101119119	0.842124	45.2021	53.096	-0.232212	0.000900419	0.138556
XM_015097595.1	101112401	0.873416	40.7831	46.3383	-0.184235	0.000918816	0.138556
XM_004012945.3	100913170	0.870853	53.4424	61.2184	-0.195982	0.000949743	0.138556
XM_004018752.2	100505403	0.812193	10.5029	12.9256	-0.299449	0.000959547	0.138556
XM_004011657.3	100142676	0.815622	32.5513	40.1491	-0.302652	0.000969879	0.138556
XM_015105301.1	101104818	0.800445	10.3399	13.0179	-0.332271	0.000980151	0.138556
XM_015095901.1	101119474	0.820153	174.831	214.736	-0.296601	0.000986389	0.138556
XM_004019683.2	101111405	0.853312	16.0584	18.7355	-0.222448	0.00111641	0.1424
XM_004016430.3	101112417	0.355379	0.053858	1.98205	-5.20169	0.00121969	0.152077
XM_012121770.2	101109235	0.826191	8.17082	10.2597	-0.328439	0.00126648	0.153278
XM_015098828.1	101116160	0.884175	52.6599	59.8089	-0.183657	0.0013018	0.153278
XM_012098746.2	101110288	0.672644	5.90713	8.9367	-0.597286	0.00133906	0.153278
XM_004016888.2	101113362	0.791163	17.086	21.3018	-0.318166	0.00140789	0.159422
XM_012186563.2	101103166	0.486667	0.864801	3.2747	-1.92092	0.00144897	0.162416
XM_004015286.3	101104519	0.795139	6.16709	8.11355	-0.395742	0.00150539	0.16358
XM_012175773.1	105610652	0.781456	5.84953	7.6456	-0.386309	0.00151831	0.16358
XM_012185260.2	101110774	0.733737	8.05527	11.6605	-0.53363	0.00173924	0.169153
XM_004014239.3	101108937	0.388959	0.706663	3.45164	-2.28819	0.00174691	0.169153
XM_012149595.1	101115435	0.681778	3.54311	5.53482	-0.643521	0.00175023	0.169153
XM_012098700.1	101110623	0.809893	12.5795	15.1253	-0.26589	0.0017583	0.169153
XM_012138679.2	101102622	0.353786	0.113441	2.24785	-4.30853	0.00178345	0.169153
XM_004013066.3	101114713	0.935101	76.0905	80.912	-0.0886373	0.00183957	0.171599
XM_015094795.1	101110925	0.861556	58.6775	67.3991	-0.199922	0.00186253	0.171599
XM_012104797.1	101115250	0.918868	70.9676	77.3761	-0.124727	0.00192712	0.171599
XM_004011611.3	101117771	0.868651	12.1924	13.9484	-0.194126	0.00194973	0.171599
XM_004019024.3	101118230	0.822932	14.8503	18.3105	-0.302184	0.00195052	0.171599
XM_004021069.3	101119783	0.78234	33.7608	43.0202	-0.349664	0.00196325	0.171599
XM_004014387.3	101104080	0.854385	27.9303	32.8178	-0.232645	0.00196387	0.171599
XM_015101647.1	100499499	0.833843	92.0781	110.851	-0.267694	0.00198346	0.171951
XM_015103847.1	101106132	0.748338	13.8235	18.3726	-0.410434	0.00203429	0.171951
XM_004017995.3	100127209	0.915744	832.296	922.249	-0.14806	0.00204537	0.171951
XM_015105181.1	101104133	0.812103	38.5083	46.9315	-0.285389	0.00209551	0.173279
XM_004005578.3	101113739	0.851692	15.435	18.2952	-0.245264	0.00213275	0.174023
XM_004006542.3	541600	0.867859	14.6373	17.0345	-0.218816	0.00214843	0.174023
XM_004011207.3	101111973	0.760284	16.617	22.1659	-0.415685	0.00219369	0.176401
XM_012189960.2	101108509	0.813045	111.82	136.343	-0.286052	0.00223626	0.176603
XM_015098466.1	101104253	0.770744	18.3532	23.9074	-0.381424	0.00229	0.176603
XM_012104244.2	101102280	0.591717	7.14335	12.2662	-0.780011	0.00230201	0.176603
XM_004006372.2	101121759	0.920381	153.807	168.085	-0.128076	0.00232334	0.176603
XM_004008469.3	101122104	0.803072	22.115	28.4548	-0.363646	0.00233395	0.176603
XM_004018815.3	101107557	0.767411	7.22867	9.86391	-0.448429	0.0023358	0.176603
XM_004005160.3	101106408	0.862008	12.2928	14.5263	-0.240858	0.00234782	0.176603
XM_004019706.3	100846985	0.881143	33.2312	37.917	-0.190307	0.00235161	0.176603
XM_015099426.1	100302308	0.344188	0.308513	2.81505	-3.18976	0.00236018	0.176603
XM_015098260.1	101113507	0.85693	12.8083	14.9202	-0.220189	0.00260694	0.182031
XM_004014624.3	101120005	0.920617	31.6846	34.6154	-0.127632	0.00261473	0.182031
XM_012188639.2	101111475	0.88454	10.4643	12.2174	-0.223461	0.00264098	0.182031
XM_004008565.2	101103062	0.799817	44.856	55.9328	-0.318391	0.00290144	0.191651
XM_012177403.2	101107859	0.309655	1.93377	8.31958	-2.1051	0.00314948	0.195376
XM_015103060.1	101108786	0.805932	34.3736	43.9788	-0.355507	0.00321334	0.195376
XM_004002270.2	101102351	0.952908	31.928	33.8956	-0.0862766	0.00322443	0.195376
XM_004019731.3	101123335	0.819621	20.6624	26.2522	-0.345429	0.00323151	0.195376
XM_004017846.3	101107901	0.888097	14.4468	16.3008	-0.174186	0.00325938	0.195376
XM_015098027.1	101119403	0.863527	89.5628	103.489	-0.208511	0.00329251	0.195376
XM_015093438.1	101104298	0.942546	33.7593	36.066	-0.0953558	0.00329812	0.195376
XM_004009596.3	101113069	0.740233	78.3236	107.915	-0.46237	0.00332757	0.195376
XM_012175934.2	101123366	0.873831	11.8768	13.7416	-0.210412	0.00337068	0.196866
XM_015093149.1	101106572	0.85485	57.5043	68.0009	-0.241885	0.00347934	0.197839
XM_012176821.2	101116045	0.569231	52.4678	94.0243	-0.8416	0.0035418	0.197839
XM_015093853.1	101108475	0.924161	22.3349	23.9914	-0.103216	0.0036239	0.197913
XM_004001786.2	101107909	0.625086	44.6025	72.9619	-0.71002	0.00368174	0.197913
XM_004018854.3	101117797	0.847239	296.34	355.265	-0.261639	0.00368737	0.197913
XM_004007642.2	101105406	0.849008	102.886	123.949	-0.268704	0.00369181	0.197913
XM_015100103.1	105602034	0.891573	36.4715	41.7185	-0.193918	0.00373871	0.19851
XM_015091739.1	101108187	0.848852	26.8646	31.7471	-0.24092	0.00378649	0.19914
XM_015103075.1	101103681	0.658238	3.76608	5.98454	-0.668176	0.00382458	0.200195
XM_004002479.3	101112613	0.816906	14.7403	18.3314	-0.314554	0.00400072	0.204884
XM_004009646.2	101102901	0.277767	0.158253	3.44344	-4.44354	0.00401953	0.204884
XM_012099687.2	101105366	0.769697	17.9793	23.1161	-0.362557	0.00405519	0.204884
XM_012188858.2	101119924	0.859812	32.8265	38.4761	-0.229102	0.00412136	0.205224
XM_015099835.1	101117268	0.838163	11.3085	13.1122	-0.213504	0.00419988	0.205224
XM_012095885.2	101110174	0.90119	49.443	55.026	-0.154349	0.00421133	0.205224
XM_004013554.3	101113868	0.722136	9.64987	13.6654	-0.501948	0.00421396	0.205224
XM_004006897.3	101102802	0.905867	57.9474	63.3082	-0.127649	0.00426611	0.205224
XM_004020746.3	101102028	0.792959	24.6496	31.3625	-0.347478	0.0042693	0.205224
XM_004006766.3	101112043	0.910446	47.0392	51.8516	-0.140522	0.00428958	0.205224
XM_004014287.2	101120682	0.286521	0.123495	3.11173	-4.65519	0.00431348	0.205224
XM_012190490.2	101108943	0.831899	15.9034	18.9337	-0.25162	0.00432423	0.205224
XM_015095742.1	101105329	0.758573	27.7804	35.7931	-0.365616	0.00434677	0.205224
XM_004016208.2	101117359	0.848224	22.6961	27.2491	-0.263767	0.00441055	0.205224
XM_012105050.2	105604929	0.511536	25.6304	48.5478	-0.921554	0.00441738	0.205224
XM_015103590.1	106991868	0.915894	26.3646	29.47	-0.160643	0.00441998	0.205224
XM_012097843.2	101109740	0.191691	0.106817	5.09219	-5.57507	0.00454456	0.205664
XM_015099776.1	101116591	0.842987	8.4845	10.8391	-0.353349	0.00458347	0.205664
XM_004019408.3	101104615	0.841713	10.4419	12.2247	-0.227407	0.00460504	0.205664
XM_004008450.3	101116725	0.916636	89.7216	98.0898	-0.128648	0.00477009	0.20927
XM_015092882.1	101107424	0.848328	10.439	12.2779	-0.234086	0.00484689	0.210101
XM_004022246.3	101105553	0.452707	8.14451	18.794	-1.20637	0.00490671	0.210661
XM_012105223.1	101109855	0.337225	0.021852	2.14274	-6.61555	0.00490711	0.210661
XM_015103256.1	101103106	0.857918	15.542	18.1878	-0.226796	0.00493574	0.210661
XM_004010332.3	101121520	0.782051	8.23914	10.682	-0.374616	0.0051048	0.213052
XM_012100950.2	101112105	0.830534	17.5789	21.3399	-0.279709	0.00513257	0.213052
XM_012178564.2	101108568	0.889367	19.4607	21.8072	-0.164242	0.00518503	0.213052
XM_015100411.1	101108596	0.831224	46.5064	56.4778	-0.280254	0.00520419	0.213052
XM_015094037.1	101102891	0.486364	1.27889	3.62003	-1.50112	0.0052085	0.213052
XM_004008589.2	101109965	0.851359	26.195	30.9619	-0.241201	0.00522046	0.213052
XM_004014219.3	105601866	0.925667	22.9884	24.8554	-0.112657	0.00522215	0.213052
XM_004018549.3	101104788	0.846103	9.63267	11.4576	-0.250295	0.00531638	0.213986
XM_015094280.1	101102710	0.928149	24.1774	26.4359	-0.128839	0.00540798	0.214022
XM_004021352.3	101111422	0.944392	32.8971	34.9247	-0.0862863	0.00544882	0.214022
XM_012184400.2	101111891	0.327531	0.884118	4.99808	-2.49906	0.00549796	0.214457
XM_015095416.1	101123371	0.878548	16.8343	19.214	-0.190756	0.00551682	0.214457
XM_004001894.3	101114221	0.852643	168.679	197.273	-0.225913	0.00555596	0.214457
XM_004017400.3	101114308	0.833146	9.89785	12.1597	-0.296924	0.00557637	0.214457
XM_004014303.3	101103338	0.848445	103.719	123.587	-0.252848	0.00567182	0.215549
XM_012177953.2	101121931	0.552948	1.65629	4.18316	-1.33664	0.00587353	0.218351
XM_004008077.2	101120824	0.90269	31.7416	35.5925	-0.165198	0.0059614	0.218351
NM_001177677.1	100415774	0.864012	874.802	1008	-0.204463	0.00599081	0.218351
XM_015091861.1	101112772	0.854792	21.5694	25.155	-0.221857	0.00608156	0.218351
XM_012174854.2	101102891	0.66518	7.60027	12.0912	-0.669829	0.00608921	0.218351
XM_015102268.1	100270718	0.923052	60.9616	66.9759	-0.135741	0.00615671	0.218351
XM_015103803.1	101119868	0.733132	17.9341	24.8086	-0.468135	0.00624759	0.218351
XM_012118454.2	101103948	0.468756	1.58381	4.10125	-1.37266	0.00627701	0.218351
XM_004016534.3	101102837	0.862433	23.9857	27.6986	-0.207637	0.00631892	0.218351
XM_015093729.1	101102131	0.763432	61.1338	81.3657	-0.412452	0.00632283	0.218351
XM_004020185.3	101118067	0.94401	23.2119	24.9889	-0.106423	0.00638148	0.218351
XM_004015271.2	101122972	0.85809	15.2466	17.7899	-0.22257	0.00640194	0.218351
XM_015102432.1	101109306	0.692062	4.5896	7.01065	-0.611182	0.00642597	0.218351
XM_012178154.2	101104453	0.914921	21.1805	22.9297	-0.114481	0.00643537	0.218351
XM_015098521.1	101117176	0.76115	15.8864	21.164	-0.41382	0.00644231	0.218351
XM_004011781.2	101117939	0.889988	54.5492	61.77	-0.179349	0.00646884	0.218351
XM_004018727.3	101106552	0.134351	1.30491	15.056	-3.52832	0.00651049	0.218351
XM_012174456.1	101114508	0.477017	1.08129	3.75244	-1.79508	0.00651902	0.218351
NM_001280704.1	101112748	1.02136	139.382	139.539	-0.00162638	0.00653661	0.218351
XM_015098123.1	101107611	0.434384	5.59486	13.1674	-1.23479	0.00658786	0.218351
XM_004020937.3	101108445	0.838233	88.4126	104.268	-0.237976	0.00659213	0.218351
NM_001308578.1	443258	0.862576	238.05	276.106	-0.213959	0.00674032	0.219992
XM_012174347.2	106990101	0.877577	898.403	1029.15	-0.196016	0.00691664	0.224427
XM_004017459.3	100037692	0.857435	77.6973	92.5879	-0.252959	0.00696324	0.225159
XM_015100211.1	101117188	0.874432	17.7076	20.0626	-0.180138	0.00697979	0.225159
XM_004013035.2	101106952	0.844004	21.0074	25.0264	-0.252552	0.00700765	0.225403
NM_001012457.2	497274	0.71327	301.072	428.159	-0.508041	0.00721733	0.229343
XM_015104698.1	101108370	0.876982	29.1681	33.0346	-0.179587	0.00722955	0.229343
XM_015101962.1	101120868	0.938283	45.3056	48.3937	-0.0951303	0.00723078	0.229343
XM_004004885.3	101122170	0.719945	4.0681	5.74648	-0.498324	0.00724618	0.229343
XM_015100831.1	101122216	0.841207	11.3425	13.7549	-0.278208	0.00725416	0.229343
XM_004016406.2	101106200	0.742512	15.0001	20.301	-0.43658	0.00735833	0.229591
XM_012107347.2	101108980	0.792085	18.9973	24.0367	-0.339442	0.00736869	0.229591
XM_012181295.1	101119052	0.721014	8.34723	11.6717	-0.483643	0.00743913	0.229591
XM_012178131.1	101109660	0.886819	84.6393	94.3609	-0.156861	0.00747844	0.229591
XM_012188067.2	100302308	0.415502	0.514991	2.74353	-2.41342	0.00749972	0.229591
XM_004018467.3	101106208	0.870149	20.7444	23.9216	-0.205596	0.00760007	0.229591
XM_004008795.3	101122782	0.949776	77.3846	82.7433	-0.0965969	0.00762353	0.229591
XM_015096456.1	101116399	0.743844	10.2844	14.4799	-0.493594	0.00764396	0.229591
XM_004019640.2	101122561	0.789092	96.7382	124.685	-0.366125	0.0076515	0.229591
XM_004006301.3	101104648	0.7848	7.58176	9.89563	-0.384259	0.00778619	0.230572
XM_004004940.3	101114421	0.8607	69.0188	79.7085	-0.207745	0.00784207	0.230572
XM_012178998.2	101111801	0.405972	0.982035	3.64374	-1.89157	0.00787574	0.230572
XM_015097569.1	101107533	0.830675	12.9207	15.5118	-0.263688	0.00789424	0.230572
XM_015101752.1	101117537	0.862222	17.5938	20.654	-0.231351	0.00789561	0.230572
XM_012183944.2	101116062	0.450172	1.18265	2.73469	-1.20936	0.00802979	0.232355
XM_012099977.2	101112854	0.783317	27.9891	35.2102	-0.33113	0.00815167	0.232544
XM_015098745.1	101122874	0.618756	12.8883	18.9374	-0.555182	0.00817205	0.232544
XM_012180015.2	101118190	0.705966	108.096	153.764	-0.508407	0.00822105	0.232544
XM_004013001.2	101119834	0.847036	20.4642	24.1911	-0.241373	0.00824379	0.232544
XM_012173615.1	101108732	0.771692	15.705	20.4279	-0.379311	0.00824446	0.232544
XM_004001757.3	101121891	0.788982	16.3186	20.6439	-0.339193	0.0083955	0.234033
XM_015104975.1	101122174	0.908958	30.17	33.5006	-0.15107	0.00844119	0.234033
XM_015101676.1	101118902	0.829943	201.7	247.144	-0.293139	0.00847152	0.234033
XM_012180867.2	101114526	0.80254	10.1275	12.9418	-0.353755	0.00848555	0.234033
XM_004017802.3	101118223	0.821804	17.1675	20.82	-0.278289	0.00855687	0.234089
XR_001435371.1	101118462	0.872821	26.4324	29.7684	-0.171473	0.00869729	0.237135
XM_004018013.3	101106717	0.874378	18.7678	20.8216	-0.149826	0.00898442	0.237861
XM_004004271.3	101113987	0.839493	32.7051	38.7811	-0.24584	0.0090162	0.237861
XM_015093868.1	101107346	0.704354	5.72554	8.27454	-0.531267	0.00902402	0.237861
XM_004022004.3	101102702	0.601437	8.97388	15.3643	-0.775781	0.00904555	0.237864
XM_015100374.1	101118293	0.901951	77.9985	85.766	-0.13696	0.00908448	0.238323
XM_004019714.3	101118743	0.703603	7.26848	10.4353	-0.521749	0.00912142	0.238727
XM_015091818.1	101109322	0.865479	39.1956	45.4218	-0.212692	0.00917194	0.238847
XM_012179698.2	101120750	0.718233	51.4533	72.4628	-0.493976	0.00919056	0.238847
XM_004012564.3	101121435	0.573918	4.37909	8.62758	-0.978325	0.00930404	0.240669
XM_015101203.1	101110363	0.879392	17.3578	19.8776	-0.195555	0.00945291	0.242822
XM_015096851.1	101115798	0.903501	17.5348	19.399	-0.145758	0.00955954	0.243684
XM_015098625.1	101119406	0.811262	47.6885	58.9381	-0.305559	0.0096204	0.243684
XM_004004167.3	101108984	0.916957	323.53	347.492	-0.103083	0.00981287	0.243684
XM_004005667.2	101114253	0.815494	86.2987	108.288	-0.327466	0.00986403	0.243684
XM_015094520.1	101115449	0.889998	42.1604	47.0907	-0.159556	0.00987041	0.243684
XM_015101804.1	101102269	0.801721	11.8159	14.0984	-0.254807	0.00990728	0.243684
XM_015098918.1	101108846	0.843071	21.2631	25.5533	-0.265153	0.00991316	0.243684
XM_004016071.2	101123231	0.78989	13.7608	16.8635	-0.293337	0.00992568	0.243684
XM_004006072.2	101112301	0.904172	125.297	138.672	-0.146325	0.0100878	0.246412
XM_004020957.1	101113297	0.484098	2.16112	5.80422	-1.42532	0.0101291	0.246412
XM_015104321.1	101113388	0.770498	31.9656	41.3773	-0.372319	0.0101551	0.246412
XM_004021679.3	101106904	0.902338	112.23	123.612	-0.139368	0.0102148	0.246412
XM_015093884.1	101107272	0.850826	18.2007	21.5584	-0.244255	0.0102705	0.246412
XM_015101646.1	101108689	0.914473	15.5796	17.2878	-0.150099	0.0103544	0.246412
XM_015092156.1	101104282	0.868654	31.0574	35.9427	-0.210763	0.0104385	0.247071
XM_004019603.3	101111917	0.826921	36.5474	44.2442	-0.275721	0.0104421	0.247071
XM_012180317.1	101121266	0.69184	4.09603	5.62869	-0.458574	0.0107382	0.251397
XM_004006689.3	101114182	0.740257	7.27617	9.70253	-0.415182	0.0108189	0.251693
XM_012177849.2	101104538	0.721826	33.9406	47.116	-0.473204	0.010856	0.251995
XM_012102362.2	101104947	0.906895	49.3371	54.2016	-0.135662	0.0109531	0.251995
XM_004021068.3	101119526	0.822082	7.66967	9.28305	-0.275434	0.0110529	0.251995
XM_012185387.2	101118713	0.833546	45.0171	54.3747	-0.272464	0.0110982	0.251995
XM_015092799.1	101116547	0.870781	11.298	13.4125	-0.247503	0.0111552	0.251995
XR_001025578.2	101103959	0.84736	23.4628	28.1596	-0.263256	0.0111621	0.251995
XM_012161620.2	101117485	0.190637	0.644125	7.55106	-3.55127	0.0112224	0.251995
XM_004010731.3	101113414	0.83057	43.0714	52.6652	-0.290119	0.0112312	0.251995
XM_012182022.2	101104752	0.798437	39.6233	50.3325	-0.345142	0.0112881	0.251995
NM_001290006.2	101107870	0.843279	108.901	129.48	-0.249713	0.0113088	0.251995
XM_004015004.3	101119240	0.95449	55.8897	59.5965	-0.0926454	0.0113689	0.252527
XM_012186905.1	101109816	0.757371	15.534	20.8297	-0.42321	0.0113895	0.252527
XM_015093114.1	101122581	0.768727	12.7662	16.7869	-0.394999	0.0114803	0.253274
XM_004015161.1	101114801	0.88261	136.611	157.683	-0.20696	0.0115052	0.25332
XM_004014949.3	101104926	0.890957	17.9917	19.7836	-0.136978	0.0116041	0.25387
XM_004008872.2	101120491	0.887897	25.1188	28.4017	-0.177207	0.0116588	0.25387
XM_012186372.2	101109892	0.921471	22.8069	24.4696	-0.101522	0.0116871	0.25387
XM_004016303.3	101102511	0.890576	132.543	151.477	-0.192639	0.0117283	0.25387
XM_015094090.1	101102970	0.457858	3.87112	9.27311	-1.2603	0.0117445	0.25387
XM_004002063.2	101114476	0.855041	19.5092	23.4267	-0.263999	0.011759	0.25387
XM_004023033.3	101109081	0.846679	41.2541	48.8176	-0.242863	0.0118107	0.254492
XM_015102438.1	101118483	0.926978	27.0896	29.3148	-0.113892	0.0119262	0.255574
XM_012120160.2	101108183	0.855325	9.95409	11.5048	-0.208877	0.01193	0.255574
XM_012103922.2	101109060	0.866752	23.5536	27.5801	-0.227682	0.0122291	0.258049
XM_012189155.2	101121958	0.880811	14.5077	16.812	-0.212669	0.012305	0.258049
XM_012190421.2	101120265	0.821428	7.70488	9.19903	-0.255709	0.0123058	0.258049
XM_012180649.2	101108392	0.837205	10.8176	12.8363	-0.246845	0.0123696	0.258049
XM_015102976.1	101123249	0.863645	22.223	25.8084	-0.215784	0.0123825	0.258049
XM_012177980.2	101104061	0.850896	19.3485	23.6941	-0.292309	0.0124235	0.258049
XM_015094091.1	101103711	0.774955	15.4194	19.9361	-0.370639	0.0124347	0.258049
XM_004022501.3	101109336	0.882024	88.7118	101.082	-0.188322	0.0124386	0.258049
XM_015105015.1	101106826	0.793066	24.1307	30.2692	-0.326983	0.0125355	0.258049
XM_012107456.1	100216464	0.838433	57.1047	69.2296	-0.27778	0.0125571	0.258049
XM_012097043.1	101108255	0.542904	1.45023	3.60608	-1.31414	0.0126268	0.258522
XM_012181240.1	101116151	0.844201	22.5561	26.3307	-0.223226	0.0126711	0.258952
XM_012099936.2	101110881	0.772609	5.59667	7.67088	-0.454822	0.0129623	0.261372
XM_004008952.3	101118695	0.646063	2.67076	4.56402	-0.773056	0.0129659	0.261372
XM_004013650.3	101117005	0.922304	31.1591	34.8534	-0.161645	0.0131237	0.261562
XM_015093177.1	101112295	0.944312	40.3256	43.0853	-0.0955006	0.0131288	0.261562
XM_004006009.2	101118771	0.790121	38.6773	48.9535	-0.339925	0.0131904	0.262318
XM_015094794.1	101103147	0.877665	33.5121	38.1806	-0.18816	0.0132549	0.26291
XM_015098794.1	101102914	0.862107	14.1876	16.3856	-0.207798	0.0133492	0.263133
XM_012190556.2	101117612	0.869333	44.5463	51.6236	-0.212727	0.0134688	0.263133
XM_004010414.2	101122111	0.927719	28.598	30.9124	-0.112271	0.0134724	0.263133
XM_012178623.2	101119211	0.877184	63.6581	73.5328	-0.208045	0.0135112	0.263133
XM_015101561.1	101112597	0.504942	1.38834	3.71027	-1.41817	0.0136988	0.263916
XM_004016097.3	101107728	0.876776	11.7854	13.4988	-0.195822	0.0139373	0.267119
XM_004005585.2	101116032	0.863987	11.9082	13.9795	-0.231355	0.0139637	0.267164
XM_015098577.1	101105513	0.904256	26.6322	29.5517	-0.150071	0.0140393	0.267952
XM_015105332.1	101106506	0.898642	15.8664	17.3794	-0.1314	0.0140723	0.267952
XM_012185190.2	101109754	0.709693	8.11858	11.4509	-0.496163	0.0142077	0.268591
XM_012175513.1	101111956	0.775749	11.242	14.6453	-0.381538	0.0144568	0.270992
XM_015103865.1	101115175	0.898813	29.4078	33.1814	-0.174179	0.0145579	0.272426
XM_015096646.1	101106171	0.420795	8.39986	18.2806	-1.12188	0.0146313	0.272823
XM_015104970.1	101119621	0.860819	22.5698	26.5347	-0.233488	0.0146529	0.272823
XM_012174769.2	101112211	0.560145	15.8165	29.2426	-0.886645	0.0147129	0.273178
XM_012179224.1	101122785	0.819142	10.3042	12.7275	-0.304713	0.0147212	0.273178
XM_004002838.2	101120371	0.874838	17.212	19.9508	-0.213028	0.0147631	0.2735
XM_012098371.2	101104706	0.635605	11.1144	17.1846	-0.628692	0.0148538	0.27472
XM_004008696.3	101117073	0.847586	35.8707	43.0365	-0.262758	0.0149139	0.274917
XM_012106921.2	101102435	0.727413	9.93074	14.0827	-0.503946	0.0149922	0.275149
XM_004006586.3	101109689	0.809106	27.5221	34.7508	-0.336453	0.0150009	0.275149
XM_015097145.1	101120753	0.680732	7.46777	11.1575	-0.579271	0.0150565	0.275344
XM_004003279.2	101103613	0.878396	14.2256	16.5887	-0.221709	0.0150611	0.275344
XM_004022273.2	101112792	0.83945	11.0047	13.2005	-0.262478	0.0151987	0.276823
XM_015098194.1	101117856	0.723908	5.62425	8.23312	-0.54978	0.0152095	0.276823
NM_001162548.1	100302306	0.916451	22.0058	24.0546	-0.128426	0.0152335	0.276823
XM_012168162.2	101112041	0.755154	5.22658	7.25025	-0.472164	0.0152419	0.276823
XM_004006975.3	101122773	0.643176	12.8399	20.1552	-0.650515	0.0153594	0.278047
XM_015100263.1	101106964	0.813218	7.84033	9.5904	-0.290677	0.0155088	0.278084
XM_004010302.3	101114524	0.847311	25.6615	30.4866	-0.248571	0.0156135	0.278084
XM_004007125.3	101119127	0.87535	15.0397	17.2435	-0.197277	0.0156172	0.278084
XM_004017842.3	101106628	0.912753	17.6186	18.9374	-0.104133	0.015632	0.278084
XM_012149013.1	101110653	0.707228	4.45026	6.75685	-0.60246	0.0156714	0.278084
XM_004018936.3	494436	0.707046	38.2018	57.6625	-0.593992	0.0157178	0.278084
XM_012160309.2	101109602	0.9204	27.5668	29.9775	-0.120949	0.0157373	0.278084
XM_015094351.1	101106756	0.853542	10.0955	12.08	-0.25891	0.0158854	0.278504
NM_001162550.1	100302308	0.731094	11.7515	16.9625	-0.529498	0.0159506	0.278504
XM_012098468.1	101102340	0.870026	23.8034	27.4684	-0.206605	0.0160047	0.278504
XM_004002807.2	101113030	0.888322	123.328	141.264	-0.195885	0.0160322	0.278504
XR_001041244.2	101114612	0.707685	3.74649	5.68335	-0.601203	0.0161009	0.278504
XM_004002164.3	101117287	0.939388	133.62	144.057	-0.108496	0.0161877	0.278504
XM_004008880.3	101122023	0.882696	48.2225	55.621	-0.205925	0.0162777	0.278675
XM_015097272.1	101115039	0.846525	11.1875	13.4559	-0.266356	0.0162864	0.278675
XM_004005603.3	101120152	0.852292	26.8962	31.5822	-0.231708	0.0165635	0.281478
XM_004005238.3	101113133	0.868503	34.0747	40.4812	-0.248552	0.0167789	0.283457
XM_004005564.3	101109868	0.918748	19.8498	21.6423	-0.12473	0.0172416	0.288394
XM_015102578.1	101118057	0.825488	99.1581	118.278	-0.254385	0.0173226	0.288394
XM_012111055.2	443346	0.804279	14.8422	19.0029	-0.356521	0.0173646	0.288465
XM_012107715.2	101108890	0.858086	6.36808	7.13859	-0.164779	0.0176173	0.291397
XM_012095385.1	101104337	0.657748	2.50886	4.28301	-0.771591	0.0176199	0.291397
XM_015096465.1	101116399	0.690648	3.87211	5.91868	-0.612155	0.0178077	0.29191
XM_012179459.2	101115623	0.74999	8.22174	11.2137	-0.447746	0.0178083	0.29191
XM_004020110.2	101121559	0.8818	21.6515	24.768	-0.194013	0.0178087	0.29191
XR_001039255.2	101114599	0.619703	5.4653	8.83294	-0.692592	0.0178691	0.292171
XM_015099210.1	101109288	0.743745	7.93978	10.8281	-0.447607	0.0178984	0.292171
XM_012177833.2	101105746	0.879187	19.7106	22.5712	-0.195511	0.0179036	0.292171
XM_015101718.1	101115232	0.79575	24.4643	30.9312	-0.338383	0.0181583	0.293735
XM_004012504.3	101106697	0.780585	12.4933	17.019	-0.445995	0.0181879	0.293783
XM_004017847.3	101108166	0.907594	16.9535	18.4552	-0.122439	0.0182141	0.293783
XM_015100539.1	101106614	0.586989	1.71233	3.5122	-1.03642	0.0183803	0.295176
XM_012095242.2	100302307	0.866157	10.466	12.2185	-0.223352	0.0184245	0.295339
XM_015094143.1	101103145	0.802356	23.7788	30.4492	-0.356732	0.0184437	0.295339
XM_004001972.2	101112859	0.83912	50.9846	60.1951	-0.239584	0.0186536	0.297366
XM_004001807.3	101114065	0.866183	9.94094	11.2995	-0.184803	0.0186548	0.297366
XM_015096675.1	101104663	0.886832	39.2555	44.5519	-0.182593	0.0186775	0.297366
XM_015104588.1	101105304	0.909934	27.607	30.1269	-0.126019	0.0189391	0.299957
XM_015101343.1	101122627	0.749519	17.7079	24.7909	-0.485417	0.0189564	0.299957
XM_004010315.3	101117671	0.730414	13.998	19.3321	-0.465777	0.018983	0.299957
XM_015098432.1	101118709	0.256887	1.16609	5.11759	-2.13378	0.0190388	0.299957
NM_001161734.1	100302028	0.865685	11.9744	13.6931	-0.193502	0.0190565	0.299957
XM_004002467.3	101109498	0.900664	21.3448	23.9633	-0.166938	0.0190894	0.30005
XM_004020478.3	101121561	0.499824	3.23487	6.55456	-1.01879	0.0192824	0.30142
XM_015098963.1	101123220	0.914408	30.4358	32.9237	-0.113355	0.0193229	0.30142
XM_004015113.3	101102921	0.861578	70.3053	81.0431	-0.205057	0.0194301	0.30142
XM_015102143.1	101112604	0.76637	7.58506	10.1171	-0.415559	0.0194814	0.30142
XM_015098717.1	101117778	0.831484	40.2705	48.7305	-0.275101	0.0195332	0.30142
XM_012180803.2	101123635	0.888738	39.1511	43.9751	-0.167632	0.0195461	0.30142
XM_015092575.1	101107061	0.87841	37.8175	44.0837	-0.221192	0.0195744	0.30142
XM_012097951.1	101102091	0.27475	1.03321	5.26238	-2.34858	0.019584	0.30142
XM_012175741.2	101121894	0.73838	5.37144	7.49577	-0.480767	0.019654	0.302078
XM_004012605.3	101109627	0.926142	22.5927	24.1746	-0.0976307	0.0197302	0.302311
XM_004002419.3	101118651	0.730415	5.81358	8.07245	-0.47358	0.0197945	0.302311
XM_004013176.3	101105343	0.911698	27.4789	30.1002	-0.131447	0.0198296	0.302311
XM_004017958.3	101114646	0.924099	9.88228	11.097	-0.16725	0.0198598	0.302311
XM_004012767.3	101106343	0.840032	24.774	29.6061	-0.257066	0.0199629	0.302407
XM_004015112.3	101102664	0.845148	7.68976	8.9	-0.210867	0.0201328	0.302648
XM_015096313.1	106991221	0.865633	41.8951	48.2699	-0.204342	0.0201558	0.302648
XM_012184111.2	101109456	0.926858	25.1362	27.3039	-0.119344	0.0201913	0.302648
XM_015095827.1	101118272	0.773638	5.69336	7.30883	-0.36036	0.0202195	0.302648
XM_004019707.3	101117121	0.752318	12.0985	17.1184	-0.500716	0.0202333	0.302648
NM_001267874.1	100913152	0.627044	37.6549	62.307	-0.726556	0.0202588	0.302648
XM_012102859.1	101107917	0.828531	18.9062	23.4298	-0.309489	0.0203583	0.303475
XM_012100887.2	101110546	0.268127	57.9892	142.96	-1.30176	0.02039	0.303475
XM_015104158.1	101123008	0.890056	63.1865	71.334	-0.174974	0.0204286	0.303475
XM_012097878.2	101113364	0.827695	11.6657	14.3289	-0.296662	0.0207415	0.305603
XM_015092875.1	101105143	0.679558	4.77535	7.47032	-0.645564	0.0207622	0.305603
XM_004010736.3	101114615	0.886416	115.323	131.266	-0.186808	0.0207646	0.305603
XM_004002936.3	101103773	0.836138	175.331	215.624	-0.298436	0.0208205	0.305626
XM_015096726.1	101111025	0.701805	11.3729	16.4375	-0.531387	0.0208212	0.305626
XM_015096604.1	101109616	0.910452	34.9355	38.1984	-0.128815	0.0208919	0.306258
XM_004006313.3	101107428	0.859786	97.8773	115.263	-0.235889	0.0209688	0.306575
XM_004015571.3	101122973	0.80751	7.68619	9.2912	-0.273596	0.0210493	0.306944
XM_015099659.1	101122541	0.847555	29.9893	35.3177	-0.235941	0.0210998	0.307276
XM_015098824.1	101113686	0.882718	21.034	23.7999	-0.178232	0.0213408	0.308902
XM_015104286.1	101114163	0.909301	33.3755	36.717	-0.137659	0.0213506	0.308902
XM_015097838.1	101122117	0.903907	28.5897	32.3054	-0.176284	0.0214396	0.309422
XM_004019801.2	101105613	0.887879	157.115	179.384	-0.191235	0.0214702	0.309422
XM_015098184.1	101117089	0.88538	40.8341	46.3916	-0.184089	0.0215372	0.309777
XM_012186148.2	101109026	0.894246	35.2192	39.0142	-0.14764	0.0216231	0.309777
XM_004010530.3	101107604	0.761129	6.40654	8.46705	-0.402314	0.0216493	0.309777
XM_015092311.1	101109237	0.860476	28.7102	33.2523	-0.211888	0.021667	0.309777
XM_015100420.1	101113264	0.857517	14.3881	16.8256	-0.225785	0.0216952	0.309777
XM_004005972.2	101108469	0.601208	4.69736	8.3569	-0.831116	0.0217182	0.309777
XM_015104738.1	101117736	0.821029	7.46185	9.19227	-0.300887	0.0218126	0.309981
XM_004002239.3	101115079	0.881003	19.8045	22.7443	-0.199674	0.0218468	0.309981
XM_004007019.2	101112386	0.862041	75.9597	89.2986	-0.233403	0.0218501	0.309981
XM_012095421.2	101106875	0.922636	43.8228	48.4173	-0.143842	0.0219298	0.310119
XM_015100709.1	101121964	0.817582	9.85129	12.1538	-0.303021	0.0220496	0.310119
XM_004022917.2	101115773	0.877298	51.8023	59.754	-0.206019	0.0220627	0.310119
XM_012101269.2	101104099	0.699869	11.429	16.7128	-0.54825	0.0222615	0.310737
XM_004022464.3	101121072	0.78128	1770.2	2268.72	-0.357965	0.0222958	0.310825
XR_001028176.2	101103949	0.693974	2.93424	4.4599	-0.604023	0.0224418	0.310899
XM_015095449.1	101103804	0.885271	15.5129	17.5309	-0.176438	0.0224575	0.310899
XM_012185257.2	101110774	0.508459	4.94904	11.3338	-1.19541	0.0226529	0.310899
XM_004014385.3	101103829	0.85854	29.8228	34.6545	-0.21663	0.02268	0.310899
XM_004002240.2	101115329	0.76875	4.53298	6.83341	-0.592147	0.0230286	0.314715
XM_015103210.1	101108527	0.724203	6.94627	9.67558	-0.478109	0.0232888	0.31547
XM_015101789.1	101112091	0.736804	13.3739	18.5714	-0.473655	0.0233184	0.31547
XM_012101990.2	101105798	0.804677	14.796	18.485	-0.321146	0.0233466	0.31547
NM_001142512.1	100216436	0.878975	24.2745	27.7273	-0.191864	0.0234068	0.31547
XM_004020982.2	101118844	0.865285	19.2494	22.3534	-0.215687	0.0234553	0.31547
XM_004012309.3	101118708	0.83993	17.9507	20.7981	-0.212411	0.0234651	0.31547
XM_004021116.2	101113902	0.858141	19.2081	22.6843	-0.239983	0.0234847	0.31547
XM_004002609.2	101102770	0.790452	12.5841	16.0754	-0.35326	0.0235851	0.31547
XM_012180560.2	101105117	0.375067	2.02487	6.01779	-1.57141	0.0235919	0.31547
XM_004012507.3	101107451	0.805169	10.1426	12.4889	-0.300215	0.0236036	0.31547
XM_012099382.2	101109394	0.69593	3.8133	5.95153	-0.642222	0.0236605	0.31547
XM_004008711.3	101121677	0.865044	21.3182	24.7874	-0.217526	0.0237319	0.31547
XM_004014372.3	101122540	0.842137	28.461	33.7092	-0.244153	0.0238172	0.31547
XM_004004488.3	101107845	0.898879	28.7003	32.2875	-0.16991	0.0238298	0.31547
XM_004010346.3	101103725	0.78163	22.6217	29.265	-0.371469	0.0238545	0.31547
XM_004014956.3	101106706	0.795827	14.6622	18.7129	-0.351925	0.0239248	0.31547
XM_015099602.1	101111648	0.729633	30.9689	43.4566	-0.488755	0.0239367	0.31547
XM_015094274.1	101118257	0.91112	54.0083	59.0205	-0.128034	0.0241942	0.317009
XM_012135557.2	101105979	0.864574	19.8682	22.9598	-0.208653	0.024227	0.317009
XM_012133115.2	101112620	0.919759	18.5574	20.543	-0.146647	0.0243049	0.317009
XM_004012669.2	101103248	0.827229	15.5022	18.6372	-0.265713	0.0243246	0.317009
XM_004005934.3	101120398	0.834057	9.42167	11.4185	-0.277319	0.0243568	0.317009
XM_004014329.2	101111732	0.910403	133.846	148.128	-0.146271	0.0243684	0.317009
XM_015100403.1	101104521	0.6678	6.90717	10.7075	-0.632457	0.024369	0.317009
XM_004017757.3	101106286	0.849305	11.5921	13.89	-0.260909	0.0243769	0.317009
XM_015093839.1	101118864	0.812425	6.5198	8.16756	-0.325077	0.0243906	0.317009
XM_012186514.1	101102574	0.698923	5.14766	7.19339	-0.482755	0.0245127	0.317407
XM_004005096.3	101112118	0.643547	9.16946	14.6597	-0.676946	0.0246933	0.319254
XM_012105161.2	101102697	0.561127	0.471753	2.00858	-2.09007	0.0249315	0.321329
NM_001163593.1	100302501	0.709026	4.33032	6.53815	-0.594407	0.0250413	0.32237
NM_001127673.1	100158235	0.778078	71.4021	90.1517	-0.336388	0.0251955	0.323941
XM_015103626.1	101120373	0.826844	8.10992	10.2761	-0.34154	0.0252217	0.323941
XM_012102132.1	101108437	0.823905	16.8868	20.639	-0.289473	0.0253479	0.32481
XM_004002608.3	101102524	0.718847	43.9198	63.0876	-0.522483	0.0254131	0.325011
XM_004020701.3	101111148	0.783077	37.4821	48.0257	-0.357607	0.0254221	0.325011
XR_001021768.2	101116936	0.762087	4.48681	6.51093	-0.537174	0.0256215	0.326982
XM_004002229.3	101112360	0.914371	44.6492	48.8026	-0.128324	0.0257387	0.327133
XM_004015178.3	101118890	0.962673	78.1173	81.3489	-0.0584808	0.025765	0.327133
XM_004020865.3	101112694	0.888064	70.497	78.7078	-0.158943	0.0258446	0.327133
XM_012101208.2	101114918	0.652123	5.06785	8.43411	-0.734862	0.0259665	0.327133
XM_004014308.3	101104845	0.873283	16.6069	18.8652	-0.183942	0.0260097	0.327133
XM_015099192.1	101118204	0.868535	14.5613	16.5511	-0.184786	0.0260451	0.327133
XM_012099815.2	101121975	0.870425	57.9516	67.3425	-0.216669	0.0260894	0.327133
XM_012178174.2	101102483	0.935458	50.4465	54.6575	-0.115667	0.0261676	0.327133
XM_004007769.2	101104569	0.914897	32.1422	35.7162	-0.15211	0.0262407	0.327133
XM_004015098.3	101120941	0.691084	4.18664	7.38824	-0.819438	0.0262425	0.327133
XM_004014366.2	101121189	0.901614	50.7078	55.7612	-0.137055	0.0262662	0.327133
XM_015104899.1	101122329	0.898966	112.402	122.528	-0.124442	0.0263913	0.327314
XM_004010172.3	101104068	0.951994	44.9653	47.7245	-0.0859188	0.0264312	0.327314
XM_004005128.2	101120388	0.853456	15.587	18.3219	-0.233225	0.026432	0.327314
XM_012097462.2	100037661	0.773912	178.763	229.058	-0.357669	0.0266518	0.328617
XM_004011594.2	101113157	0.843329	36.2452	43.3506	-0.258259	0.0267276	0.32872
XM_012104243.2	101102280	0.513682	23.8201	47.46	-0.99453	0.0267682	0.32872
XM_004020759.3	101105462	0.746105	54.5454	73.7779	-0.43573	0.0267787	0.32872
XM_012174469.1	101116976	0.406483	0.449223	2.19937	-2.29159	0.0269208	0.329735
XM_004022778.2	101106920	0.817492	25.7725	31.207	-0.276038	0.0269892	0.329971
XM_015104160.1	101117721	0.910714	18.4198	20.2778	-0.13864	0.0270884	0.330535
XM_015096043.1	101103318	0.828513	15.5473	18.6379	-0.261573	0.0271052	0.330535
XM_004008043.3	101111450	0.856508	10.6044	13.0367	-0.297922	0.0271891	0.330813
XM_015092889.1	101110040	0.784858	8.38072	10.5766	-0.335724	0.0272591	0.330813
XM_004006595.3	101111702	0.926604	48.0686	52.451	-0.125877	0.0272696	0.330813
XM_015091857.1	101116275	0.874585	22.7633	26.2461	-0.205389	0.0273367	0.330813
XM_004001836.2	101121049	0.879354	104.186	121.301	-0.21943	0.0275052	0.332489
XM_004017096.3	101102759	0.81753	14.0705	17.2706	-0.295646	0.027576	0.33262
XM_012107407.1	101120809	0.855521	26.8772	31.3657	-0.222806	0.0278564	0.33355
XM_012181970.2	101122281	0.610725	1.98688	3.44645	-0.794608	0.0278892	0.33355
XM_004005594.3	101118173	0.735246	5.02302	6.75431	-0.427253	0.0279148	0.33355
XM_004002787.3	101108792	0.905616	119.103	133.039	-0.159646	0.0279438	0.33355
XM_004014187.2	101117525	0.896661	35.6576	40.2828	-0.175954	0.0280007	0.33355
XM_004002735.2	101115921	0.936873	50.5294	54.224	-0.101809	0.0281152	0.33355
XM_004002816.3	101115923	0.722991	8.33389	11.7705	-0.49811	0.0281256	0.33355
XM_004018733.3	101107906	0.884903	50.4827	57.9156	-0.198162	0.0281289	0.33355
XM_004012223.3	101112491	0.785508	105.743	135.393	-0.356588	0.0281339	0.33355
XR_001039108.1	101122936	0.898336	27.7192	31.3939	-0.179599	0.0282236	0.334255
XM_012180968.2	101119565	0.668203	5.99231	9.23836	-0.624526	0.0284293	0.335974
XM_004015437.3	101103257	0.800647	67.0377	81.6983	-0.285334	0.0285794	0.336548
XM_015102864.1	101122229	0.838606	10.5771	12.8124	-0.276599	0.0285992	0.336548
XM_004019127.3	101103849	0.860987	41.0422	48.0432	-0.227223	0.0286418	0.336693
XM_012182853.2	101116916	0.535621	4.56645	9.21093	-1.01227	0.0287349	0.33743
XM_004009714.3	101119821	0.869886	70.7674	81.2156	-0.198671	0.0289235	0.338978
XM_004008712.3	101121932	0.889884	45.0604	50.6391	-0.168392	0.0289667	0.339076
XM_012182219.1	101120165	0.868121	72.6563	82.4948	-0.183215	0.029096	0.33939
XM_015097152.1	101102909	0.90242	14.5082	16.3432	-0.171821	0.0292391	0.33939
XM_015102271.1	101119338	0.87405	15.9202	18.5991	-0.224374	0.0292688	0.33939
XM_004021755.3	101104551	0.889095	45.6133	51.8765	-0.185624	0.0294682	0.340456
XM_012169336.2	101102887	0.863746	18.1517	21.1462	-0.220294	0.0295009	0.340456
XM_015098535.1	101119999	0.846323	40.333	46.5525	-0.206898	0.0295053	0.340456
XM_004022758.3	100190977	0.944449	338.636	355.204	-0.0689099	0.0295229	0.340456
XM_012184160.1	101115286	0.763684	6.54668	8.46382	-0.370545	0.029852	0.342219
XM_012174867.1	101104223	0.824325	10.1403	12.5559	-0.308265	0.029998	0.34297
XM_015102038.1	101120276	0.687671	3.39026	5.37896	-0.665933	0.0300832	0.343449
XM_015096582.1	101114870	0.432667	2.31259	6.52299	-1.49603	0.0301871	0.344282
XM_015097194.1	101112322	0.781017	6.17235	8.25237	-0.418988	0.0303346	0.344487
XM_004005675.2	101116553	0.894773	15.5925	17.5822	-0.173265	0.0303931	0.344487
XM_004022104.2	101108454	0.792246	22.0603	27.6245	-0.324499	0.0304494	0.344487
XM_015102295.1	101120528	0.51095	0.70125	2.23155	-1.67005	0.0304782	0.344487
XM_012103380.2	101111507	0.490579	3.42146	8.1889	-1.25906	0.0305618	0.344487
XM_004008444.2	101115455	0.85171	56.4052	65.4732	-0.215077	0.0306265	0.344487
NM_001161890.1	100302101	0.929293	41.898	44.9609	-0.101789	0.0306699	0.344487
XM_004018862.3	101119767	0.907168	37.758	42.7841	-0.180293	0.0306874	0.344487
XM_012187432.1	101122295	0.204369	2.62676	19.8562	-2.91824	0.0307336	0.344487
XM_012175508.2	101110749	0.863608	55.6685	64.2652	-0.207176	0.0307586	0.344487
XM_012099407.2	101113800	0.712271	80.6954	114.002	-0.498496	0.0307678	0.344487
XM_004003576.3	443297	0.855853	28.5431	34.6104	-0.278063	0.0308011	0.344487
XM_012102001.2	101104449	0.817104	12.9026	15.6114	-0.274945	0.0308532	0.344487
XM_004020342.3	101120879	0.894586	13.6843	15.3313	-0.163955	0.0308972	0.344487
XM_015098363.1	101117433	0.899864	17.5864	19.4617	-0.146177	0.0309746	0.34476
XM_012102508.2	101120789	0.279841	1.82238	8.80117	-2.27187	0.0310223	0.344945
XM_015094498.1	101109605	0.423478	3.79459	11.0733	-1.54507	0.0310919	0.345373
XM_004018963.3	101123332	0.777774	104.251	136.291	-0.386632	0.0312256	0.34651
XM_012176887.1	101111189	0.900237	111.909	124.107	-0.149251	0.0312922	0.34669
XM_015096016.1	101112648	0.91528	39.0836	42.1426	-0.108717	0.0314132	0.34669
XM_012188647.2	101112244	0.831827	19.0414	23.0724	-0.277028	0.0315247	0.34669
XM_012185408.1	101111845	0.818341	13.8562	16.6663	-0.266405	0.0316043	0.34669
XM_015093808.1	101108299	0.841901	8.81466	10.4976	-0.25208	0.0316143	0.34669
XM_015093753.1	100141299	0.899861	48.8797	54.9001	-0.167573	0.0316656	0.346884
XM_012176039.2	101119975	0.887245	752.909	845.408	-0.167171	0.0317616	0.346917
XM_015093185.1	101105978	0.906897	20.1354	22.0248	-0.129394	0.0318555	0.346917
XM_004002561.3	101113026	0.771238	7.24741	9.42454	-0.378956	0.0318562	0.346917
XM_015101040.1	101123580	0.889497	71.7781	80.6963	-0.168959	0.0320041	0.347851
XM_012105183.2	101105627	0.415248	3.68546	11.8864	-1.6894	0.0320047	0.347851
XM_004008840.3	101112054	0.926009	83.7807	90.9507	-0.118467	0.0321387	0.348554
XM_004008515.3	101112813	0.936799	19.6759	21.6437	-0.137517	0.0321636	0.348554
XM_004022093.2	101105885	0.86576	23.9539	27.7441	-0.211917	0.0323768	0.349964
XM_015098810.1	101114374	0.849318	43.7091	51.2989	-0.230993	0.0324482	0.349964
XM_004006362.2	101119459	0.805646	26.4308	32.7074	-0.307398	0.0325145	0.349964
XM_015095749.1	101107191	0.878198	10.9085	12.1381	-0.154089	0.032654	0.35018
XM_004016454.3	101117873	0.793371	99.47	127.558	-0.35882	0.0326607	0.35018
XM_015104135.1	101107154	0.609879	2.4002	4.51624	-0.911969	0.0327732	0.351047
XM_015102527.1	101105287	0.853797	58.9536	72.1721	-0.29186	0.0329126	0.351145
XM_015100951.1	101103420	0.877807	13.1092	14.7654	-0.171648	0.0329279	0.351145
XM_012103483.2	101120716	0.76928	6.67207	8.84711	-0.40707	0.0329812	0.351145
XM_012162511.2	101103706	0.73898	8.25199	11.4561	-0.473304	0.03302	0.351145
XM_012106758.1	101110568	0.903406	33.4468	36.3129	-0.118611	0.0330356	0.351145
XM_004020714.3	101114838	0.872836	15.9181	17.9058	-0.169764	0.0331431	0.351262
XM_004022467.3	101121750	0.831387	17.1377	21.5117	-0.32795	0.033186	0.351262
XM_004006554.2	101101880	0.792435	9.57518	12.4275	-0.376164	0.0332218	0.351262
XM_004010649.3	100174904	0.877613	57.4387	65.2484	-0.18392	0.0332365	0.351262
XM_004008777.3	101118019	0.87259	19.1039	21.8406	-0.193143	0.033371	0.351739
XM_012096268.2	101122917	0.869826	14.9492	17.1795	-0.200626	0.0333805	0.351739
XM_012123178.2	101103123	0.344394	0.300239	2.54618	-3.08415	0.0334321	0.351739
XM_015102581.1	101103680	0.855624	17.4042	20.3832	-0.227944	0.0334583	0.351739
XM_004003225.3	101110988	0.812842	8.01045	10.2422	-0.354577	0.0334972	0.351739
XM_004003405.2	101116695	0.858168	16.1898	19.165	-0.243391	0.0335035	0.351739
XM_015091624.1	101101945	0.940458	27.5303	28.8665	-0.0683751	0.0336105	0.351864
XM_004008870.3	101119983	0.884809	14.5768	16.8129	-0.205887	0.0336916	0.352142
XM_015093944.1	101102894	0.797949	10.9579	13.902	-0.343323	0.0338993	0.353221
XM_012190359.2	101109380	0.777161	226.116	291.094	-0.364421	0.0341457	0.354146
XM_004004957.3	101118852	0.715982	14.7835	19.8434	-0.424669	0.0341638	0.354146
XM_004005559.3	101108465	0.874301	44.9539	52.3284	-0.219148	0.0342623	0.354305
XM_015096154.1	101104657	0.865423	12.6261	14.5047	-0.20011	0.0342907	0.354305
XM_004020754.2	101104031	0.713238	22.5232	30.8936	-0.455894	0.034327	0.35435
XM_012095644.2	101118986	0.908697	13.1649	14.751	-0.164121	0.0345141	0.355422
XM_004012141.3	443326	0.732032	6.29182	8.96467	-0.510772	0.0345269	0.355422
XM_004022387.3	101123444	0.817739	14.7191	18.4445	-0.325493	0.0345719	0.355556
XM_012189512.2	100302309	0.903002	49.3487	55.0274	-0.157138	0.0346115	0.355633
XR_001044942.1	101120939	0.368591	1.98295	5.94168	-1.58322	0.0347584	0.356013
XM_015093137.1	101107412	0.808851	55.9709	71.2021	-0.347241	0.034768	0.356013
XM_015101467.1	101122137	0.859276	10.3159	12.2242	-0.244868	0.0348298	0.356013
XM_004019666.3	101106725	0.837622	25.5755	30.4509	-0.251723	0.034841	0.356013
XM_012173980.2	101102712	0.915231	80.7107	87.9685	-0.124227	0.0351292	0.357639
XM_004013238.3	101102000	0.880586	10.7505	12.4712	-0.214196	0.0351608	0.357639
XM_004017367.3	101106284	0.92127	53.7615	58.6266	-0.124981	0.0352627	0.357687
XM_015104425.1	101115094	0.892996	31.8917	35.8784	-0.169931	0.0356711	0.359857
XM_004003301.3	101109502	0.835601	17.7808	21.0191	-0.241385	0.0357286	0.360109
XM_004020799.3	101116112	0.118277	1.10675	12.144	-3.45584	0.0357827	0.360327
XM_004006986.3	101103555	0.82996	51.8728	62.2352	-0.262754	0.0360024	0.361229
XM_012098588.2	101118223	0.40098	0.038578	1.96131	-5.66789	0.0360989	0.361543
NM_001009755.1	443168	0.74361	781.764	1032.79	-0.40174	0.0361678	0.361847
XM_004014221.3	101103999	0.851694	47.0986	55.5801	-0.238886	0.0362514	0.361847
XM_015098196.1	101118795	0.887652	20.4058	22.8244	-0.161594	0.0362597	0.361847
XM_015093759.1	100145873	0.830777	7.88354	9.5571	-0.277729	0.0364911	0.362222
XM_015092673.1	101121743	0.656393	3.12563	5.42543	-0.795589	0.0364932	0.362222
XM_004012388.3	101120254	0.915455	52.0918	57.6238	-0.145609	0.0365705	0.362284
XM_012108270.2	101117232	0.852953	21.5936	25.5537	-0.242927	0.0366008	0.362284
XM_004017458.3	101106715	0.8796	15.6002	18.2633	-0.227389	0.0366511	0.362284
XM_004008535.3	101117755	0.832208	7.64522	9.46375	-0.307855	0.0366802	0.362284
XM_004005631.3	101104385	0.625099	8.31018	14.0869	-0.761404	0.0366952	0.362284
XM_015092587.1	101114154	0.823087	8.01872	9.9252	-0.307725	0.0368196	0.363003
XM_012095633.1	101112844	0.897123	1032.56	1165.38	-0.174577	0.0369252	0.363003
XM_015100008.1	101109384	0.573674	1.30797	2.62666	-1.0059	0.0370244	0.363312
XM_012178913.2	101121679	0.823967	10.5747	12.9517	-0.292529	0.0370618	0.363312
XM_004004863.3	101117396	0.844344	8.67195	10.464	-0.271011	0.0371687	0.363312
XM_004008905.3	101108385	0.801802	16.3728	20.5486	-0.327732	0.03717	0.363312
XM_015099226.1	101116924	0.652345	4.29473	7.34753	-0.774692	0.0372392	0.363312
XM_015104931.1	101102123	0.389573	0.0225893	1.73115	-6.25994	0.0373181	0.363312
XM_004021005.3	101102363	0.820077	19.0525	23.356	-0.293812	0.0373637	0.363312
XM_012096234.2	443247	0.408985	37.3777	83.9822	-1.16791	0.0373931	0.363312
XM_004011394.3	101119646	0.807351	44.3636	54.5928	-0.299335	0.0374022	0.363312
XM_012177254.2	101112644	0.859796	13.3649	15.4409	-0.208308	0.037447	0.363312
XM_012103001.2	101121648	0.911642	20.5877	22.6913	-0.14036	0.0375311	0.363312
XM_012181041.1	101111551	0.863581	8.80681	10.0266	-0.187147	0.0375447	0.363312
XM_004011812.2	101104250	0.872823	33.8001	39.1091	-0.210479	0.0376271	0.363312
XM_012174464.2	101115695	0.463	1.79955	4.91056	-1.44826	0.0377689	0.363604
XM_004002170.3	101119265	0.859724	5.36946	5.97208	-0.153458	0.0377792	0.363604
XM_004007827.3	101119977	0.94521	120.23	126.91	-0.0780004	0.0379378	0.364499
XM_015100642.1	101109297	0.809543	34.0559	41.4571	-0.283717	0.038006	0.364838
NM_001100919.1	443446	0.869639	83.8851	96.9594	-0.208967	0.0381872	0.365751
XM_012190442.2	101122300	0.90827	24.5775	26.9714	-0.134091	0.0384224	0.366931
XM_004018314.3	101110796	0.841173	14.774	17.7589	-0.265483	0.0384996	0.36704
XM_004007028.2	101115019	0.870144	30.9679	35.7059	-0.205389	0.0386804	0.368218
XM_004002574.3	101116108	0.87105	53.9222	62.7768	-0.219352	0.0386899	0.368218
XM_004006855.3	101112971	0.783351	25.4496	33.6547	-0.403168	0.0387916	0.368755
NM_001277168.1	443532	0.760985	6.38339	8.27938	-0.3752	0.0388834	0.368949
XM_004014534.2	101118375	0.756551	5.42225	7.93646	-0.549604	0.0389385	0.368949
XM_012131940.1	101119369	0.640379	6.58721	10.6296	-0.690353	0.0389697	0.368949
XM_004013806.2	101113256	0.65865	3.86241	4.75417	-0.299692	0.039114	0.369221
XM_012189850.1	101122719	0.806155	178.729	215.862	-0.27234	0.0392026	0.369221
XM_015104200.1	101110900	0.685156	3.50612	5.55619	-0.664221	0.0392686	0.369221
XM_004006304.3	101105232	0.786627	8.79794	11.0174	-0.324548	0.0392947	0.369221
XM_015098172.1	101114880	0.930976	32.9696	34.7768	-0.076991	0.0393624	0.369221
XM_012098296.1	105601857	0.742171	232.522	298.902	-0.362303	0.0393987	0.369221
XM_004006377.3	101122937	0.778209	5.00387	6.71929	-0.425264	0.0394254	0.369221
XM_015095078.1	101119037	0.866569	40.7488	46.9504	-0.20438	0.0394534	0.369221
XM_004010258.3	101103816	0.778473	4.98476	6.89013	-0.467008	0.0396352	0.370228
XM_015096029.1	101119469	0.850296	23.5191	27.8488	-0.24378	0.0399247	0.371834
XM_004020994.3	101121482	0.884182	60.4661	68.658	-0.183301	0.0399304	0.371834
XM_004014671.3	101114376	0.911405	15.3344	16.6295	-0.116974	0.0399411	0.371834
XM_004005597.3	101118680	0.942151	43.164	45.8405	-0.086795	0.0400464	0.37219
XM_015096034.1	101118022	0.860981	46.3824	53.3009	-0.200582	0.0401698	0.372401
XM_004014414.3	101111114	0.660749	5.81777	8.11763	-0.480591	0.0402583	0.37291
XM_004012759.2	101104585	0.712091	4.44119	6.27496	-0.498659	0.0405327	0.374834
XM_004022459.3	101119883	0.928611	133.166	143.877	-0.111615	0.04064	0.375193
XM_004020905.3	101122245	0.9319	25.4166	27.5411	-0.115816	0.0409197	0.376764
XM_015095683.1	101109015	0.846546	8.86403	10.6722	-0.267826	0.0410362	0.376764
XM_015094098.1	105612424	0.790785	27.2587	35.5345	-0.382502	0.0411209	0.376764
XM_004006155.2	101110664	0.842832	418.997	504.9	-0.269057	0.0412405	0.376764
XM_012189682.1	101111153	0.714913	7.72571	10.8731	-0.493023	0.0412894	0.376764
XM_004003924.2	101104960	0.905622	75.3276	81.2441	-0.109085	0.041302	0.376764
XM_004005061.3	101101958	0.903558	17.2585	19.4664	-0.17368	0.0413296	0.376764
NM_001177679.1	100415906	0.83418	204.889	243.085	-0.246612	0.0414041	0.376764
XM_012114904.1	101121065	0.543056	4.47585	7.51634	-0.747867	0.0414321	0.376764
XM_012106683.2	101122079	0.687303	1.65751	2.3753	-0.519091	0.0415074	0.376764
XM_004015929.3	101114551	0.726285	3.66426	5.60051	-0.612038	0.041611	0.376764
XM_004016045.3	101116504	0.864186	29.1532	33.7053	-0.209318	0.0417169	0.376764
XR_001434470.1	105610652	0.695508	3.29142	5.24055	-0.671008	0.0417659	0.37681
XM_012175697.2	105614873	0.7613	7.80167	10.4311	-0.419034	0.0419039	0.3769
XM_015101599.1	101123327	0.734086	11.959	16.1031	-0.429238	0.041905	0.3769
XM_015103283.1	101101854	0.876184	70.312	79.1569	-0.170943	0.0419118	0.3769
XM_015094957.1	101102554	0.632543	4.16199	6.76579	-0.700985	0.0420775	0.378084
XM_015098330.1	105611619	0.834061	8.32192	10.115	-0.281504	0.0422026	0.378509
XM_012097204.2	101107045	0.868552	14.6415	16.5791	-0.179306	0.042244	0.378509
XR_001436661.1	101106899	0.499949	0.944864	3.05966	-1.69519	0.0423385	0.378509
XM_012181085.1	101115462	0.740572	14.7412	18.8061	-0.351341	0.0423665	0.378509
XM_015102406.1	101114910	0.791934	6.53087	8.43322	-0.368809	0.0423955	0.378509
XM_015095055.1	101115867	0.642254	5.02797	7.54758	-0.586039	0.0425284	0.378509
XM_015099249.1	101121789	0.914965	91.2966	99.6371	-0.126122	0.0426649	0.378755
XM_012183905.2	101109313	0.927692	15.2923	17.0091	-0.153507	0.0427415	0.378755
XM_004002762.3	101122237	0.461051	0.362784	2.00053	-2.4632	0.0428763	0.378755
XM_004008664.2	101107861	0.922206	43.0877	47.6035	-0.14379	0.0429031	0.378755
NM_001128154.1	100169699	0.762952	6.78558	9.55867	-0.494337	0.043193	0.379237
NM_001009759.1	443230	0.943806	1392.54	1501.38	-0.108572	0.043211	0.379237
XM_004006629.3	101121761	0.894307	17.8772	19.8644	-0.152062	0.043231	0.379237
XM_004021017.3	101105209	0.642284	2.64675	4.75288	-0.844581	0.0432657	0.379242
XM_004014396.2	101106449	0.919434	33.459	36.4153	-0.122151	0.0434142	0.379976
XM_015104598.1	101108886	0.787491	41.3436	52.0649	-0.332646	0.043418	0.379976
XM_015099882.1	101102582	0.632998	6.84006	11.1341	-0.702907	0.0436909	0.381259
XM_015094006.1	101108740	0.819455	10.9605	13.291	-0.278138	0.0437305	0.381259
XM_012183076.2	101103484	0.890589	35.1707	39.0216	-0.149898	0.0438213	0.381259
XM_004012912.3	101120177	0.951782	47.3149	50.177	-0.0847299	0.0438404	0.381259
XM_012176176.1	101107692	0.821938	93.8389	114.541	-0.287601	0.0438777	0.381259
XM_015101356.1	101103266	0.91604	24.0353	26.1895	-0.123834	0.0440092	0.381259
XM_004004451.3	101119109	0.728063	47.624	66.4002	-0.4795	0.044026	0.381259
XM_004002251.3	101119859	0.868068	10.8786	12.9785	-0.254632	0.0442736	0.382341
XM_015098161.1	101115042	0.570971	2.2376	4.75245	-1.08672	0.0444804	0.382341
NM_001289795.2	101121009	0.845	404.825	475.896	-0.23335	0.0445282	0.382341
XM_004003833.3	101109239	0.703887	11.1124	15.4435	-0.474827	0.0445532	0.382341
XM_004010557.2	101114960	0.90749	50.5622	55.7843	-0.141801	0.044559	0.382341
XM_004003056.3	100037661	0.773546	79.6144	104.897	-0.397873	0.0446769	0.382341
XM_012095993.2	101119502	0.886026	56.5006	63.7168	-0.173408	0.0446991	0.382341
XM_004010763.3	101122281	0.452264	1.60388	3.30005	-1.04092	0.0447387	0.382341
XM_004012079.3	101116843	0.848914	40.8066	47.9467	-0.232628	0.0447598	0.382341
XM_004020092.2	101116877	0.778834	10.4491	13.2739	-0.34522	0.0447807	0.382341
XM_004015186.2	101120856	0.871515	70.8776	80.7185	-0.187569	0.0448047	0.382341
XM_015098258.1	101112235	0.871596	19.9948	23.095	-0.207957	0.0448725	0.382341
XM_015095927.1	101122277	0.648731	8.61238	14.054	-0.7065	0.0448825	0.382341
XM_004010305.2	101115212	0.889643	189.33	214.212	-0.178141	0.0448941	0.382341
XM_015094940.1	101117406	0.890505	237.59	268.38	-0.175804	0.0450173	0.382802
XM_004023126.3	101123281	0.805861	11.4775	13.7181	-0.257271	0.0451255	0.383236
XM_004016087.3	101105101	0.846533	58.6208	69.0109	-0.235413	0.0451374	0.383236
XM_004019745.3	101105700	0.846925	17.077	20.2763	-0.247736	0.0452918	0.384253
XM_004002602.3	101122907	0.886263	75.3941	86.1175	-0.191855	0.0455406	0.384275
XM_012143114.2	101112032	0.903781	20.5045	23.3279	-0.186119	0.0455685	0.384275
XM_004014999.2	101117955	0.685479	349.007	511.12	-0.550409	0.0457544	0.384275
XM_004008417.3	101108482	0.844311	182.571	212.763	-0.220789	0.0458108	0.384275
XM_012104794.2	101121740	0.886277	31.81	35.5835	-0.161729	0.0458223	0.384275
XM_004020802.2	101117209	0.805106	39.927	50.2252	-0.331048	0.0459321	0.384275
XM_012185429.2	101111816	0.9719	17.9294	18.8591	-0.0729334	0.0460038	0.384275
XM_004012478.3	101121358	0.432205	1.20602	4.31184	-1.83805	0.0460792	0.384275
XM_004008049.3	101112724	0.824284	141.718	174.663	-0.301556	0.0461309	0.384275
XM_015098376.1	101106785	0.882774	11.282	12.6581	-0.166036	0.0461672	0.384275
XM_004018276.3	101101927	0.900491	65.4391	73.6267	-0.170077	0.0462167	0.384275
XM_004020690.2	101107752	0.906284	48.038	52.8261	-0.137074	0.0462539	0.384275
XM_004016914.2	101120193	0.925673	41.6761	45.1643	-0.115964	0.0462609	0.384275
XM_004006334.3	101112968	0.778699	10.3947	13.7877	-0.407528	0.0462718	0.384275
XM_004011259.3	101105257	0.706642	1.48015	2.83256	-0.936362	0.0462738	0.384275
XM_004002621.2	101105295	0.885229	17.1521	19.3523	-0.174114	0.0462791	0.384275
XM_015096964.1	101121352	0.211975	2.43736	13.8776	-2.50936	0.046389	0.384275
XM_015093566.1	101103045	0.530781	2.81402	5.54983	-0.979811	0.0464964	0.384275
XM_015104925.1	101102123	0.429549	1.42339	5.20647	-1.87098	0.0465075	0.384275
XM_012097111.2	101108354	0.838771	13.8264	16.7353	-0.275473	0.0465495	0.384275
XM_004021027.3	101108015	0.862515	15.0812	17.3608	-0.20308	0.0465756	0.384275
XM_004012644.2	101119059	0.827367	10.4583	12.9008	-0.302806	0.0469513	0.385866
XM_004004394.3	100037665	0.85883	433.458	497.887	-0.199924	0.0469912	0.385866
XM_004003343.3	101120882	0.934663	41.7649	45.3587	-0.119089	0.047002	0.385866
XM_004002427.3	101121387	0.68116	56.3409	84.9113	-0.591774	0.0470118	0.385866
XM_004020030.2	101123512	0.868442	31.634	36.4339	-0.203804	0.047069	0.385985
XM_015102690.1	101103274	0.782549	35.3814	46.1483	-0.383286	0.0470959	0.385985
XM_015096484.1	101112319	0.836706	16.2578	19.8872	-0.290706	0.0472236	0.386175
XM_015102063.1	101102677	0.856525	36.9288	44.0698	-0.255045	0.0472685	0.386258
XM_004018430.2	101118227	0.775241	70.0757	93.758	-0.420027	0.0473984	0.386466
XM_015100275.1	101113953	0.890979	37.12	42.1238	-0.182436	0.0476617	0.387297
XM_012154855.2	101116710	0.765609	6.92288	9.25308	-0.418561	0.0477958	0.387512
XM_004016934.3	101103183	0.90255	18.8522	21.1759	-0.167694	0.0478839	0.387512
XM_012180858.2	101109752	0.358307	0.323394	2.68548	-3.05381	0.0480392	0.388267
XM_004020691.3	101108010	0.832079	55.4838	67.0256	-0.272645	0.0482403	0.388759
XM_004020731.3	101119780	0.82651	7.02943	8.41342	-0.259285	0.0482842	0.388759
XM_015095743.1	101105072	0.784266	10.1235	12.9759	-0.358127	0.0483181	0.388759
XM_004017224.3	101111396	0.824135	8.70553	10.2015	-0.228778	0.0483243	0.388759
XM_012099277.2	101108262	0.785133	23.4178	29.2262	-0.319656	0.0483923	0.388759
XM_015101595.1	101118220	0.556284	1.30767	3.68108	-1.49313	0.0484229	0.388759
XM_015097298.1	101118793	0.701712	3.22547	4.4385	-0.460562	0.0484678	0.388759
XM_004006536.3	101119807	0.922292	87.8443	95.6562	-0.12291	0.048636	0.389141
XM_012102191.2	101121129	0.859293	67.3264	77.4354	-0.20182	0.0486369	0.389141
XM_004003346.3	101121651	0.865028	43.3086	49.373	-0.189069	0.0486383	0.389141
NM_001009435.1	443468	0.838675	20.4924	24.0472	-0.230777	0.0488452	0.389277
XM_004003089.3	494441	0.439143	6.2244	12.1404	-0.963813	0.0488964	0.389277
XM_015096434.1	101109800	0.895648	79.7385	90.1881	-0.177659	0.0489468	0.389277
XM_015102572.1	101118647	0.861849	86.0377	99.7492	-0.213337	0.0489709	0.389277
XM_004011757.3	101111812	0.508506	2.05572	4.64983	-1.17754	0.0491227	0.389925
XM_004012586.3	101105171	0.835751	7.5907	9.51109	-0.325376	0.0493753	0.39079
XM_004003062.2	101113897	0.874979	17.0251	20.4252	-0.262689	0.0493963	0.39079
XM_004020776.3	101110471	0.840174	17.5127	21.2766	-0.280862	0.0494824	0.39079
XM_012185668.2	101123643	0.781138	11.6576	14.9474	-0.35863	0.0494963	0.39079
XM_015103277.1	101115246	0.926027	14.8225	15.7242	-0.0852	0.0495359	0.39079
XM_015093952.1	101121593	0.507132	6.02814	13.0766	-1.1172	0.0495487	0.39079
XM_004008519.3	101113845	0.904887	17.9287	19.7148	-0.137006	0.0497181	0.391292
XM_015093233.1	106990245	0.831032	47.3469	57.7922	-0.287605	0.0498746	0.39208
XM_015101041.1	101106198	0.887419	84.0264	95.1399	-0.179207	0.0498922	0.39208
XM_012172822.2	101116819	0.626029	1.66444	3.4268	-1.04182	0.0499292	0.39208

## Sheet: SP42 vs SP_LP21  Down
transcript_id	gene_id	feature_id	SP_LP21_FPKM	SP42_FPKM	log2(foldchange)	pvalue	qvalue
XM_012143891.1	101115584	5.68154	5.40281	0.12796	5.39995	2.01939e-06	0.0224092
XM_015102891.1	443325	3.67839	2.66187	0.010082	8.04451	2.30638e-05	0.0511879
NM_001009218.1	443048	8.00693	21.6205	1.7832	3.59986	3.87557e-05	0.0614388
XM_004004188.3	101114492	1.36153	20.8974	14.7652	0.501123	5.28515e-05	0.0660279
XM_015099427.1	100302308	7.0145	6.10491	0	inf	6.54507e-05	0.0660279
NM_001306110.1	101103911	7.05976	6.09932	0	inf	0.000112949	0.0964153
XM_012104082.2	101105462	3.34433	21.3888	5.71297	1.90454	0.000207248	0.11133
XM_004002991.3	101117464	1.09465	20.0016	18.4034	0.120141	0.000229483	0.11133
XM_012182416.2	101110599	0.25587	0	2.89257	#NAME?	0.000230746	0.11133
XM_012139743.2	101110033	1.29881	15.6948	11.9334	0.395284	0.000272468	0.116665
XM_004020490.3	101102949	1.5685	12.0356	7.44219	0.693506	0.000280913	0.116665
XM_012099025.2	101122058	3.36885	5.2294	0.892746	2.55032	0.00028541	0.116665
XM_015098561.1	443300	1.3073	322.7	249.418	0.371628	0.000328984	0.123449
XM_015103328.1	101105458	1.87551	37.2773	19.032	0.969872	0.000345162	0.123449
XM_004012545.3	101116489	1.25668	30.4835	23.6711	0.3649	0.000355669	0.123449
NM_001009796.1	443384	1.3827	216.018	156.394	0.465969	0.000404739	0.123449
XM_004002847.3	101122999	1.46817	7.30989	4.63053	0.658673	0.000409174	0.123449
XM_004013694.3	101106092	1.15553	18.044	15.7658	0.19472	0.000431997	0.123449
XM_004013289.3	100144762	1.41188	9.37061	6.22581	0.589881	0.000445148	0.123449
XM_004016153.3	101123659	1.2469	14.7647	11.8067	0.322552	0.00044547	0.123449
XM_012185254.2	101110774	9.34866	9.31974	0	inf	0.000463303	0.123449
XM_015099596.1	101116927	1.40902	123.711	89.8185	0.461887	0.000495748	0.123449
XM_015099859.1	101121534	2.42513	5.19624	1.75288	1.56774	0.000508103	0.123449
XM_012180376.2	101106171	11.4378	15.9252	0.51551	4.94917	0.000512485	0.123449
XM_015098517.1	101116666	1.2173	8.5904	6.76515	0.344603	0.000522853	0.123449
XM_015102844.1	101105289	1.85047	5.01861	2.3847	1.07348	0.000566593	0.127789
XM_015096358.1	101112318	1.20868	26.8643	22.058	0.284389	0.000599731	0.127789
XM_004017817.3	101122309	1.16791	17.8977	15.0597	0.249084	0.000625953	0.127789
XM_015100125.1	101103004	1.28135	10.8444	8.18184	0.406454	0.000659022	0.127789
XM_015104094.1	101114409	2.38191	3.74415	1.05195	1.83157	0.000661985	0.127789
XM_004003387.3	101111927	2.57952	2.7248	0.467615	2.54276	0.000679427	0.127789
XM_004006392.3	101104978	2.8274	11.0818	3.2546	1.76763	0.000708726	0.127789
XM_004005809.3	101106505	1.41489	28.3429	19.4005	0.546893	0.000713971	0.127789
XM_004012016.3	101109979	2.39489	8.71461	3.35464	1.37728	0.000748884	0.131911
XM_012104406.2	101104799	1.72388	7.79973	4.26503	0.870869	0.000780213	0.1332
XM_015093941.1	101120656	1.46082	32.5259	21.6216	0.589118	0.000822603	0.133622
XM_012178355.2	101112480	7.83983	7.63246	0	inf	0.000824525	0.133622
XM_004013400.2	101111565	1.33537	18.372	13.4584	0.449003	0.000864987	0.137125
XM_004010288.3	101110943	1.03548	66.1207	64.2617	0.0411431	0.000907266	0.138556
XM_012181550.2	101103324	1.09715	22.1213	20.5814	0.104095	0.000968215	0.138556
XM_015091768.1	101106232	2.04816	3.59424	1.27765	1.49219	0.00101915	0.13956
XM_015099126.1	101109030	1.29187	13.1915	9.95765	0.405734	0.00103107	0.13956
XM_004008609.3	101115537	1.34277	9.91878	7.08159	0.486091	0.00103126	0.13956
XM_004021012.3	101104033	2.4091	7.11027	2.36769	1.58642	0.00106058	0.141798
XM_012100060.2	101106719	1.41871	10.4277	7.22487	0.529373	0.00109257	0.1424
NM_001139447.1	100192425	3.13796	7.61308	1.78139	2.09548	0.0011074	0.1424
XM_015104664.1	443011	1.69627	6.91219	3.66038	0.917148	0.00110951	0.1424
XM_004011844.2	101114028	1.11081	28.1989	26.1273	0.110081	0.00116647	0.147094
XM_004010791.3	101108136	1.26948	8.18098	6.13985	0.414069	0.00124987	0.153278
XM_015103631.1	101120977	1.34005	14.9723	10.8431	0.465522	0.00128661	0.153278
XM_015100566.1	101113093	1.18881	55.115	45.0617	0.290543	0.00130789	0.153278
XM_015095146.1	101105907	1.16549	19.6784	16.5675	0.248255	0.00131966	0.153278
NM_001166187.1	100217407	1.2901	111.954	86.5073	0.372013	0.00133982	0.153278
XM_004020450.3	101114836	1.36625	16.5132	11.6095	0.508314	0.00148778	0.16358
XM_012181953.2	101122281	2.94679	3.49629	0.581865	2.58707	0.00150798	0.16358
XM_004010248.3	780464	1.0564	66.4774	63.4768	0.066634	0.00156141	0.165711
XM_012095438.2	101107630	1.49719	12.7338	8.15696	0.642556	0.00156796	0.165711
XM_004023473.2	101111443	1.94078	9.71021	4.73022	1.03759	0.00160951	0.168498
XM_012103463.2	101118838	0.272026	0	2.61285	#NAME?	0.00165155	0.169153
XM_004002867.2	101106127	1.39455	33.0493	23.8161	0.472678	0.00170715	0.169153
XM_015097314.1	101116059	1.18746	39.6018	33.2532	0.252077	0.00173725	0.169153
XM_012107083.2	101110032	1.55843	24.1545	14.9369	0.69341	0.00174076	0.169153
XM_015104912.1	101114245	1.6117	13.4651	7.58929	0.82719	0.00176329	0.169153
XM_012185648.2	101120588	1.64869	8.7792	4.74498	0.887688	0.00184351	0.171599
XM_012189642.2	101107909	5.03125	15.9739	2.32916	2.77784	0.00188027	0.171599
XM_012117535.2	101118416	3.37186	2.6534	0.0581347	5.5123	0.00195836	0.171599
XM_015102053.1	101119678	1.58132	11.0076	6.50839	0.758128	0.00201697	0.171951
NM_001009778.1	443343	1.84393	10.9175	5.64159	0.952462	0.0020368	0.171951
XM_012096000.2	101117035	1.50946	11.2557	7.11036	0.662667	0.00206834	0.172574
XM_004006912.3	101106761	1.17274	58.7419	49.6482	0.242649	0.00210802	0.173279
XM_015094124.1	101113998	1.45128	17.0303	11.3741	0.582361	0.00235384	0.176603
XM_012107813.1	101116540	1.34288	49.8654	36.3596	0.455703	0.00237126	0.176603
XM_004018864.2	101120281	1.32589	37.3289	27.7398	0.428335	0.00243288	0.179456
XM_015098361.1	101110525	1.23554	17.5528	14.2273	0.303035	0.00246713	0.179456
XM_012176971.2	101119132	2.72559	6.98531	1.9751	1.8224	0.00250785	0.179456
XM_012105194.2	101106390	2.54052	1.80417	0.0593883	4.92501	0.00251244	0.179456
XM_004004570.3	101108548	1.05776	37.379	35.524	0.0734371	0.00251516	0.179456
XM_012177152.2	101119554	1.33371	7.60294	5.42113	0.487966	0.00252276	0.179456
XM_015097981.1	101110521	1.15984	12.4517	10.4322	0.255302	0.00261091	0.182031
XM_015101692.1	101116605	1.2499	18.5616	14.6511	0.341311	0.00263197	0.182031
XM_015098715.1	443483	6.66527	13.4822	1.24823	3.43309	0.00267614	0.183316
XM_015091769.1	101106490	1.67362	4.75184	2.44513	0.958575	0.00275862	0.187806
NM_001009321.1	443332	1.59899	3.40818	1.9804	0.783214	0.00282051	0.188627
XM_015093433.1	101102622	2.44857	8.51774	2.84433	1.58238	0.00282167	0.188627
XM_012177150.2	101118099	1.82299	71.7636	38.8802	0.884217	0.00284889	0.189306
XM_004004514.3	100101231	2.52455	4.61365	1.2428	1.89231	0.00294736	0.19204
XM_004012711.3	101114286	1.63934	4.60169	2.51018	0.874373	0.00298692	0.19204
XM_004016923.3	101122552	1.25601	12.686	9.77641	0.375857	0.00299049	0.19204
XM_012100740.2	101113706	1.41607	5.66482	3.68507	0.620337	0.00299387	0.19204
XM_012101455.2	101123159	1.74156	7.45498	3.89567	0.936333	0.00313332	0.195376
XM_012175254.2	101120911	1.53092	9.58598	5.66354	0.75922	0.00313945	0.195376
XM_015096055.1	101120328	1.40781	10.1798	6.91417	0.558082	0.00326544	0.195376
XM_012187143.2	101104593	1.11589	16.7393	14.7815	0.179446	0.00327203	0.195376
XM_004007726.3	443512	3.71724	33.9928	8.93054	1.92841	0.00328299	0.195376
XM_004008154.2	101120489	3.15118	23.5328	7.2468	1.69926	0.00330263	0.195376
XM_004009088.3	443029	1.39603	26.4951	18.6876	0.503648	0.0033125	0.195376
XM_015102179.1	101110972	1.28694	7.51985	5.50596	0.449708	0.00342852	0.197839
XM_015099329.1	101118463	1.3084	18.2484	13.3754	0.44819	0.0034416	0.197839
XM_015097138.1	101122194	1.55533	4.35389	2.3988	0.859993	0.00351666	0.197839
XM_004017794.2	101116178	2.87107	9.82341	2.9903	1.71593	0.00352056	0.197839
XM_004020119.3	101101939	1.26229	7.50101	5.91345	0.343084	0.00352206	0.197839
XM_015098840.1	106991433	1.2114	29.316	24.1346	0.280585	0.00354688	0.197839
XM_012105331.2	101119364	2.83938	2.14791	0.190133	3.49785	0.0035478	0.197839
XM_004010488.3	101119052	1.51369	7.20288	4.39435	0.712923	0.00358389	0.197913
XM_012120268.1	101122759	3.06195	4.95501	1.1239	2.14037	0.00359227	0.197913
XM_015102601.1	101123672	1.86921	10.9653	5.48808	0.998569	0.00361657	0.197913
XM_004013692.3	101105586	1.19201	19.6203	16.0945	0.285784	0.00366741	0.197913
XM_015097459.1	101120415	1.34888	11.0946	7.81232	0.506035	0.00371679	0.198294
XM_004021416.3	101105627	5.73434	10.808	1.01416	3.41375	0.00377581	0.19914
XM_015091923.1	101111588	1.36679	6.997	4.76494	0.554278	0.00386468	0.201345
XM_015092373.1	101101853	1.21396	21.0153	17.0966	0.297728	0.00395027	0.204842
XM_015091668.1	101117983	1.37086	7.51464	5.15841	0.542777	0.00411243	0.205224
XM_004001969.3	101111671	1.18265	14.4173	11.4669	0.330318	0.00426156	0.205224
XM_004004812.2	101105056	1.11181	106.528	96.6644	0.14017	0.00426223	0.205224
XM_015095366.1	101106932	1.2283	14.8305	11.7709	0.333348	0.00435825	0.205224
XM_015103729.1	101114917	1.20784	9.9771	8.11113	0.298718	0.00436428	0.205224
XM_004002697.2	101105616	1.20775	37.7444	31.1842	0.275449	0.0044181	0.205224
XM_004017017.3	101102931	3.1272	7.36334	1.696	2.11823	0.00453538	0.205664
XM_004011166.3	101102067	1.6874	3.50831	1.71803	1.03003	0.00455045	0.205664
XM_004004617.3	101119793	3.55268	6.00954	1.05182	2.51436	0.00455782	0.205664
XM_015100145.1	101121541	1.54199	13.485	8.20596	0.716613	0.00458952	0.205664
XM_015095805.1	101101890	1.23329	14.1568	11.4044	0.311902	0.00460471	0.205664
XM_012184124.2	101121565	1.17038	51.8976	43.9541	0.239671	0.00461479	0.205664
XM_015091721.1	101120370	1.25364	21.4932	17.0084	0.337631	0.00464205	0.206051
XM_015099347.1	101102503	1.27964	9.24867	6.88697	0.425376	0.00471416	0.208419
XM_015101436.1	106991688	5.67019	123.003	20.4326	2.58975	0.00481399	0.210101
XM_015093747.1	101110395	1.5963	4.36591	2.31804	0.913376	0.00492085	0.210661
XM_015094329.1	101120484	1.11629	28.4933	24.9991	0.188744	0.0050979	0.213052
XM_012180482.2	101109971	1.399	25.6181	18.0543	0.504819	0.00514031	0.213052
XM_004017339.3	101121712	1.22971	15.0745	12.0103	0.327835	0.00515139	0.213052
XM_004020140.3	101106642	1.40469	7.71447	5.23542	0.559262	0.00518724	0.213052
XM_004009093.3	101111801	1.66979	7.84074	4.34352	0.852126	0.00531803	0.213986
XM_012179340.2	100171391	2.42846	2.99885	0.603214	2.31367	0.00532675	0.213986
NM_001009464.1	443538	15.9734	44.8944	1.6492	4.7667	0.00533489	0.213986
XM_015093509.1	101105313	1.12739	19.3528	17.0848	0.179828	0.00536205	0.213986
XM_015094631.1	101103142	1.3969	5.43317	3.45169	0.654492	0.00537218	0.213986
XM_015091680.1	101103606	1.42708	5.88195	3.83841	0.615787	0.00538003	0.213986
XM_012184336.1	101122871	1.23799	17.901	14.4281	0.311152	0.00545807	0.214022
XM_015099208.1	101107117	1.15714	35.6143	30.6698	0.215637	0.00554939	0.214457
XM_015099069.1	101107299	1.2926	8.69804	6.46892	0.427164	0.00558511	0.214457
XM_015094508.1	101112388	1.40107	5.35975	3.49018	0.618865	0.00560795	0.214591
XM_004005813.3	101107425	1.30168	9.63318	7.13073	0.433963	0.00565304	0.215549
XM_004006251.2	101112967	1.96557	10.3079	4.80901	1.09994	0.00574615	0.217628
XM_004008567.1	101103562	1.16373	40.0484	34.1149	0.231343	0.00579512	0.218338
XM_015102142.1	101111838	1.52801	8.09112	4.93318	0.713823	0.00592489	0.218351
XM_004012926.2	101123476	1.30692	33.4058	24.3378	0.4569	0.00596963	0.218351
XM_015097992.1	101102993	1.08662	22.3855	20.3676	0.136292	0.00602418	0.218351
XM_012160857.2	101119632	1.21724	23.888	19.2818	0.309042	0.00603294	0.218351
XM_004009944.3	101114193	1.74366	19.3776	11.1872	0.792539	0.00604767	0.218351
XM_015092709.1	443026	1.48034	10.1062	6.58682	0.617592	0.00606795	0.218351
XM_015098101.1	101104410	2.94498	3.06608	0.3017	3.34521	0.00608943	0.218351
XM_015091762.1	101122497	1.71116	10.6707	5.89769	0.855439	0.00612133	0.218351
XM_004003414.3	101118750	1.64226	6.69333	3.69774	0.856081	0.00613889	0.218351
XM_015102478.1	101107824	1.30452	14.1721	10.2346	0.46959	0.006241	0.218351
XM_004011722.3	101102247	1.12259	18.4647	16.226	0.186461	0.00628343	0.218351
XM_004004010.3	101110995	1.26289	18.5523	14.6978	0.335997	0.00630362	0.218351
XM_015099185.1	101115637	1.1973	11.212	9.12675	0.296877	0.00638404	0.218351
XM_015095384.1	101106423	1.18436	44.049	37.4696	0.233386	0.00639789	0.218351
XM_012189241.2	101109472	1.64603	20.6105	11.6974	0.817198	0.00640422	0.218351
XM_012190461.2	101103751	1.64274	97.7055	58.9888	0.727999	0.00643093	0.218351
XM_004004108.3	101117560	2.0754	13.7584	6.60033	1.0597	0.00661064	0.218351
XM_004016964.3	101110619	1.48214	32.961	22.3947	0.557606	0.00662239	0.218351
XM_004005708.2	101103549	1.09671	232.2	212.984	0.124629	0.00663824	0.218351
XM_012106803.2	101116378	1.47472	29.5855	14.7766	1.00158	0.00665067	0.218351
XM_012183105.1	101105509	1.71403	6.99417	3.64053	0.942004	0.00668944	0.218975
XM_004018384.2	101107229	1.20302	63.8966	52.3269	0.288187	0.0067839	0.220765
XM_015093578.1	101119703	1.27781	105.381	82.1986	0.358425	0.00731059	0.229591
XM_015093738.1	101108197	1.6439	27.6095	16.3725	0.75389	0.00732664	0.229591
XM_015104191.1	101108541	1.24687	18.4711	14.4179	0.357406	0.00735695	0.229591
XM_015102048.1	101117622	1.30781	10.6148	7.77118	0.449868	0.00739039	0.229591
XM_015100236.1	101111740	1.49965	6.59136	3.97864	0.728301	0.00751816	0.229591
XM_012098789.1	101117111	1.32055	9.76603	7.17318	0.44516	0.00752951	0.229591
XM_012112766.2	101104962	2.44035	1.66192	0.00611933	8.08526	0.00757258	0.229591
XM_015102789.1	101121634	1.45598	7.9232	5.0563	0.648003	0.00760613	0.229591
XM_015101514.1	101108165	1.19088	16.4443	13.5663	0.277564	0.00765509	0.229591
NM_001161864.1	100302067	1.05519	99.6386	94.6778	0.0736786	0.00776985	0.230572
NM_001009754.1	443154	1.5561	9.25993	5.39366	0.779737	0.00779533	0.230572
XM_004010176.3	101105161	1.32177	44.2383	32.3455	0.451731	0.00786753	0.230572
XM_004011748.3	101109187	2.23952	2.56585	0.640751	2.0016	0.00789252	0.230572
XM_012108113.2	105605927	1.29375	10.8475	8.03241	0.43346	0.00799791	0.232355
XM_004015111.3	101102413	1.75873	51.1658	28.8254	0.827839	0.00800817	0.232355
XM_012189030.1	101113428	1.28312	6.7337	4.97367	0.437088	0.00804373	0.232355
XM_004017994.2	101102427	1.26381	52.9309	41.0976	0.365056	0.00806133	0.232355
XM_015095266.1	101105743	1.41857	5.18181	3.28784	0.656316	0.00815593	0.232544
XM_004021793.3	101116016	2.39673	11.2544	4.34857	1.37188	0.00822871	0.232544
XM_012097892.2	101114978	1.19461	13.3514	10.858	0.298232	0.008274	0.232544
XM_015104788.1	101119116	3.61194	2.52565	0	inf	0.00827418	0.232544
XM_012182972.2	101113941	1.23483	21.8106	17.4245	0.323911	0.00827744	0.232544
XM_015098635.1	101122451	1.40388	60.8329	41.9322	0.536792	0.00833933	0.233691
XM_015099921.1	101114128	1.10079	28.9518	26.1738	0.14553	0.00846643	0.234033
XM_015095610.1	101118356	1.43733	10.1781	6.56176	0.633316	0.00848824	0.234033
XM_004008854.3	101115456	2.40836	4.73145	1.332	1.82869	0.00849917	0.234033
XM_012107223.2	101122839	2.49742	2.75898	0.550202	2.3261	0.00856449	0.234089
XM_004003424.3	101120979	1.52045	6.50261	3.96262	0.714565	0.00872093	0.237196
XM_004020019.2	101121051	1.25651	13.6264	10.6384	0.357116	0.00879682	0.237861
NM_001009725.1	443022	3.64306	3.72624	0.231647	4.00772	0.00881213	0.237861
XM_015104568.1	101116884	1.19146	10.3926	8.33236	0.318764	0.00883635	0.237861
XM_004013078.3	443340	1.43261	298.917	203.126	0.557369	0.00887575	0.237861
XM_015093767.1	100187551	1.9299	16.6721	7.9796	1.06305	0.0088911	0.237861
NM_001161872.1	100302075	2.01826	13.066	6.13775	1.09003	0.00892984	0.237861
XM_012176134.2	101110931	1.50714	4.28604	2.46987	0.795206	0.00895626	0.237861
XM_012190213.1	101106102	1.45773	17.8564	11.6116	0.620876	0.00898604	0.237861
XM_004004276.3	101114931	2.29007	2.71342	0.657608	2.04481	0.00900447	0.237861
XM_012187849.2	101122294	3.2149	2.65487	0.206892	3.68169	0.00902359	0.237861
XM_015102838.1	101112268	1.23462	10.779	8.42936	0.35473	0.00935188	0.241344
XM_012186615.2	101115292	2.46931	2.72205	0.239862	3.50442	0.0093784	0.241467
XM_015096110.1	101108128	1.24761	8.49646	6.47047	0.392991	0.00949214	0.243266
XM_004005789.3	101123197	1.12764	108.408	97.2468	0.156754	0.00964364	0.243684
XM_004018929.3	101115072	1.98391	7.91824	3.6296	1.12537	0.00967702	0.243684
NM_001166180.1	443115	1.46854	6.40066	4.12835	0.632656	0.0097045	0.243684
XM_012188908.1	101114719	1.20304	16.3927	13.6342	0.265828	0.0097134	0.243684
XM_004009863.3	101115278	1.09362	23.4596	21.5183	0.12461	0.00973594	0.243684
XM_012174770.2	101112211	6.66237	34.7003	5.27516	2.71766	0.00975332	0.243684
XM_004004886.2	101122579	2.42744	1.9345	0.109849	4.13837	0.00976372	0.243684
XM_004010313.3	100135691	1.18564	21.9007	18.0149	0.281787	0.00977237	0.243684
XM_004004337.3	101108630	1.53417	7.35498	4.44311	0.727149	0.00979499	0.243684
XM_015103537.1	101106384	1.21007	1211.68	1043.22	0.215968	0.00982823	0.243684
XM_015102958.1	101122063	1.33043	9.51988	6.73808	0.498607	0.00989141	0.243684
XM_004016051.3	101118555	1.9502	19.9185	9.62741	1.04889	0.0100322	0.245755
XM_015100462.1	101106961	1.15925	17.4502	14.8239	0.23532	0.0101557	0.246412
XM_004011742.2	101107531	1.15599	11.8523	10.2838	0.20479	0.0101751	0.246412
XM_004004322.3	101104964	1.17257	11.9355	10.5139	0.182968	0.0102171	0.246412
XM_015104720.1	105605699	1.31998	10.1321	7.51426	0.431225	0.0102987	0.246412
XM_015100260.1	101106456	1.59141	3.58982	1.84646	0.959152	0.0103078	0.246412
NM_001142887.1	100217400	1.57271	45.7132	28.4163	0.685893	0.0103403	0.246412
XM_012134269.2	105609182	1.34334	7.05785	5.17694	0.447129	0.010521	0.248407
XM_004017084.2	101121548	1.47309	10.0037	6.30815	0.665242	0.0105485	0.248528
XM_015094441.1	101123542	1.19232	11.3009	9.20009	0.296713	0.0106126	0.249316
XM_015101253.1	101116509	1.18342	137.798	115.756	0.251468	0.0106269	0.249316
XM_004006791.3	101118008	1.65231	5.00988	2.68662	0.898982	0.0108117	0.251693
XM_004010170.3	101103649	1.36183	11.0687	7.9782	0.472347	0.0108147	0.251693
XM_015102468.1	101122729	1.22124	10.6033	8.67492	0.289593	0.0108837	0.251995
XM_015100366.1	101116167	1.30517	18.2728	13.5529	0.431095	0.0109361	0.251995
XM_004016868.3	101107632	1.30872	16.2378	12.0525	0.430022	0.0109809	0.251995
XM_012098303.1	101114391	1.59712	3.76065	2.14696	0.808684	0.011002	0.251995
XM_004014634.3	101122715	1.17303	11.4157	9.31327	0.293665	0.0110203	0.251995
XM_012095525.2	101123231	1.29731	15.863	12.334	0.363026	0.0110569	0.251995
XM_004011770.3	101115132	1.05033	70.7977	67.4421	0.0700528	0.011163	0.251995
XM_004007049.3	101120317	2.01763	5.94818	2.38403	1.31905	0.0111796	0.251995
XM_012141113.2	101119960	1.68462	6.13549	2.51086	1.28899	0.011266	0.251995
XM_004022221.3	101120635	1.09198	42.1996	38.9509	0.115573	0.0112721	0.251995
XM_012100565.2	101120959	3.178	20.9255	6.09462	1.77965	0.0112901	0.251995
XM_015101045.1	101108683	1.20366	10.0173	8.13955	0.299469	0.0114009	0.252527
NM_001161886.1	100302096	1.1104	49.1916	43.6738	0.171644	0.0114282	0.252626
XM_015098627.1	101119918	1.11365	16.7264	14.8681	0.169912	0.0116144	0.25387
XM_004006443.3	101118005	1.10944	51.9849	47.674	0.12489	0.0116581	0.25387
XM_004009520.1	101106327	1.1253	480.355	427.67	0.167601	0.0116708	0.25387
XM_004022453.3	101118673	1.09389	85.3926	78.5869	0.119823	0.0117313	0.25387
XM_015103722.1	101114231	1.21301	9.02346	7.32142	0.301558	0.0118823	0.255539
XM_012184646.2	443452	1.40746	5.52745	3.60071	0.618334	0.0120737	0.257658
XM_015099119.1	101114457	1.36183	10.1429	6.79829	0.577222	0.0121279	0.258049
XM_012106227.1	101119695	1.07207	518.023	506.112	0.0335593	0.012164	0.258049
XM_015099353.1	101105091	1.18946	27.422	23.1462	0.244559	0.0123558	0.258049
XM_015093384.1	101103126	1.06978	35.2944	33.6012	0.0709282	0.012394	0.258049
XM_004004560.2	101105552	1.34949	7.50844	4.98399	0.591213	0.0125036	0.258049
XM_012107394.1	101117563	1.29224	11.864	9.17417	0.370941	0.012522	0.258049
XM_012187540.2	101113256	1.7083	2.65008	1.3375	0.986492	0.0125312	0.258049
XR_001039909.2	101118868	1.62306	5.84627	3.81656	0.615246	0.0125469	0.258049
XM_012188540.2	101122615	3.63815	2.63068	0	inf	0.0125963	0.258376
XM_004022862.2	101113831	1.29274	71.0194	54.9619	0.369782	0.0127051	0.259169
XM_004011234.3	101119731	1.29119	11.2983	8.72524	0.372834	0.0127549	0.259709
XM_004003192.3	101102112	1.16677	18.5082	15.6668	0.240449	0.0127838	0.25982
XM_015097966.1	101122608	1.13865	25.1774	22.2477	0.17847	0.0128204	0.260088
XM_012187370.1	100125623	2.42447	2.0728	0.128237	4.01469	0.0129888	0.261372
XM_004005786.3	101122588	1.72332	5.32299	2.64093	1.01119	0.0130015	0.261372
XM_012102009.2	101104449	1.69672	6.07791	3.33341	0.866577	0.0131155	0.261562
XM_012152380.2	101121577	1.15108	22.359	19.4589	0.200423	0.0131225	0.261562
NM_001009440.1	443479	1.38982	14.0607	9.7312	0.530974	0.0132675	0.26291
XM_012175959.2	101123546	1.16444	21.652	18.4433	0.231401	0.0133103	0.263133
XM_015095064.1	100037704	1.99505	10.0024	4.61716	1.11526	0.0134071	0.263133
XM_004017184.2	101102336	1.88167	4.82221	2.1131	1.19034	0.013506	0.263133
XM_012181569.1	101106943	1.07856	30.4655	28.7126	0.0854892	0.0135195	0.263133
XM_015092876.1	101105396	1.22024	13.7221	10.8867	0.333934	0.0135598	0.263133
XM_004018125.3	101110454	1.28821	52.2146	39.5063	0.402369	0.0136084	0.263133
XM_015091730.1	101116796	1.242	8.61607	6.57977	0.388994	0.0136085	0.263133
XM_004002490.3	101115920	1.36278	11.1285	7.96295	0.482887	0.0136166	0.263133
XM_015095651.1	101109446	1.48361	9.4268	5.94185	0.665857	0.0136344	0.263133
XM_004012943.3	101105172	1.32199	13.8474	10.214	0.439072	0.0138183	0.265712
XM_015104030.1	101118752	1.47841	20.3239	13.0802	0.635798	0.0138399	0.265712
XM_015097904.1	101105337	1.92215	9.62855	4.85866	0.986761	0.0140773	0.267952
XM_004006750.3	101108038	1.12322	13.8254	12.0291	0.200788	0.0141654	0.268565
XM_004006733.3	101103309	1.66659	6.00139	3.06137	0.971118	0.0141803	0.268565
NM_001130937.1	100171398	1.17858	18.7224	15.5692	0.266076	0.0141821	0.268565
XM_012097784.2	101104344	2.63258	1.69189	0	inf	0.0142636	0.268732
NM_001166182.1	443218	1.89894	18.4005	9.6246	0.934943	0.0143576	0.269943
XM_015102465.1	101121046	1.10083	13.6577	12.0989	0.174843	0.0143765	0.269943
XM_004003007.2	101121477	1.11543	17.8425	16.0452	0.153176	0.0145901	0.272569
XM_012182573.2	101108396	1.67528	17.2539	9.5411	0.854694	0.0149028	0.274917
XM_012179866.2	101116399	1.91945	2.40818	0.918571	1.39048	0.0149417	0.274972
XM_004020249.2	101112526	1.3576	7.78335	5.44625	0.515127	0.0153086	0.27758
XM_012104374.2	101118917	1.24565	26.6816	21.2904	0.325643	0.0154647	0.278084
XM_004022288.2	101117478	1.31205	8.05222	5.88058	0.453429	0.0155327	0.278084
XM_012100216.1	101106039	1.20708	9.04444	7.20168	0.328698	0.01554	0.278084
XM_015094403.1	443286	1.42061	22.8549	15.3511	0.574155	0.0156111	0.278084
XM_012099383.2	101117465	1.21932	17.4451	14.0945	0.307686	0.0156642	0.278084
XM_012102086.2	100170398	1.165	55.0813	47.2868	0.220124	0.015709	0.278084
XM_015104088.1	101111928	1.22046	10.1538	7.89204	0.363543	0.0158148	0.278504
XM_015099925.1	101116164	1.19125	9.83638	8.03897	0.291117	0.0158402	0.278504
XM_015095649.1	101108131	1.2611	36.9927	28.8771	0.357316	0.0160247	0.278504
XM_015091757.1	101117642	1.11313	19.6309	17.6614	0.152531	0.0160596	0.278504
XM_004006998.3	101106580	1.27912	8.91678	6.8127	0.388296	0.0160668	0.278504
XM_004009924.3	101108489	2.86637	3.70908	0.737394	2.33055	0.0161102	0.278504
XM_004017872.3	101113888	2.55227	6.21072	1.74176	1.83422	0.0161275	0.278504
XM_015101452.1	101117020	1.23729	12.6263	9.98072	0.339212	0.0161495	0.278504
XM_004010676.3	101121014	1.14362	13.628	11.8963	0.196056	0.0161689	0.278504
XM_004019035.3	101120961	1.74839	25.2624	14.4221	0.808712	0.0161753	0.278504
XM_012174271.2	101115865	1.36786	7.18743	5.04902	0.509472	0.0162699	0.278675
XM_015091672.1	101123085	1.11587	15.1644	13.8636	0.129388	0.0163138	0.278675
XM_015095710.1	101111545	1.32018	11.4855	8.31992	0.465177	0.0164939	0.281156
XM_004018337.3	101116869	1.14748	17.5296	15.1322	0.212175	0.016541	0.281478
XM_004018996.3	101108867	1.78855	6.64434	3.29522	1.01175	0.0166669	0.282802
XM_015100450.1	101119927	1.43048	16.8629	11.2968	0.577945	0.0167231	0.283322
XM_004021062.3	101117640	1.40781	6.37737	4.28288	0.574381	0.0168032	0.283457
XM_004010517.3	101104666	1.23883	8.21509	6.47762	0.342813	0.0169727	0.285805
XM_012177902.2	101106213	1.34435	6.80968	4.70325	0.533928	0.0170823	0.287215
XM_015095460.1	101105653	1.38235	10.9059	7.38171	0.563085	0.0172863	0.288394
XM_004010762.3	101122281	2.01403	11.8191	5.62316	1.07167	0.0172897	0.288394
XM_004007927.3	101101977	1.1383	26.7152	23.3265	0.195694	0.0173094	0.288394
XM_004019609.3	101113371	1.16396	28.8494	24.4088	0.241143	0.0173274	0.288394
XM_004022947.3	101112891	1.76372	10.2385	5.45278	0.908939	0.0173343	0.288394
NM_001123403.1	100144766	1.3056	18.9535	13.9523	0.441963	0.0175546	0.291186
XM_015104527.1	101116204	1.60847	10.7386	6.47184	0.730553	0.0177151	0.29191
XM_004016063.3	101121450	1.11226	41.414	37.4642	0.144605	0.0177179	0.29191
XM_015095628.1	101114701	1.33385	9.17355	6.56721	0.4822	0.0177402	0.29191
XM_012174434.2	101112470	1.01494	43.3494	43.2033	0.00487022	0.0179332	0.292225
XM_012185799.2	101119060	3.25477	4.16382	0.598805	2.79775	0.0179955	0.292565
XM_015104701.1	101113828	1.12859	123.024	110.835	0.150526	0.0180563	0.292565
XM_015103012.1	101121898	1.20747	19.1347	15.6172	0.293052	0.0180567	0.292565
XM_015093684.1	101116288	1.14451	11.9372	10.0793	0.244067	0.0180596	0.292565
XM_015103734.1	101115171	5.58016	13.2187	1.84467	2.84115	0.0182737	0.294316
XM_015098433.1	101118709	5.18584	5.83201	0.714912	3.02816	0.0183028	0.294356
XM_004003222.3	101110289	1.49769	17.0365	11.3259	0.589006	0.0185341	0.296358
XM_015103939.1	101116114	1.17447	9.34628	7.68812	0.28176	0.0188242	0.299272
XM_015100937.1	101119244	1.39778	4.96145	3.5129	0.498099	0.0189343	0.299957
XM_015104369.1	101120801	1.08335	25.2362	22.9682	0.135854	0.0190254	0.299957
XM_015098320.1	106991397	1.43326	4.7947	3.28559	0.545289	0.0191599	0.300733
XM_004022390.3	101102540	1.13797	169.039	148.384	0.18802	0.0192337	0.30142
XM_012178785.2	101122520	1.31821	5.03046	3.76487	0.418087	0.0192985	0.30142
XM_004004075.2	101108451	1.60969	8.76763	5.05785	0.793662	0.0193428	0.30142
XM_004019034.3	101120702	2.50669	3.11322	0.722316	2.10771	0.0194628	0.30142
XM_015094855.1	101106321	1.27238	11.6576	8.91437	0.387066	0.0194687	0.30142
XM_004009893.2	101122864	1.10648	36.7528	33.4039	0.137834	0.0195215	0.30142
XM_012097067.2	101110872	2.00211	3.83712	1.5964	1.2652	0.0197549	0.302311
XM_004008091.2	101102640	1.07986	59.6707	55.1253	0.114308	0.0198271	0.302311
XM_004016450.3	101117016	1.38719	5.86346	3.89414	0.590445	0.0198533	0.302311
XM_012096902.2	101111746	2.58825	6.96725	1.43093	2.28364	0.0199321	0.302407
XM_004016167.2	101105184	1.06313	53.092	50.2012	0.0807731	0.0199402	0.302407
XM_004008079.3	101121342	2.86864	5.12284	1.31113	1.96614	0.0199821	0.302407
XM_004021432.3	101109855	1.79745	3.29209	1.39841	1.23522	0.0200024	0.302407
XM_015091660.1	105605390	1.45202	16.5311	10.2984	0.682756	0.020067	0.302648
XM_004005730.3	101108899	1.17767	13.6823	11.268	0.280079	0.0202248	0.302648
XM_015104129.1	101106227	1.63087	9.45949	5.41627	0.804464	0.0202638	0.302648
XM_012105605.2	101117471	1.37325	5.61632	3.80269	0.562605	0.020425	0.303475
XM_004018514.3	101117971	1.31474	6.50908	4.88394	0.414408	0.0204631	0.303581
XM_012182502.2	101121861	2.37928	1.9811	0.280464	2.82041	0.0205299	0.303984
XM_012178396.2	101112645	1.26728	4.43381	2.64799	0.743649	0.020545	0.303984
XM_012153798.1	101109679	1.12081	21.6997	19.2862	0.170106	0.0207063	0.305603
XM_012104405.2	101104799	1.52611	13.7683	8.56973	0.684031	0.0209254	0.306344
XM_004021971.2	101114675	1.08154	30.9199	28.7781	0.103568	0.0209992	0.306616
XM_012178782.2	101120241	1.21402	21.3587	16.9862	0.330462	0.0212036	0.307863
XM_015098125.1	101107611	2.77077	4.10357	0.913632	2.16719	0.0212127	0.307863
XM_015101899.1	101104610	1.21472	9.6361	7.64449	0.334029	0.0214471	0.309422
XM_015094369.1	101116816	1.15708	16.9448	14.5762	0.217227	0.0215643	0.309777
XM_015102145.1	101115165	1.2719	6.92645	5.2002	0.41355	0.0216656	0.309777
XR_001044821.2	101120770	1.32535	39.8065	29.0129	0.456308	0.0218324	0.309981
XM_015104781.1	101117049	1.38368	5.47019	3.65418	0.582045	0.0218721	0.309981
XM_015104080.1	101109408	1.22364	28.5629	23.3553	0.290396	0.0219515	0.310119
XM_004016304.3	101102511	3.51157	3.20547	0.151579	4.4024	0.0220275	0.310119
XM_004012469.3	101119572	4.96599	10.4578	1.42851	2.872	0.0220518	0.310119
XM_004004747.3	101110569	1.16915	12.7976	10.8796	0.234258	0.0220775	0.310119
XM_015093500.1	101104305	1.24981	6.71223	5.05511	0.409051	0.0221542	0.310719
NM_001134308.1	100187551	2.30626	6.673	2.42471	1.46052	0.0221993	0.310719
XM_012096856.1	101105601	2.35808	2.85747	0.985704	1.53551	0.0222042	0.310719
XM_004020627.2	101121734	1.27481	30.6665	23.424	0.388676	0.0222546	0.310737
XM_004021768.3	101108629	1.39012	5.32055	3.59242	0.566617	0.0224793	0.310899
XM_012101374.2	101123244	1.6493	4.68809	2.56446	0.870345	0.0225387	0.310899
XM_015092606.1	105613048	1.04406	107.036	102.925	0.0565097	0.022543	0.310899
XM_015100237.1	101112757	1.18309	18.7296	15.452	0.277522	0.0226103	0.310899
XM_004017906.3	101122632	1.08304	23.1688	21.1328	0.132701	0.0226159	0.310899
XM_015093478.1	101102877	1.40393	19.1549	13.7768	0.47547	0.0226287	0.310899
XM_004004144.3	101103948	1.21282	10.2473	8.35778	0.294047	0.0226341	0.310899
XM_012110889.2	443133	1.16686	9.81913	8.15291	0.268279	0.0226345	0.310899
NM_001009274.1	443255	1.24437	13.7985	10.7765	0.356624	0.0226602	0.310899
XM_004014367.3	101121442	1.3708	5.40686	3.66078	0.562642	0.0227154	0.310899
XM_012116111.2	101108189	1.36456	14.9748	10.6781	0.487887	0.0231882	0.31547
XM_012184522.2	101121103	3.38524	2.86335	0.127192	4.49262	0.0234443	0.31547
XM_015092830.1	101109946	1.41304	7.61723	4.99589	0.608526	0.0234519	0.31547
XM_015095799.1	101104656	1.26107	9.11146	6.86501	0.40842	0.0235277	0.31547
XM_004011729.2	101104503	1.2461	12.5306	9.71514	0.367147	0.0235368	0.31547
XM_004006533.3	101119125	1.23073	8.23318	6.61525	0.315655	0.0236348	0.31547
XM_004013023.2	101104076	1.20855	22.5165	18.4205	0.289668	0.0236355	0.31547
XM_004013544.3	101111470	2.10944	4.58516	1.6648	1.46163	0.0236446	0.31547
XM_015094923.1	101118179	1.26809	7.56529	5.65737	0.419264	0.0238115	0.31547
XM_015092090.1	101121894	1.26915	2.81862	1.5964	0.820172	0.0238603	0.31547
NM_001290793.2	100359412	1.52644	96.8686	62.973	0.621297	0.0239001	0.31547
XM_004011226.3	101117083	1.08814	77.4384	72.2931	0.0991916	0.0240683	0.31675
XM_004011229.3	101118280	1.08398	30.5123	28.1563	0.115934	0.024091	0.31675
XM_012189667.1	101111153	1.16704	28.7789	24.4434	0.235567	0.0244164	0.317009
XM_004007831.3	101120658	1.21167	12.0358	9.93328	0.276994	0.0244866	0.317407
XM_015100552.1	101112668	1.07303	28.307	26.4875	0.095848	0.0247844	0.319805
XM_012107907.2	101110915	1.17063	7.98963	6.42484	0.31447	0.0252837	0.324363
XM_015093546.1	101114088	1.14833	17.7087	15.0788	0.231934	0.0256353	0.326982
XM_004014569.3	101105268	1.26645	13.197	10.0983	0.386099	0.0256813	0.327133
XM_012112867.2	101106120	1.62524	3.52268	1.75545	1.00483	0.0259387	0.327133
XM_012186934.2	101108505	1.12365	14.253	12.2744	0.215614	0.0260223	0.327133
XM_012097210.2	101108953	1.17404	12.9669	10.873	0.254081	0.0260531	0.327133
NM_001009195.1	443003	1.59275	9.34804	5.58454	0.743225	0.0260572	0.327133
XM_012177030.2	101103717	1.79878	7.25003	3.81953	0.924592	0.0260989	0.327133
XM_004017898.2	101120698	1.09031	21.0052	19.2086	0.128997	0.0261235	0.327133
XM_012099536.1	101102095	1.11089	23.415	20.9946	0.157414	0.0261402	0.327133
XM_012180606.2	443428	2.03837	2.38044	0.691662	1.78309	0.0262073	0.327133
XM_004008860.2	101117329	1.05453	34.9746	32.8847	0.0888905	0.0263295	0.327314
XM_012101796.2	101117027	1.95999	1.76059	0.272575	2.69134	0.0263615	0.327314
XM_015095645.1	105609446	1.72521	16.0042	8.67833	0.88296	0.0264577	0.327314
XM_004003317.3	101113815	1.23472	10.4093	7.99168	0.381306	0.0264983	0.327451
XM_012187629.2	101121363	1.78902	6.0277	3.08903	0.964453	0.0265375	0.327571
XM_015100232.1	101110963	1.35559	6.27313	4.40307	0.510675	0.0267772	0.32872
XM_012099786.1	101121206	1.50443	38.7776	24.5893	0.657195	0.0268454	0.329175
XM_012097460.2	101105853	1.29231	12.3995	9.31513	0.412636	0.0269995	0.329971
XM_012097952.2	494441	1.27493	12.7989	9.65432	0.406774	0.0272609	0.330813
XM_015100079.1	100505405	1.46497	25.3241	15.9252	0.669199	0.0273008	0.330813
XM_012107145.2	101113305	1.29544	6.6641	4.89876	0.443993	0.0273366	0.330813
XM_015093852.1	101107431	1.19305	80.7356	65.8443	0.294146	0.0276335	0.332952
XM_012163576.2	101123342	1.16629	15.612	13.1025	0.252811	0.0279775	0.33355
XM_012188049.1	100125358	2.37616	13.2435	5.20145	1.3483	0.0279884	0.33355
XM_012181600.1	101108491	2.071	7.96731	3.43158	1.21522	0.0280205	0.33355
XM_004017070.2	101115572	1.15879	9.85796	8.67318	0.184728	0.0280412	0.33355
XM_015098045.1	101123387	1.18412	16.7904	14.1322	0.248652	0.0281325	0.33355
XM_015099095.1	101121440	1.15292	17.0641	14.6155	0.223467	0.028342	0.335299
XM_004018375.3	101104693	1.21704	8.45597	7.05855	0.260599	0.0284834	0.336256
XM_012095497.1	101117785	1.32108	62.4072	47.5075	0.393558	0.0285695	0.336548
XM_004012040.2	101105669	1.11492	25.3202	22.3091	0.182657	0.0289278	0.338978
XM_012105064.2	101118243	1.30169	5.96403	4.30197	0.471291	0.0290286	0.33939
XM_015100938.1	443411	1.05691	122.959	116.031	0.0836724	0.0291612	0.33939
NM_001130024.1	100170232	8.93057	28.2185	2.49727	3.49822	0.0292314	0.33939
XM_012176680.2	101107830	3.51983	2.99813	0.000165333	14.1464	0.0292419	0.33939
XM_012188212.1	101119491	1.16833	16.2951	14.1446	0.204184	0.0292462	0.33939
XM_015097287.1	101109808	2.99897	3.32502	0.342745	3.27816	0.0292636	0.33939
XM_015102137.1	101104611	1.16594	12.7774	10.8985	0.229475	0.029364	0.340138
XM_004011160.3	101122528	3.76943	3.68573	0	inf	0.0295449	0.340456
XM_015101428.1	101103427	1.0903	19.9597	18.2646	0.128041	0.0296309	0.340813
XM_004009160.2	443102	1.44457	34.1432	23.4654	0.541063	0.0296373	0.340813
XM_004012830.3	101121869	1.23272	36.4379	28.8556	0.336585	0.0297421	0.341665
XM_012095546.2	101103918	2.39996	22.1812	9.20229	1.26927	0.0298132	0.342128
XM_004012171.3	101119830	1.19249	28.9248	23.7739	0.282928	0.029957	0.34297
XM_012107219.2	101121572	1.43063	5.76814	3.75188	0.620494	0.0300102	0.34297
XM_012179466.2	101115623	1.18415	12.6824	10.9722	0.208973	0.0303503	0.344487
XM_015103808.1	100101233	1.20015	53.7797	44.1879	0.283408	0.0303583	0.344487
XM_004017655.3	101104181	2.54558	2.01049	0.252523	2.99307	0.0304234	0.344487
XM_004006701.3	101116978	1.10519	18.0979	16.4746	0.135579	0.0305207	0.344487
XM_004015006.3	101119495	1.15874	24.6213	20.7386	0.247583	0.030613	0.344487
XM_004017409.3	101116511	1.17995	58.3041	48.4122	0.268227	0.0307468	0.344487
XM_004002435.3	101123425	1.17496	45.0843	38.0517	0.244665	0.0308201	0.344487
XM_012107957.2	443281	1.27497	13.3716	10.084	0.407111	0.030869	0.344487
XM_015096892.1	101109181	3.03412	4.99074	0.840113	2.5706	0.0309191	0.344487
XM_012180313.1	101121266	1.66117	5.18293	2.69836	0.941686	0.0314066	0.34669
XM_004005978.2	101110314	1.07432	23.3355	21.5247	0.116532	0.031432	0.34669
XM_015097664.1	101123640	1.29883	7.8601	5.81779	0.434075	0.0314351	0.34669
XM_015097305.1	101120584	1.35861	9.76945	6.9995	0.481025	0.0315969	0.34669
XM_012107920.2	101116548	1.23734	9.85307	7.89908	0.318888	0.0317266	0.346917
XM_004010606.3	101103980	1.24833	13.4548	10.7891	0.318544	0.0317717	0.346917
XM_012108353.1	105606098	1.5287	7.90813	4.72301	0.743631	0.0320759	0.348284
XM_012107613.2	101117650	1.09774	184.094	172.417	0.0945446	0.0323436	0.349964
XM_015097633.1	101111462	1.26032	11.5626	8.8058	0.392944	0.03242	0.349964
XM_004005110.3	101115514	1.12623	83.3985	73.6586	0.179168	0.0324969	0.349964
XM_012180231.2	101111369	1.17234	6.65674	5.90383	0.173165	0.032508	0.349964
XM_012187774.1	101113611	1.36788	5.08206	3.66146	0.472996	0.0325614	0.35013
XM_012129920.2	100188913	1.18114	20.3678	16.8224	0.275904	0.0326577	0.35018
XM_012114430.2	101118501	3.1947	2.19842	0	inf	0.0328734	0.351145
XM_012101293.2	101116613	1.20218	9.99024	7.85999	0.345991	0.0329615	0.351145
XM_012173944.2	101102304	1.31559	5.39173	3.763	0.518865	0.0330268	0.351145
XM_015098600.1	101111722	1.73634	14.7289	8.01946	0.877069	0.0330939	0.351262
XM_012188076.2	101105430	1.24583	65.021	53.3965	0.28416	0.0331816	0.351262
XM_004009627.3	101120832	1.75251	44.1348	25.2878	0.803479	0.0332718	0.351301
XM_015100220.1	101123065	1.23073	10.6483	8.42936	0.337135	0.0335594	0.351864
XM_004016871.2	101108422	1.1769	31.0113	26.964	0.201761	0.0335805	0.351864
XM_004003051.3	101111065	1.56005	7.23264	4.15037	0.801284	0.0337005	0.352142
XM_004008791.3	101121933	1.23817	25.7574	20.3838	0.337564	0.0337324	0.352143
XM_015101738.1	101112423	1.71269	3.98248	1.88008	1.08287	0.0337648	0.35215
XM_015103855.1	101110293	1.15897	19.1126	16.2466	0.234385	0.0340181	0.354127
XM_012149798.1	101117141	1.26029	16.4341	12.4904	0.395878	0.0341186	0.354146
XM_015103910.1	101113982	1.13805	17.4911	15.2083	0.201765	0.0341227	0.354146
XM_004006043.3	101105231	1.22508	28.9922	24.0746	0.268153	0.0342021	0.354146
XM_004020231.2	101107918	2.06401	5.26417	1.90427	1.46697	0.0342115	0.354146
XM_012108411.1	105606136	1.54763	8.39379	5.03779	0.736532	0.034446	0.355249
XM_012105208.2	101104294	1.15061	22.8728	19.7579	0.211205	0.0349798	0.357103
XM_015096740.1	101119140	1.13791	16.3318	14.3455	0.187079	0.0351225	0.357639
XM_012186528.2	101117092	1.25018	28.634	22.4783	0.349193	0.0351612	0.357639
XM_015097914.1	101108398	1.27577	31.8839	25.7754	0.306835	0.0352261	0.357663
XM_015101113.1	101115904	1.32335	10.7949	7.95804	0.439864	0.035228	0.357663
XM_015104972.1	101120390	1.2996	14.3208	10.8995	0.393854	0.0354218	0.358973
XM_012186240.1	101120344	1.20363	39.0875	32.5835	0.262568	0.0354712	0.359146
XM_004008801.2	100381250	1.25477	36.4325	29.2977	0.31444	0.0355373	0.359439
XM_004014443.3	101117864	2.73469	3.83325	0.769354	2.31685	0.035565	0.359439
XM_012102548.2	101103938	1.12809	24.215	21.5183	0.17034	0.0356551	0.359857
XM_012149757.2	101116887	1.92648	6.0953	2.75547	1.1454	0.0358808	0.360988
XM_004005034.3	101117825	1.28423	25.2259	19.0353	0.406229	0.0359273	0.361128
XM_012120311.2	101102793	1.15789	38.033	33.0771	0.201418	0.0359889	0.361229
XM_004011646.3	101105336	2.22362	45.0342	20.1117	1.16299	0.0360814	0.361543
XM_004009622.3	101119307	1.58182	16.2545	10.0201	0.697949	0.0362267	0.361847
XM_004017473.3	101110452	1.19623	7.16309	5.61324	0.351748	0.0363073	0.361996
XM_004022074.3	101122575	1.10825	36.5344	33.163	0.13968	0.0363842	0.362169
XM_012174865.2	101104223	2.69457	1.87725	0.031625	5.89141	0.0363982	0.362169
XM_012101874.2	101112522	1.67942	5.43593	2.86127	0.925872	0.0364225	0.362169
XM_012181456.2	101116733	1.89191	5.71626	2.8456	1.00634	0.0365477	0.362284
XM_012146631.2	101113312	1.50916	27.3287	17.9296	0.608076	0.0368719	0.363003
XM_012104845.2	101119872	1.55255	10.1362	6.03557	0.747959	0.0369019	0.363003
XM_004018349.3	101120023	1.85979	7.70572	4.25301	0.857444	0.0369316	0.363003
XM_015101815.1	105603239	1.13345	18.7568	16.1846	0.212797	0.037306	0.363312
XM_015100869.1	101115306	1.09669	43.6577	39.9004	0.129833	0.0373511	0.363312
XM_012185380.2	101108880	1.11588	21.5838	19.0276	0.181855	0.0374196	0.363312
NM_001303455.1	100270685	1.22257	9.82814	7.76606	0.339735	0.0374822	0.363312
XM_004003561.3	101107062	1.21106	14.9986	12.3972	0.274807	0.0375385	0.363312
XM_004019690.3	101113182	1.18931	10.0355	8.09609	0.309821	0.0375653	0.363312
XM_015104653.1	101103536	1.24425	13.7101	10.7627	0.349195	0.0376188	0.363312
XM_004011907.2	101112234	1.65234	3.75116	2.01176	0.89888	0.0376506	0.363312
XM_004017927.3	101106885	1.7363	5.30465	2.68523	0.982214	0.037743	0.363604
XM_004003976.3	101102204	2.6761	7.32455	2.12192	1.78737	0.03788	0.364258
XM_012189284.2	101115982	1.25851	59.8215	46.9632	0.349132	0.0380929	0.365356
XM_015094261.1	101112123	1.14031	35.859	31.0423	0.208101	0.0381999	0.365751
XM_015099425.1	100125358	1.96125	6.6886	3.07555	1.12086	0.0383696	0.366931
XM_015096058.1	101111544	1.18627	14.3584	11.8824	0.273065	0.038403	0.366931
NM_001126354.1	100145868	1.0965	93.3853	86.5361	0.109893	0.0385	0.36704
XM_004002368.3	101104284	6.56448	9.12541	0.049996	7.51193	0.0388129	0.368755
XM_012183870.2	101107105	3.45881	6.19749	1.0523	2.55814	0.0389384	0.368949
XM_015094437.1	101122183	1.39702	12.0936	7.9197	0.610729	0.0389995	0.368949
XM_015095243.1	101123550	1.08196	38.4515	35.3355	0.121921	0.0391437	0.369221
XM_015095043.1	101104393	1.22071	22.3725	17.8499	0.32581	0.0391738	0.369221
XM_004018518.3	101118997	1.08329	23.9605	22.6101	0.0836924	0.0393751	0.369221
XM_015091630.1	101103691	1.13749	28.9927	24.9242	0.218142	0.0393883	0.369221
XM_015097395.1	101115037	1.33967	10.5855	7.74763	0.450262	0.0395302	0.369559
XM_012095485.2	101115479	1.2022	17.7747	14.6746	0.276501	0.0397076	0.370593
XM_012096203.2	101113623	1.05545	67.3293	62.8807	0.0986156	0.0400245	0.37219
XM_004023682.3	101111819	1.20859	7.71231	6.06887	0.345736	0.0401156	0.37238
XM_012176149.1	101118352	1.22552	30.3541	24.8121	0.290846	0.040134	0.37238
XM_004010314.3	101117421	1.12138	56.1981	50.1632	0.163893	0.0409719	0.376764
XM_004006037.3	101103885	1.0769	22.2319	20.605	0.109638	0.0410145	0.376764
XM_012184366.2	101108581	1.80873	2.37158	0.925898	1.35692	0.0410193	0.376764
XR_001041561.2	101107358	2.06265	4.56122	1.84357	1.30692	0.0410862	0.376764
XM_015102888.1	443130	1.92581	4.22704	1.44676	1.54682	0.041166	0.376764
XM_004006995.3	101105900	1.38207	5.68061	4.08598	0.475365	0.0414828	0.376764
XM_012104455.1	101113297	1.91804	26.9243	11.835	1.18585	0.0415313	0.376764
XM_015096680.1	100048993	1.96959	2.88749	0.866325	1.73683	0.0415406	0.376764
XM_015097472.1	443228	1.29168	6.40758	4.66665	0.457393	0.0416033	0.376764
XM_012134333.2	101118588	1.8011	3.70369	1.79685	1.0435	0.0416137	0.376764
XM_004020916.3	101103285	1.24079	10.1583	8.14388	0.318876	0.0416658	0.376764
XM_004004704.2	101119185	1.69067	6.7295	4.1226	0.706945	0.0416993	0.376764
XM_004011413.3	101102737	1.74348	4.63652	2.31291	1.00334	0.0417269	0.376764
XM_015092212.1	101117631	3.04923	19.3984	7.14234	1.44147	0.0418558	0.3769
XM_012101133.2	101109397	1.22111	13.323	10.5221	0.340499	0.0422318	0.378509
XM_012106512.2	101104124	1.28978	11.5684	8.87875	0.381756	0.0422619	0.378509
XM_015096581.1	100294646	1.27236	21.8701	16.7613	0.383824	0.0424305	0.378509
XM_012181215.2	101109709	2.28498	2.41819	0.633915	1.93156	0.0424434	0.378509
XM_015093007.1	101121488	1.29846	13.472	9.97721	0.433255	0.0424673	0.378509
XM_012175350.2	101114344	1.11597	63.1742	57.1589	0.144357	0.042534	0.378509
XM_004006507.3	101113139	1.32067	9.21162	6.7849	0.441128	0.0425906	0.378708
XM_004019444.3	101113707	1.10183	5.65308	5.37444	0.0729235	0.0427622	0.378755
XM_012178451.2	101117758	1.04158	66.4746	63.1348	0.0743683	0.0427952	0.378755
XM_012096004.2	101103839	1.4049	9.23163	6.30062	0.551091	0.0428397	0.378755
XM_015094023.1	101116473	1.25213	7.21385	5.54296	0.380113	0.0428522	0.378755
NM_001142638.1	100216476	1.25221	7.50641	5.70332	0.396322	0.0428688	0.378755
XM_012100346.1	101110797	1.05281	38.9654	37.0314	0.0734467	0.0430936	0.379237
XM_015100080.1	100505405	1.45904	15.1356	10.3159	0.553078	0.0431037	0.379237
XM_004020986.3	101119782	1.12497	8.91155	8.18534	0.122633	0.0431146	0.379237
XM_015092739.1	100302558	1.2875	125.312	101.883	0.298603	0.0431716	0.379237
XM_004011221.2	101115970	1.32943	25.0834	19.0764	0.394943	0.0436123	0.38118
XM_004016881.3	101111659	2.68524	5.09624	0.918286	2.47242	0.0436243	0.38118
XM_004017985.3	101121552	1.4801	9.06601	5.86749	0.627724	0.0437563	0.381259
XM_012103598.2	101106224	1.06703	32.1935	29.1975	0.140928	0.0439249	0.381259
XM_004005144.3	106990095	1.10731	42.0096	38.3927	0.129887	0.0439611	0.381259
XM_004014247.3	443105	1.20231	151.304	125.442	0.270429	0.043967	0.381259
XM_012101921.2	101119946	1.96387	2.3785	1.13892	1.06239	0.0440456	0.381259
XM_004019073.3	101110185	1.1098	32.8848	30.9548	0.0872612	0.0441645	0.38199
XM_004003265.3	101121479	1.32266	13.9512	10.5319	0.405619	0.0443938	0.382341
XM_004013608.3	101105767	1.66862	10.9561	6.05507	0.855519	0.0444461	0.382341
XM_015099127.1	101109290	1.16418	9.1373	7.45695	0.293182	0.044526	0.382341
XM_015097698.1	101110683	1.45936	12.0183	7.64605	0.652444	0.0445808	0.382341
XM_012176293.2	101109695	1.78783	4.32055	1.81548	1.25087	0.0447633	0.382341
XM_004005996.2	101115694	1.18574	53.9916	46.7296	0.2084	0.0448232	0.382341
XM_012178864.2	101113147	1.09627	22.6727	20.3041	0.159188	0.0449507	0.382529
XM_004009048.3	101119985	1.35578	13.5414	9.43264	0.521643	0.0454346	0.384275
XM_015104231.1	101102864	1.17754	37.3639	30.8067	0.278402	0.0456666	0.384275
NM_001105262.1	100125622	1.41284	3.75098	2.15094	0.8023	0.0457241	0.384275
NM_001142518.1	100216465	1.2421	46.9363	36.7287	0.353796	0.0458131	0.384275
XM_004022769.1	101103133	1.1841	11.7038	9.48705	0.302942	0.045855	0.384275
XM_015100619.1	101119072	1.07655	29.8627	26.8759	0.152032	0.0458718	0.384275
XM_015103861.1	105604848	1.32852	7.17041	5.06402	0.501772	0.0459146	0.384275
XM_004006243.3	101110315	1.17342	10.0708	8.33091	0.273634	0.046084	0.384275
XM_015097452.1	101118364	1.31671	10.7817	7.89253	0.450021	0.0460966	0.384275
XM_012184458.2	101115134	1.44481	8.83766	6.00686	0.557054	0.0461694	0.384275
XM_015096546.1	101123123	1.32169	8.38713	5.83808	0.522684	0.0463155	0.384275
XM_012097890.1	100135440	2.79826	14.663	4.49594	1.70549	0.0464104	0.384275
XM_004012516.3	101109719	1.06746	28.4036	26.342	0.10871	0.0464451	0.384275
XM_004006247.2	101111268	1.09459	30.0876	27.7106	0.118727	0.0465062	0.384275
XM_012173613.2	101108732	3.25448	6.17133	1.26207	2.28979	0.046538	0.384275
XM_012190198.2	101122717	1.13143	28.6754	25.8917	0.147327	0.0466497	0.3846
XM_012097205.2	105602668	1.28863	133.429	104.575	0.351528	0.0467362	0.385027
XM_012095219.2	105602103	1.37173	11.1864	7.9294	0.496457	0.0471803	0.386164
XM_012098315.2	101115159	4.35589	5.68021	0.206755	4.77995	0.0471874	0.386164
XM_004007738.3	101117752	1.95075	44.9522	24.2328	0.891433	0.0473454	0.386466
XM_004018957.3	101121889	1.28115	53.9719	42.3593	0.349528	0.0473714	0.386466
XM_015098549.1	101121277	1.36683	8.833	6.1596	0.520068	0.0474612	0.386693
XM_012188291.2	101101908	1.42301	10.5279	7.09667	0.569006	0.047507	0.386783
XM_012103075.2	101115335	1.16253	9.52331	8.26736	0.204035	0.0476566	0.387297
XM_015103513.1	101113117	1.67956	6.79709	4.00953	0.761485	0.0476748	0.387297
XM_004013623.3	101109551	1.32651	6.83403	4.79598	0.51091	0.0477905	0.387512
XM_012175736.2	101115867	1.56361	5.20159	2.98478	0.801325	0.047811	0.387512
XM_004005967.3	101107682	1.18332	13.199	10.7862	0.29124	0.0478561	0.387512
XM_004002801.3	101111593	1.20468	32.3678	25.6305	0.336698	0.0481422	0.388759
XM_012117978.2	101107155	1.78395	4.4776	1.66695	1.42552	0.0481732	0.388759
NM_001009279.1	443268	1.09501	93.294	84.1656	0.148553	0.0484829	0.388759
XM_015099432.1	101107886	1.11503	21.5615	19.0816	0.17628	0.0486847	0.389232
XM_004022044.2	101114677	1.09488	20.8608	18.5596	0.168626	0.0487594	0.389277
XM_015102125.1	101112171	1.15422	24.7575	21.553	0.199972	0.0488768	0.389277
XM_012172156.2	101109082	1.30057	12.5438	9.9443	0.335031	0.0489286	0.389277
XM_012176161.1	101103936	2.43452	5.18384	1.72589	1.58669	0.0491183	0.389925
XM_012188911.1	101115640	1.13081	528.616	464.822	0.18554	0.0494072	0.39079
XM_012185703.2	101108844	1.28123	9.69825	7.30426	0.408986	0.0494923	0.39079
XM_004003345.3	101121651	1.25294	32.78	27.5278	0.251929	0.0495433	0.39079
XM_015091601.1	100302084	3.49283	3.691	0.0617377	5.90172	0.0496331	0.391178
NM_001145182.1	100270714	1.10859	77.6582	71.1021	0.127246	0.0497144	0.391292
XM_004005693.2	101121332	1.23527	12.1025	9.68553	0.321401	0.0499596	0.39208

[truncated: 2 more sheets: SP42 vs SP_LP42  Up, SP42 vs SP_LP42  Down]
