# Supplementary material for: Transcriptomic Changes of Photoperiodic Response in the Hypothalamus Were Identified in Ovariectomized and Estradiol-Treated Sheep
Source: Front Mol Biosci. 2022 Apr 11;9:848144. doi: 10.3389/fmolb.2022.848144 (PMC9036065; doi:10.3389/fmolb.2022.848144)
Supplement: Supplementary file 7 [file Table5.XLSX]

## Sheet: SP42 vs LP42   
Pathways	Input number	Background number	Rich_factor	p_Value
Vasopressin-regulated water reabsorption	7	47	0.148936	0.00459159
Endocrine and other factor-regulated calcium reabsorption	6	44	0.136364	0.0122653
Thyroid hormone signaling pathway	10	118	0.0847458	0.0269377
Insulin secretion	8	86	0.0930233	0.0291353
Wnt signaling pathway	11	141	0.0780142	0.0342375

## Sheet: SP42 vs SP-LP3    
Pathways	Input number	Background number	Rich_factor	p_Value
Phagosome	16	169	0.0946746	0.0027747
Adherens junction	9	73	0.123288	0.00493621
Alanine, aspartate and glutamate metabolism	6	36	0.166667	0.00575436
Wnt signaling pathway	13	141	0.0921986	0.00806033
Sphingolipid metabolism	6	47	0.12766	0.0175111

## Sheet: SP42 vs SP-LP7    
Pathways	Input number	Background number	Rich_factor	p_Value
Protein processing in endoplasmic reticulum	16	176	0.0909091	0.0132013
Ribosome	20	240	0.0833333	0.0139905
Toxoplasmosis	13	134	0.0970149	0.0153635
MAPK signaling pathway	20	255	0.0784314	0.0240403
Circadian entrainment	8	96	0.0833333	0.0961758

## Sheet: SP42 vs SP-LP15    
Pathways	Input number	Background number	Rich_factor	p_Value
Endocytosis	20	226	0.0884956	0.0148072
Cell adhesion molecules (CAMs)	15	156	0.0961538	0.0173787
GnRH signaling pathway	10	87	0.114943	0.0175202
Thyroid hormone synthesis	8	70	0.114286	0.0325544
Mismatch repair	4	22	0.181818	0.0335349

## Sheet: SP42 vs SP-LP21   
Pathways	Input number	Background number	Rich_factor	p_Value
Synaptic vesicle cycle	18	67	0.268657	2.95e-05
Vasopressin-regulated water reabsorption	13	47	0.276596	0.000288848
Estrogen signaling pathway	17	102	0.166667	0.00519533
Neurotrophin signaling pathway	16	123	0.130081	0.0429257
Circadian entrainment	13	96	0.135417	0.0503006

## Sheet: SP42 vs SP-LP42    
Pathways	Input number	Background number	Rich_factor	p_Value
Oxidative phosphorylation	43	159	0.27044	6.46e-07
Estrogen signaling pathway	20	102	0.196078	0.0137259
MAPK signaling pathway	40	255	0.156863	0.0193184
Circadian entrainment	18	96	0.1875	0.026465
VEGF signaling pathway	12	61	0.196721	0.0478688
