# Supplementary material for: Transcriptomic Changes of Photoperiodic Response in the Hypothalamus Were Identified in Ovariectomized and Estradiol-Treated Sheep
Source: Front Mol Biosci. 2022 Apr 11;9:848144. doi: 10.3389/fmolb.2022.848144 (PMC9036065; doi:10.3389/fmolb.2022.848144)
Supplement: Supplementary file 8 [file Table7.XLSX]

## Sheet: lncRNA targets results
Chromosome	lncRNA_ID	lncRNA_Gene_ID	lncRNA_Gene_Symbol	lncRNA_Status	lncRNA_Start	lncRNA_End	lncRNA_Strand	mRNA_ID	mRNA_Gene_Id	mRNA_Gene_Symbol	mRNA_Start	mRNA_End	mRNA_Strand	Distance	Location
chr1	XR_001433908.1	105604038	LOC105604038	Annotated_lncRNA	238899628	239257908	+	XM_015092616.1	101104550	ZIC1	238855828	238859983	-	39644	upstream
chr1	XR_001433908.1	105604038	LOC105604038	Annotated_lncRNA	238899628	239257908	+	XM_015092615.1	101104550	ZIC1	238855828	238859983	-	39644	upstream
chr1	XR_001433908.1	105604038	LOC105604038	Annotated_lncRNA	238899628	239257908	+	XM_015092617.1	101102113	ZIC4	238865119	238884469	+	15158	downstream
chr1	XR_001433908.1	105604038	LOC105604038	Annotated_lncRNA	238899628	239257908	+	XM_015091748.1	106990808	LOC106990808	238511026	238849306	-	50321	upstream
chr7	XR_001041524.2	105615664	LOC105615664	Annotated_lncRNA	27020121	27029465	-	XM_012181153.2	101102647	SCG5	26989142	27044635	-	-9345	sense_overlapping
chr7	XR_001041524.2	105615664	LOC105615664	Annotated_lncRNA	27020121	27029465	-	XM_015096920.1	101102647	SCG5	26989142	27044635	-	-9345	sense_overlapping
chr7	XR_001041524.2	105615664	LOC105615664	Annotated_lncRNA	27020121	27029465	-	XM_015096921.1	101102647	SCG5	26989142	27044635	-	-9345	sense_overlapping
chr7	XR_001041524.2	105615664	LOC105615664	Annotated_lncRNA	27020121	27029465	-	XM_012181152.2	101102396	GREM1	26949586	26965535	-	54585	upstream
chr7	XR_001041524.2	105615664	LOC105615664	Annotated_lncRNA	27020121	27029465	-	XM_012181155.2	101102647	SCG5	26989142	27044635	-	-9345	sense_overlapping
chr7	XR_001041524.2	105615664	LOC105615664	Annotated_lncRNA	27020121	27029465	-	XM_012181154.2	101102647	SCG5	26989142	27044635	-	-9345	sense_overlapping
chr7	XR_001041524.2	105615664	LOC105615664	Annotated_lncRNA	27020121	27029465	-	XM_012181156.2	101103069	ARHGAP11A	27045938	27063797	-	16472	downstream
chr7	XR_001041524.2	105615664	LOC105615664	Annotated_lncRNA	27020121	27029465	-	XM_015096923.1	101102647	SCG5	26989142	27044635	-	-9345	sense_overlapping
chr7	XR_001041524.2	105615664	LOC105615664	Annotated_lncRNA	27020121	27029465	-	XM_004010425.3	101103069	ARHGAP11A	27045938	27068532	-	16472	downstream
chr7	XR_001041524.2	105615664	LOC105615664	Annotated_lncRNA	27020121	27029465	-	XM_015096924.1	101102647	SCG5	26989142	27044635	-	-9345	sense_overlapping
chr7	XR_001041524.2	105615664	LOC105615664	Annotated_lncRNA	27020121	27029465	-	XM_004010423.3	101102647	SCG5	26989142	27044635	-	-9345	sense_overlapping
chr3	LNC_008018	XLOC_232839	--	Novel_lncRNA	40135481	40203844	+	XM_012168006.1	101111532	C1D	40033640	40054526	+	80954	downstream
chr3	LNC_008018	XLOC_232839	--	Novel_lncRNA	40135481	40203844	+	XM_004005828.2	101111532	C1D	40033371	40054526	+	80954	downstream
chr3	LNC_008018	XLOC_232839	--	Novel_lncRNA	40135481	40203844	+	XM_012167964.2	101111532	C1D	40041898	40054526	+	80954	downstream
chr3	LNC_008018	XLOC_232839	--	Novel_lncRNA	40135481	40203844	+	XM_012167971.2	101111532	C1D	40034128	40054526	+	80954	downstream
chr3	LNC_008018	XLOC_232839	--	Novel_lncRNA	40135481	40203844	+	XM_012167987.2	101111532	C1D	40037405	40054526	+	80954	downstream
chr2	XR_001433950.1	106990914	LOC106990914	Annotated_lncRNA	177315559	177317175	-	XM_012139392.2	101116712	NCKAP5	176276505	177315553	+	5	downstream
chr2	XR_001433950.1	106990914	LOC106990914	Annotated_lncRNA	177315559	177317175	-	XM_004004741.2	101108195	LYPD1	177317221	177366647	+	45	upstream
chr2	XR_001433950.1	106990914	LOC106990914	Annotated_lncRNA	177315559	177317175	-	XM_015092917.1	101116712	NCKAP5	176652802	177315553	+	5	downstream
chr2	XR_001433950.1	106990914	LOC106990914	Annotated_lncRNA	177315559	177317175	-	XM_015092908.1	101116712	NCKAP5	176276505	177315553	+	5	downstream
chr2	XR_001433950.1	106990914	LOC106990914	Annotated_lncRNA	177315559	177317175	-	XM_015092916.1	101116712	NCKAP5	176276505	177314222	+	1336	downstream
chr2	XR_001433950.1	106990914	LOC106990914	Annotated_lncRNA	177315559	177317175	-	XM_015092913.1	101116712	NCKAP5	176469016	177315553	+	5	downstream
chr2	XR_001433950.1	106990914	LOC106990914	Annotated_lncRNA	177315559	177317175	-	XM_015092915.1	101116712	NCKAP5	176170340	177315553	+	5	downstream
chr2	XR_001433950.1	106990914	LOC106990914	Annotated_lncRNA	177315559	177317175	-	XM_015092912.1	101116712	NCKAP5	176352692	177315553	+	5	downstream
chr2	XR_001433950.1	106990914	LOC106990914	Annotated_lncRNA	177315559	177317175	-	XM_004004740.3	101107933	GPR39	177366759	177618148	-	49583	downstream
chr2	XR_001433950.1	106990914	LOC106990914	Annotated_lncRNA	177315559	177317175	-	NM_001009479.1	493773	NPPC	1012	232661648	-	-1617	sense_overlapping
chr2	XR_001433950.1	106990914	LOC106990914	Annotated_lncRNA	177315559	177317175	-	XM_015092909.1	101116712	NCKAP5	176170342	177315553	+	5	downstream
chr2	XR_001433950.1	106990914	LOC106990914	Annotated_lncRNA	177315559	177317175	-	XM_004005393.2	101116712	NCKAP5	176276505	177248040	+	67518	downstream
chr2	XR_001433950.1	106990914	LOC106990914	Annotated_lncRNA	177315559	177317175	-	XM_015092906.1	101116712	NCKAP5	176170342	177315553	+	5	downstream
chr2	XR_001433950.1	106990914	LOC106990914	Annotated_lncRNA	177315559	177317175	-	XM_015092907.1	101116712	NCKAP5	176209935	177315553	+	5	downstream
chr2	XR_001433950.1	106990914	LOC106990914	Annotated_lncRNA	177315559	177317175	-	XM_015092911.1	101116712	NCKAP5	176276505	177315553	+	5	downstream
chr2	XR_001433950.1	106990914	LOC106990914	Annotated_lncRNA	177315559	177317175	-	XM_015092914.1	101116712	NCKAP5	176276505	177315553	+	5	downstream
chr2	XR_001433950.1	106990914	LOC106990914	Annotated_lncRNA	177315559	177317175	-	XM_015092910.1	101116712	NCKAP5	176209935	177315553	+	5	downstream
chr3	LNC_008011	XLOC_232839	--	Novel_lncRNA	40135286	40226008	+	XM_012168006.1	101111532	C1D	40033640	40054526	+	80759	downstream
chr3	LNC_008011	XLOC_232839	--	Novel_lncRNA	40135286	40226008	+	XM_004005828.2	101111532	C1D	40033371	40054526	+	80759	downstream
chr3	LNC_008011	XLOC_232839	--	Novel_lncRNA	40135286	40226008	+	XM_012167964.2	101111532	C1D	40041898	40054526	+	80759	downstream
chr3	LNC_008011	XLOC_232839	--	Novel_lncRNA	40135286	40226008	+	XM_012167971.2	101111532	C1D	40034128	40054526	+	80759	downstream
chr3	LNC_008011	XLOC_232839	--	Novel_lncRNA	40135286	40226008	+	XM_012167987.2	101111532	C1D	40037405	40054526	+	80759	downstream
chr3	LNC_008010	XLOC_232839	--	Novel_lncRNA	40135271	40226008	+	XM_012168006.1	101111532	C1D	40033640	40054526	+	80744	downstream
chr3	LNC_008010	XLOC_232839	--	Novel_lncRNA	40135271	40226008	+	XM_004005828.2	101111532	C1D	40033371	40054526	+	80744	downstream
chr3	LNC_008010	XLOC_232839	--	Novel_lncRNA	40135271	40226008	+	XM_012167964.2	101111532	C1D	40041898	40054526	+	80744	downstream
chr3	LNC_008010	XLOC_232839	--	Novel_lncRNA	40135271	40226008	+	XM_012167971.2	101111532	C1D	40034128	40054526	+	80744	downstream
chr3	LNC_008010	XLOC_232839	--	Novel_lncRNA	40135271	40226008	+	XM_012167987.2	101111532	C1D	40037405	40054526	+	80744	downstream
chr3	LNC_008013	XLOC_232839	--	Novel_lncRNA	40135296	40226008	+	XM_012168006.1	101111532	C1D	40033640	40054526	+	80769	downstream
chr3	LNC_008013	XLOC_232839	--	Novel_lncRNA	40135296	40226008	+	XM_004005828.2	101111532	C1D	40033371	40054526	+	80769	downstream
chr3	LNC_008013	XLOC_232839	--	Novel_lncRNA	40135296	40226008	+	XM_012167964.2	101111532	C1D	40041898	40054526	+	80769	downstream
chr3	LNC_008013	XLOC_232839	--	Novel_lncRNA	40135296	40226008	+	XM_012167971.2	101111532	C1D	40034128	40054526	+	80769	downstream
chr3	LNC_008013	XLOC_232839	--	Novel_lncRNA	40135296	40226008	+	XM_012167987.2	101111532	C1D	40037405	40054526	+	80769	downstream
chr3	LNC_008012	XLOC_232839	--	Novel_lncRNA	40135295	40141787	+	XM_012168006.1	101111532	C1D	40033640	40054526	+	80768	downstream
chr3	LNC_008012	XLOC_232839	--	Novel_lncRNA	40135295	40141787	+	XM_004005828.2	101111532	C1D	40033371	40054526	+	80768	downstream
chr3	LNC_008012	XLOC_232839	--	Novel_lncRNA	40135295	40141787	+	XM_012167964.2	101111532	C1D	40041898	40054526	+	80768	downstream
chr3	LNC_008012	XLOC_232839	--	Novel_lncRNA	40135295	40141787	+	XM_012167971.2	101111532	C1D	40034128	40054526	+	80768	downstream
chr3	LNC_008012	XLOC_232839	--	Novel_lncRNA	40135295	40141787	+	XM_012167987.2	101111532	C1D	40037405	40054526	+	80768	downstream
chr3	LNC_008015	XLOC_232839	--	Novel_lncRNA	40135306	40226008	+	XM_012168006.1	101111532	C1D	40033640	40054526	+	80779	downstream
chr3	LNC_008015	XLOC_232839	--	Novel_lncRNA	40135306	40226008	+	XM_004005828.2	101111532	C1D	40033371	40054526	+	80779	downstream
chr3	LNC_008015	XLOC_232839	--	Novel_lncRNA	40135306	40226008	+	XM_012167964.2	101111532	C1D	40041898	40054526	+	80779	downstream
chr3	LNC_008015	XLOC_232839	--	Novel_lncRNA	40135306	40226008	+	XM_012167971.2	101111532	C1D	40034128	40054526	+	80779	downstream
chr3	LNC_008015	XLOC_232839	--	Novel_lncRNA	40135306	40226008	+	XM_012167987.2	101111532	C1D	40037405	40054526	+	80779	downstream
chr3	LNC_008014	XLOC_232839	--	Novel_lncRNA	40135302	40226008	+	XM_012168006.1	101111532	C1D	40033640	40054526	+	80775	downstream
chr3	LNC_008014	XLOC_232839	--	Novel_lncRNA	40135302	40226008	+	XM_004005828.2	101111532	C1D	40033371	40054526	+	80775	downstream
chr3	LNC_008014	XLOC_232839	--	Novel_lncRNA	40135302	40226008	+	XM_012167964.2	101111532	C1D	40041898	40054526	+	80775	downstream
chr3	LNC_008014	XLOC_232839	--	Novel_lncRNA	40135302	40226008	+	XM_012167971.2	101111532	C1D	40034128	40054526	+	80775	downstream
chr3	LNC_008014	XLOC_232839	--	Novel_lncRNA	40135302	40226008	+	XM_012167987.2	101111532	C1D	40037405	40054526	+	80775	downstream
chr3	LNC_008017	XLOC_232839	--	Novel_lncRNA	40135349	40226008	+	XM_012168006.1	101111532	C1D	40033640	40054526	+	80822	downstream
chr3	LNC_008017	XLOC_232839	--	Novel_lncRNA	40135349	40226008	+	XM_004005828.2	101111532	C1D	40033371	40054526	+	80822	downstream
chr3	LNC_008017	XLOC_232839	--	Novel_lncRNA	40135349	40226008	+	XM_012167964.2	101111532	C1D	40041898	40054526	+	80822	downstream
chr3	LNC_008017	XLOC_232839	--	Novel_lncRNA	40135349	40226008	+	XM_012167971.2	101111532	C1D	40034128	40054526	+	80822	downstream
chr3	LNC_008017	XLOC_232839	--	Novel_lncRNA	40135349	40226008	+	XM_012167987.2	101111532	C1D	40037405	40054526	+	80822	downstream
chr3	LNC_008016	XLOC_232839	--	Novel_lncRNA	40135336	40226008	+	XM_012168006.1	101111532	C1D	40033640	40054526	+	80809	downstream
chr3	LNC_008016	XLOC_232839	--	Novel_lncRNA	40135336	40226008	+	XM_004005828.2	101111532	C1D	40033371	40054526	+	80809	downstream
chr3	LNC_008016	XLOC_232839	--	Novel_lncRNA	40135336	40226008	+	XM_012167964.2	101111532	C1D	40041898	40054526	+	80809	downstream
chr3	LNC_008016	XLOC_232839	--	Novel_lncRNA	40135336	40226008	+	XM_012167971.2	101111532	C1D	40034128	40054526	+	80809	downstream
chr3	LNC_008016	XLOC_232839	--	Novel_lncRNA	40135336	40226008	+	XM_012167987.2	101111532	C1D	40037405	40054526	+	80809	downstream
chr3	XR_001434304.1	105613980	LOC105613980	Annotated_lncRNA	75903542	75911204	-	XM_012171901.2	101106923	FOXN2	75854896	75881738	-	21803	upstream
chr3	XR_001434304.1	105613980	LOC105613980	Annotated_lncRNA	75903542	75911204	-	XM_012171907.2	101106923	FOXN2	75854896	75893278	-	10263	upstream
chr3	XR_001434304.1	105613980	LOC105613980	Annotated_lncRNA	75903542	75911204	-	XM_004005964.2	101106669	PPP1R21	75749263	75815929	-	87612	upstream
chr3	XR_001434304.1	105613980	LOC105613980	Annotated_lncRNA	75903542	75911204	-	XM_004005965.3	101106923	FOXN2	75854896	75877759	-	25782	upstream
chr3	XR_001434304.1	105613980	LOC105613980	Annotated_lncRNA	75903542	75911204	-	XM_012171878.1	101106669	PPP1R21	75749263	75808071	-	95470	upstream
chr20	XR_001436367.1	105603686	LOC105603686	Annotated_lncRNA	11713609	11716076	-	XM_015102524.1	101104940	ZFAND3	11717955	12046740	+	1878	upstream
chr2	LNC_005429	XLOC_153103	--	Novel_lncRNA	109183993	109233097	+	NM_001009479.1	493773	NPPC	1012	232661648	-	-49105	antisense
chr2	LNC_005428	XLOC_153062	--	Novel_lncRNA	108007373	108008243	+	NM_001009479.1	493773	NPPC	1012	232661648	-	-871	antisense
chr2	LNC_005428	XLOC_153062	--	Novel_lncRNA	108007373	108008243	+	XM_004004459.3	101121150	GALNTL6	106521080	108008281	-	-871	antisense
chr2	LNC_005423	XLOC_152954	--	Novel_lncRNA	104068869	104071411	+	XM_012128985.1	101118417	FAM167A	104095166	104114258	-	23754	downstream
chr2	LNC_005423	XLOC_152954	--	Novel_lncRNA	104068869	104071411	+	XM_004004448.3	101118417	FAM167A	104095166	104126657	-	23754	downstream
chr2	LNC_005423	XLOC_152954	--	Novel_lncRNA	104068869	104071411	+	NM_001009479.1	493773	NPPC	1012	232661648	-	-2543	antisense
chr2	LNC_005423	XLOC_152954	--	Novel_lncRNA	104068869	104071411	+	XM_004004446.3	101117905	MTMR9	103967120	104030287	+	38581	downstream
chr2	LNC_005423	XLOC_152954	--	Novel_lncRNA	104068869	104071411	+	XM_004004447.3	101118164	LOC101118164	104050744	104068456	+	412	downstream
chr2	LNC_005423	XLOC_152954	--	Novel_lncRNA	104068869	104071411	+	XM_015093275.1	101111167	BLK	104148652	104202931	+	77240	upstream
chr2	LNC_005422	XLOC_152954	--	Novel_lncRNA	104068863	104071411	+	XM_012128985.1	101118417	FAM167A	104095166	104114258	-	23754	downstream
chr2	LNC_005422	XLOC_152954	--	Novel_lncRNA	104068863	104071411	+	XM_004004448.3	101118417	FAM167A	104095166	104126657	-	23754	downstream
chr2	LNC_005422	XLOC_152954	--	Novel_lncRNA	104068863	104071411	+	NM_001009479.1	493773	NPPC	1012	232661648	-	-2549	antisense
chr2	LNC_005422	XLOC_152954	--	Novel_lncRNA	104068863	104071411	+	XM_004004446.3	101117905	MTMR9	103967120	104030287	+	38575	downstream
chr2	LNC_005422	XLOC_152954	--	Novel_lncRNA	104068863	104071411	+	XM_004004447.3	101118164	LOC101118164	104050744	104068456	+	406	downstream
chr2	LNC_005422	XLOC_152954	--	Novel_lncRNA	104068863	104071411	+	XM_015093275.1	101111167	BLK	104148652	104202931	+	77240	upstream
chr2	LNC_005421	XLOC_152942	--	Novel_lncRNA	103944927	103945270	+	XM_004005332.3	101110914	XKR6	103627382	103891738	+	53188	downstream
chr2	LNC_005421	XLOC_152942	--	Novel_lncRNA	103944927	103945270	+	NM_001009479.1	493773	NPPC	1012	232661648	-	-344	antisense
chr2	LNC_005421	XLOC_152942	--	Novel_lncRNA	103944927	103945270	+	XM_004004446.3	101117905	MTMR9	103967120	104030287	+	21849	upstream
chr2	LNC_005420	XLOC_152920	--	Novel_lncRNA	103475844	103482988	+	XM_015093274.1	101110656	PINX1	103496678	103561911	-	13689	downstream
chr2	LNC_005420	XLOC_152920	--	Novel_lncRNA	103475844	103482988	+	NM_001009479.1	493773	NPPC	1012	232661648	-	-7145	antisense
chr2	LNC_005420	XLOC_152920	--	Novel_lncRNA	103475844	103482988	+	XM_004004445.3	101117647	C2H8orf74	103424161	103453231	+	22612	downstream
chr2	LNC_005420	XLOC_152920	--	Novel_lncRNA	103475844	103482988	+	XM_012155480.2	101110397	RP1L1	103345984	103382416	-	93427	upstream
chr2	LNC_005427	XLOC_153056	--	Novel_lncRNA	106435527	106452755	+	XM_015093281.1	101113735	GALNT7	106278709	106411231	-	24295	upstream
chr2	LNC_005427	XLOC_153056	--	Novel_lncRNA	106435527	106452755	+	NM_001009479.1	493773	NPPC	1012	232661648	-	-17229	antisense
chr2	LNC_005427	XLOC_153056	--	Novel_lncRNA	106435527	106452755	+	XM_015093280.1	101113735	GALNT7	106278709	106411231	-	24295	upstream
chr2	LNC_005427	XLOC_153056	--	Novel_lncRNA	106435527	106452755	+	XM_004004459.3	101121150	GALNTL6	106521080	108008281	-	68324	downstream
chr2	LNC_005426	XLOC_153041	--	Novel_lncRNA	106251781	106255245	+	XM_015092794.1	101113471	SAP30	106233385	106238192	-	13588	upstream
chr2	LNC_005426	XLOC_153041	--	Novel_lncRNA	106251781	106255245	+	NM_001009479.1	493773	NPPC	1012	232661648	-	-3465	antisense
chr2	LNC_005426	XLOC_153041	--	Novel_lncRNA	106251781	106255245	+	XM_015093281.1	101113735	GALNT7	106278709	106411231	-	23463	downstream
chr2	LNC_005426	XLOC_153041	--	Novel_lncRNA	106251781	106255245	+	XM_015093280.1	101113735	GALNT7	106278709	106411231	-	23463	downstream
chr2	LNC_005426	XLOC_153041	--	Novel_lncRNA	106251781	106255245	+	XM_015093279.1	101120892	HMGB2	106267004	106269644	+	11758	upstream
chr2	LNC_005425	XLOC_153016	--	Novel_lncRNA	105618456	105618756	+	NM_001009479.1	493773	NPPC	1012	232661648	-	-301	antisense
chr2	LNC_005424	XLOC_152973	--	Novel_lncRNA	104644647	104653488	+	XM_012129126.2	101111693	LOC101111693	104721328	104726145	-	67839	downstream
chr2	LNC_005424	XLOC_152973	--	Novel_lncRNA	104644647	104653488	+	XM_012129143.1	101111693	LOC101111693	104721328	104730523	-	67839	downstream
chr2	LNC_005424	XLOC_152973	--	Novel_lncRNA	104644647	104653488	+	XM_012129108.1	101111693	LOC101111693	104721328	104730525	-	67839	downstream
chr2	LNC_005424	XLOC_152973	--	Novel_lncRNA	104644647	104653488	+	XR_001030023.2	105608552	DEFB134	104570649	104577184	-	67462	upstream
chr2	LNC_005424	XLOC_152973	--	Novel_lncRNA	104644647	104653488	+	XM_012129117.1	101111693	LOC101111693	104721328	104730534	-	67839	downstream
chr2	LNC_005424	XLOC_152973	--	Novel_lncRNA	104644647	104653488	+	XR_001030026.2	105608552	DEFB134	104570649	104577365	-	67281	upstream
chr2	LNC_005424	XLOC_152973	--	Novel_lncRNA	104644647	104653488	+	XM_015092923.1	101111942	LOC101111942	104732338	104735158	-	78849	downstream
chr2	LNC_005424	XLOC_152973	--	Novel_lncRNA	104644647	104653488	+	NM_001009479.1	493773	NPPC	1012	232661648	-	-8842	antisense
chr2	LNC_005424	XLOC_152973	--	Novel_lncRNA	104644647	104653488	+	XM_012129077.2	105608552	DEFB134	104555738	104577436	-	67210	upstream
chr2	LNC_005424	XLOC_152973	--	Novel_lncRNA	104644647	104653488	+	XM_012129098.2	101111693	LOC101111693	104721328	104728968	-	67839	downstream
chr2	LNC_005424	XLOC_152973	--	Novel_lncRNA	104644647	104653488	+	XM_004005335.3	101111693	LOC101111693	104721328	104728970	-	67839	downstream
chr3	LNC_008019	XLOC_232839	--	Novel_lncRNA	40135481	40203844	+	XM_012168006.1	101111532	C1D	40033640	40054526	+	80954	downstream
chr3	LNC_008019	XLOC_232839	--	Novel_lncRNA	40135481	40203844	+	XM_004005828.2	101111532	C1D	40033371	40054526	+	80954	downstream
chr3	LNC_008019	XLOC_232839	--	Novel_lncRNA	40135481	40203844	+	XM_012167964.2	101111532	C1D	40041898	40054526	+	80954	downstream
chr3	LNC_008019	XLOC_232839	--	Novel_lncRNA	40135481	40203844	+	XM_012167971.2	101111532	C1D	40034128	40054526	+	80954	downstream
chr3	LNC_008019	XLOC_232839	--	Novel_lncRNA	40135481	40203844	+	XM_012167987.2	101111532	C1D	40037405	40054526	+	80954	downstream
chr1	LNC_001312	XLOC_030901	--	Novel_lncRNA	85090902	85094328	-	XM_004002259.3	101121642	FAM102B	84975315	85055291	+	35610	downstream
chr1	LNC_001312	XLOC_030901	--	Novel_lncRNA	85090902	85094328	-	XM_015091678.1	101122147	FNDC7	85116247	85138348	+	21918	upstream
chr1	LNC_001312	XLOC_030901	--	Novel_lncRNA	85090902	85094328	-	XM_012177592.2	101122397	STXBP3	85150601	85196512	+	56272	upstream
chr1	LNC_001312	XLOC_030901	--	Novel_lncRNA	85090902	85094328	-	XM_012177519.2	101102695	HENMT1	85066442	85078094	-	12807	upstream
chr1	LNC_001312	XLOC_030901	--	Novel_lncRNA	85090902	85094328	-	XM_004002262.3	101122397	STXBP3	85150550	85196769	+	56221	upstream
chr1	LNC_001312	XLOC_030901	--	Novel_lncRNA	85090902	85094328	-	XM_004002260.3	101121896	PRPF38B	85094349	85102615	+	20	upstream
chr3	XR_001434391.1	105609280	LOC105609280	Annotated_lncRNA	166477777	166586516	+	XM_012174843.2	105614778	LOC105614778	166602800	166607994	+	16283	upstream
chr5	LNC_009713	XLOC_291017	--	Novel_lncRNA	40618793	40622921	-	XM_015096007.1	101109538	PRSS57	40609078	40616239	-	2553	upstream
chr5	LNC_009713	XLOC_291017	--	Novel_lncRNA	40618793	40622921	-	XM_015096009.1	101109798	PALM	40631447	40645663	+	8525	upstream
chr5	LNC_009713	XLOC_291017	--	Novel_lncRNA	40618793	40622921	-	XM_015096006.1	101114608	FGF22	40582102	40585593	+	33199	downstream
chr5	LNC_009713	XLOC_291017	--	Novel_lncRNA	40618793	40622921	-	XM_015095684.1	101109272	FSTL3	40602556	40608933	+	9859	downstream
chr5	LNC_009713	XLOC_291017	--	Novel_lncRNA	40618793	40622921	-	XM_015096008.1	101114865	MISP	40646814	40660553	+	23892	upstream
chr5	LNC_009713	XLOC_291017	--	Novel_lncRNA	40618793	40622921	-	XM_015095683.1	101109015	RNF126	40585937	40596228	-	22564	upstream
chr5	LNC_009713	XLOC_291017	--	Novel_lncRNA	40618793	40622921	-	XM_004008761.3	101114353	BSG	40527297	40534206	+	84586	downstream
chr5	LNC_009713	XLOC_291017	--	Novel_lncRNA	40618793	40622921	-	XM_004008764.2	101115119	PTBP1	40687554	40698134	+	64632	upstream
chr5	LNC_009713	XLOC_291017	--	Novel_lncRNA	40618793	40622921	-	XM_004009470.3	101110329	AZU1	40711567	40714548	+	88645	upstream
chr5	LNC_009713	XLOC_291017	--	Novel_lncRNA	40618793	40622921	-	XM_012178425.1	101115119	PTBP1	40687561	40698134	+	64639	upstream
chr5	LNC_009713	XLOC_291017	--	Novel_lncRNA	40618793	40622921	-	XM_004008765.2	101115119	PTBP1	40687554	40698134	+	64632	upstream
chr5	LNC_009713	XLOC_291017	--	Novel_lncRNA	40618793	40622921	-	XM_015095682.1	101108748	POLRMT	40559778	40571996	-	46796	upstream
chr5	LNC_009713	XLOC_291017	--	Novel_lncRNA	40618793	40622921	-	XM_015096010.1	101110057	PLPPR3	40698273	40706796	-	75351	downstream
chr5	LNC_009713	XLOC_291017	--	Novel_lncRNA	40618793	40622921	-	XM_004008762.3	101114608	FGF22	40582104	40585593	+	33199	downstream
chr5	LNC_009713	XLOC_291017	--	Novel_lncRNA	40618793	40622921	-	XM_012179247.2	101108487	HCN2	40539575	40559216	+	59576	downstream
chr25	XR_001024591.1	105604991	LOC105604991	Annotated_lncRNA	29073292	29075599	+	XM_012105289.1	101118160	CFAP70	29074446	29157886	-	-1154	antisense
chr25	XR_001024591.1	105604991	LOC105604991	Annotated_lncRNA	29073292	29075599	+	XM_012105287.1	101118160	CFAP70	29074446	29157886	-	-1154	antisense
chr25	XR_001024591.1	105604991	LOC105604991	Annotated_lncRNA	29073292	29075599	+	XM_012105288.1	101118160	CFAP70	29074446	29157886	-	-1154	antisense
chr25	XR_001024591.1	105604991	LOC105604991	Annotated_lncRNA	29073292	29075599	+	XM_012105286.1	101118160	CFAP70	29074446	29157569	-	-1154	antisense
chr25	XR_001024591.1	105604991	LOC105604991	Annotated_lncRNA	29073292	29075599	+	XM_012105272.2	101117902	DNAJC9	29053990	29068451	-	4840	upstream
chr25	XR_001024591.1	105604991	LOC105604991	Annotated_lncRNA	29073292	29075599	+	XM_012105273.2	101117643	FAM149B1	29009309	29062856	+	10435	downstream
chr25	XR_001024591.1	105604991	LOC105604991	Annotated_lncRNA	29073292	29075599	+	XM_012105285.1	101118663	ANXA7	29161678	29183387	-	86078	downstream
chr25	XR_001024591.1	105604991	LOC105604991	Annotated_lncRNA	29073292	29075599	+	XM_012105281.2	101117214	ECD	28978081	29009223	-	64068	upstream
chr25	XR_001024591.1	105604991	LOC105604991	Annotated_lncRNA	29073292	29075599	+	XM_012105284.2	101118663	ANXA7	29161678	29183336	-	86078	downstream
chr25	XR_001024591.1	105604991	LOC105604991	Annotated_lncRNA	29073292	29075599	+	XM_012105280.2	101117643	FAM149B1	29009621	29062856	+	10435	downstream
chr25	XR_001024591.1	105604991	LOC105604991	Annotated_lncRNA	29073292	29075599	+	XM_004021468.2	101118413	MRPS16	29071422	29073266	-	25	upstream
chr25	XR_001024591.1	105604991	LOC105604991	Annotated_lncRNA	29073292	29075599	+	XM_012105268.1	101116956	NUDT13	28959895	28976584	+	96707	downstream
chr25	XR_001024591.1	105604991	LOC105604991	Annotated_lncRNA	29073292	29075599	+	XM_012105283.1	101118663	ANXA7	29161678	29183387	-	86078	downstream
chr25	XR_001024591.1	105604991	LOC105604991	Annotated_lncRNA	29073292	29075599	+	XM_012105282.2	101117214	ECD	28978081	29009225	-	64066	upstream
chr25	XR_001024591.1	105604991	LOC105604991	Annotated_lncRNA	29073292	29075599	+	XM_015104427.1	101116956	NUDT13	28970589	28976584	+	96707	downstream
chr25	XR_001024591.1	105604991	LOC105604991	Annotated_lncRNA	29073292	29075599	+	XM_004021463.3	101117214	ECD	28978081	29009220	-	64071	upstream
chr25	XR_001024591.1	105604991	LOC105604991	Annotated_lncRNA	29073292	29075599	+	XM_012105295.1	101118160	CFAP70	29074446	29157886	-	-1154	antisense
chr25	XR_001024591.1	105604991	LOC105604991	Annotated_lncRNA	29073292	29075599	+	XM_004021462.2	101116956	NUDT13	28959895	28976584	+	96707	downstream
chr25	XR_001024591.1	105604991	LOC105604991	Annotated_lncRNA	29073292	29075599	+	XM_012105296.2	101118160	CFAP70	29074446	29155655	-	-1154	antisense
chr25	XR_001024591.1	105604991	LOC105604991	Annotated_lncRNA	29073292	29075599	+	XM_012105293.1	101118160	CFAP70	29074446	29157602	-	-1154	antisense
chr25	XR_001024591.1	105604991	LOC105604991	Annotated_lncRNA	29073292	29075599	+	XM_012105278.2	101117643	FAM149B1	29009508	29062856	+	10435	downstream
chr25	XR_001024591.1	105604991	LOC105604991	Annotated_lncRNA	29073292	29075599	+	XM_012105587.1	105605079	LOC105605079	29035425	29036138	-	37153	upstream
chr25	XR_001024591.1	105604991	LOC105604991	Annotated_lncRNA	29073292	29075599	+	XM_012105276.2	101117643	FAM149B1	29009312	29062856	+	10435	downstream
chr25	XR_001024591.1	105604991	LOC105604991	Annotated_lncRNA	29073292	29075599	+	XM_012105290.1	101118160	CFAP70	29074446	29157886	-	-1154	antisense
chr25	XR_001024591.1	105604991	LOC105604991	Annotated_lncRNA	29073292	29075599	+	XM_015104428.1	101118160	CFAP70	29074446	29155631	-	-1154	antisense
chr25	XR_001024591.1	105604991	LOC105604991	Annotated_lncRNA	29073292	29075599	+	XM_012105277.2	101117643	FAM149B1	29009432	29062856	+	10435	downstream
chr25	XR_001024591.1	105604991	LOC105604991	Annotated_lncRNA	29073292	29075599	+	XM_004021466.3	101117902	DNAJC9	29062808	29068450	-	4841	upstream
chr25	XR_001024591.1	105604991	LOC105604991	Annotated_lncRNA	29073292	29075599	+	XM_012105291.2	101118160	CFAP70	29074446	29155655	-	-1154	antisense
chr25	XR_001024591.1	105604991	LOC105604991	Annotated_lncRNA	29073292	29075599	+	XM_012105274.2	101117643	FAM149B1	29009310	29062856	+	10435	downstream
chr25	XR_001024591.1	105604991	LOC105604991	Annotated_lncRNA	29073292	29075599	+	XM_012105275.2	101117643	FAM149B1	29009311	29062856	+	10435	downstream
chr25	XR_001024591.1	105604991	LOC105604991	Annotated_lncRNA	29073292	29075599	+	XM_012105270.1	101116956	NUDT13	28960013	28976583	+	96708	downstream
chr25	XR_001024591.1	105604991	LOC105604991	Annotated_lncRNA	29073292	29075599	+	XM_004021467.2	101118160	CFAP70	29074446	29157886	-	-1154	antisense
chr25	XR_001024591.1	105604991	LOC105604991	Annotated_lncRNA	29073292	29075599	+	XM_012105271.1	101116956	NUDT13	28960007	28976583	+	96708	downstream
chr2	XR_001434103.1	105609347	LOC105609347	Annotated_lncRNA	143813909	143854526	-	XM_015092812.1	101110310	COBLL1	143696657	143769680	+	44228	downstream
chr2	XR_001434103.1	105609347	LOC105609347	Annotated_lncRNA	143813909	143854526	-	NM_001009479.1	493773	NPPC	1012	232661648	-	-40618	sense_overlapping
chr2	XR_001434103.1	105609347	LOC105609347	Annotated_lncRNA	143813909	143854526	-	XM_004004651.3	101105217	GRB14	143854775	143980849	+	248	upstream
chr2	XR_001434103.1	105609347	LOC105609347	Annotated_lncRNA	143813909	143854526	-	XM_012135480.2	101105217	GRB14	143854775	143972035	+	248	upstream
chr2	XR_001434103.1	105609347	LOC105609347	Annotated_lncRNA	143813909	143854526	-	XM_012135471.2	101105217	GRB14	143854775	143978823	+	248	upstream
chr2	XR_001434103.1	105609347	LOC105609347	Annotated_lncRNA	143813909	143854526	-	XM_012135485.2	101105217	GRB14	143912088	143980849	+	57561	upstream
chr3	LNC_008441	XLOC_246022	--	Novel_lncRNA	11246049	11246535	-	XM_012163122.2	100302637	NR6A1	11137844	11211584	+	34464	downstream
chr3	LNC_008441	XLOC_246022	--	Novel_lncRNA	11246049	11246535	-	XM_015093859.1	101113403	ADGRD2	11255394	11273633	-	8858	downstream
chr3	LNC_008441	XLOC_246022	--	Novel_lncRNA	11246049	11246535	-	XM_015093858.1	443464	NR5A1	11224715	11245277	+	771	downstream
chr3	LNC_008441	XLOC_246022	--	Novel_lncRNA	11246049	11246535	-	XM_015094196.1	100302637	NR6A1	11137844	11211584	+	34464	downstream
chr3	LNC_008441	XLOC_246022	--	Novel_lncRNA	11246049	11246535	-	XM_012163152.2	100302637	NR6A1	11137844	11203719	+	42329	downstream
chr3	LNC_008441	XLOC_246022	--	Novel_lncRNA	11246049	11246535	-	XM_004005645.2	100135690	PSMB7	11299414	11356099	+	52878	upstream
chr3	LNC_008441	XLOC_246022	--	Novel_lncRNA	11246049	11246535	-	XM_012163132.2	100302637	NR6A1	11137844	11211584	+	34464	downstream
chr9	LNC_011258	XLOC_344562	--	Novel_lncRNA	2108522	2110097	-	XM_012184227.2	101107797	RIMS1	1586455	2085504	-	23017	upstream
chr9	LNC_011251	XLOC_344399	--	Novel_lncRNA	93627230	93668809	+	XM_015097676.1	101116663	DEPTOR	93707127	93743279	+	38317	upstream
chr9	LNC_011251	XLOC_344399	--	Novel_lncRNA	93627230	93668809	+	XM_012184205.2	101116155	TAF2	93527290	93604793	-	22436	upstream
chr9	LNC_011251	XLOC_344399	--	Novel_lncRNA	93627230	93668809	+	XM_015097951.1	101116155	TAF2	93508481	93604793	-	22436	upstream
chr9	LNC_011251	XLOC_344399	--	Novel_lncRNA	93627230	93668809	+	XM_012184206.2	101116155	TAF2	93491365	93604793	-	22436	upstream
chr9	LNC_011251	XLOC_344399	--	Novel_lncRNA	93627230	93668809	+	XM_012184210.2	101116411	DSCC1	93610358	93622452	-	4777	upstream
chr9	LNC_011251	XLOC_344399	--	Novel_lncRNA	93627230	93668809	+	XM_015097952.1	101116155	TAF2	93508481	93604793	-	22436	upstream
chr9	LNC_011250	XLOC_344387	--	Novel_lncRNA	93508496	93528737	+	XM_012184196.2	101120171	ENPP2	93321918	93451950	-	56545	upstream
chr9	LNC_011250	XLOC_344387	--	Novel_lncRNA	93508496	93528737	+	XM_012184201.2	101120171	ENPP2	93321918	93451946	-	56549	upstream
chr9	LNC_011250	XLOC_344387	--	Novel_lncRNA	93508496	93528737	+	XM_012184197.2	101120171	ENPP2	93321918	93414187	-	94308	upstream
chr9	LNC_011250	XLOC_344387	--	Novel_lncRNA	93508496	93528737	+	XM_012184198.2	101120171	ENPP2	93321919	93450275	-	58220	upstream
chr9	LNC_011250	XLOC_344387	--	Novel_lncRNA	93508496	93528737	+	XM_012184205.2	101116155	TAF2	93527290	93604793	-	-1448	antisense
chr9	LNC_011250	XLOC_344387	--	Novel_lncRNA	93508496	93528737	+	XM_015097951.1	101116155	TAF2	93508481	93604793	-	-20242	antisense
chr9	LNC_011250	XLOC_344387	--	Novel_lncRNA	93508496	93528737	+	XM_004011866.3	101120171	ENPP2	93321918	93414185	-	94310	upstream
chr9	LNC_011250	XLOC_344387	--	Novel_lncRNA	93508496	93528737	+	XM_012184199.2	101120171	ENPP2	93321918	93451949	-	56546	upstream
chr9	LNC_011250	XLOC_344387	--	Novel_lncRNA	93508496	93528737	+	XM_004011867.3	101120171	ENPP2	93321918	93414186	-	94309	upstream
chr9	LNC_011250	XLOC_344387	--	Novel_lncRNA	93508496	93528737	+	XM_012184206.2	101116155	TAF2	93491365	93604793	-	-20242	antisense
chr9	LNC_011250	XLOC_344387	--	Novel_lncRNA	93508496	93528737	+	XM_012184210.2	101116411	DSCC1	93610358	93622452	-	81620	downstream
chr9	LNC_011250	XLOC_344387	--	Novel_lncRNA	93508496	93528737	+	XM_015097952.1	101116155	TAF2	93508481	93604793	-	-20242	antisense
chr9	LNC_011250	XLOC_344387	--	Novel_lncRNA	93508496	93528737	+	XM_012184200.1	101120171	ENPP2	93321919	93450277	-	58218	upstream
chr9	LNC_011250	XLOC_344387	--	Novel_lncRNA	93508496	93528737	+	XM_004011865.3	101120171	ENPP2	93321918	93414184	-	94311	upstream
chr9	LNC_011253	XLOC_344466	--	Novel_lncRNA	233636	244978	-	XM_012184224.1	105616106	LOC105616106	304092	315604	-	59113	downstream
chr9	LNC_011253	XLOC_344466	--	Novel_lncRNA	233636	244978	-	XM_012183377.2	101121783	LOC101121783	227616	232530	+	1105	downstream
chr9	LNC_011253	XLOC_344466	--	Novel_lncRNA	233636	244978	-	XM_015097619.1	106991329	LOC106991329	230648	231784	+	1851	downstream
chr24	XR_001024169.1	105604618	LOC105604618	Annotated_lncRNA	2309616	2311154	-	XM_015104030.1	101118752	LOC101118752	2265008	2277115	-	32500	upstream
chr24	XR_001024169.1	105604618	LOC105604618	Annotated_lncRNA	2309616	2311154	-	XM_015104031.1	106991905	LOC106991905	2262628	2264724	-	44891	upstream
chr24	XR_001024169.1	105604618	LOC105604618	Annotated_lncRNA	2309616	2311154	-	XM_004021133.3	101118496	TCEB2	2258442	2262399	+	47216	downstream
chr24	XR_001024169.1	105604618	LOC105604618	Annotated_lncRNA	2309616	2311154	-	XM_004020723.2	101117294	CLDN6	2410910	2414336	-	99755	downstream
chr24	XR_001024169.1	105604618	LOC105604618	Annotated_lncRNA	2309616	2311154	-	XR_001436645.1	106991905	LOC106991905	2262628	2264687	-	44928	upstream
chr24	XR_001024169.1	105604618	LOC105604618	Annotated_lncRNA	2309616	2311154	-	XM_012104006.2	101117039	CLDN9	2408992	2410760	+	97837	upstream
chr24	XR_001024169.1	105604618	LOC105604618	Annotated_lncRNA	2309616	2311154	-	XM_015103873.1	101119273	KREMEN2	2354851	2358775	+	43696	upstream
chr24	XR_001024169.1	105604618	LOC105604618	Annotated_lncRNA	2309616	2311154	-	XR_001436644.1	106991905	LOC106991905	2262628	2264687	-	44928	upstream
chr24	XR_001024169.1	105604618	LOC105604618	Annotated_lncRNA	2309616	2311154	-	XM_015103872.1	105604619	FLYWCH1	2330096	2348372	+	18941	upstream
chr24	XR_001024169.1	105604618	LOC105604618	Annotated_lncRNA	2309616	2311154	-	XM_012103999.2	101118241	LOC101118241	2224067	2239299	+	70316	downstream
chr24	XR_001024169.1	105604618	LOC105604618	Annotated_lncRNA	2309616	2311154	-	XM_015104032.1	106991905	LOC106991905	2262628	2264724	-	44891	upstream
chr24	XR_001024169.1	105604618	LOC105604618	Annotated_lncRNA	2309616	2311154	-	XM_012104746.1	101119784	PKMYT1	2363718	2367793	-	52563	downstream
chr24	XR_001024169.1	105604618	LOC105604618	Annotated_lncRNA	2309616	2311154	-	XM_015104033.1	106991905	LOC106991905	2262628	2264687	-	44928	upstream
chr24	XR_001024169.1	105604618	LOC105604618	Annotated_lncRNA	2309616	2311154	-	XM_012103998.2	101118241	LOC101118241	2224063	2239299	+	70316	downstream
chr24	XR_001024169.1	105604618	LOC105604618	Annotated_lncRNA	2309616	2311154	-	XM_015103871.1	105604615	PRSS33	2240105	2247776	+	61839	downstream
chr24	XR_001024169.1	105604618	LOC105604618	Annotated_lncRNA	2309616	2311154	-	XM_015103870.1	101117984	LOC101117984	2206084	2219772	-	89843	upstream
chr24	XR_001024169.1	105604618	LOC105604618	Annotated_lncRNA	2309616	2311154	-	XM_015104034.1	101119527	PAQR4	2360559	2363711	+	49404	upstream
chr24	XR_001024169.1	105604618	LOC105604618	Annotated_lncRNA	2309616	2311154	-	XM_012104744.2	101116790	FLYWCH2	2300173	2306530	+	3085	downstream
chr9	LNC_011255	XLOC_344504	--	Novel_lncRNA	580442	580955	-	NM_001287467.1	101107104	OOEP	523131	524259	+	56182	downstream
chr9	LNC_011255	XLOC_344504	--	Novel_lncRNA	580442	580955	-	XM_015097620.1	101123050	KHDC3L	532771	534525	-	45916	upstream
chr9	LNC_011255	XLOC_344504	--	Novel_lncRNA	580442	580955	-	XM_004011871.3	101122797	DDX43	485572	501718	-	78723	upstream
chr9	LNC_011255	XLOC_344504	--	Novel_lncRNA	580442	580955	-	XM_015097621.1	100174987	KCNQ5	629883	1271962	-	48927	downstream
chr9	LNC_011254	XLOC_344470	--	Novel_lncRNA	255579	257115	-	XM_012184224.1	105616106	LOC105616106	304092	315604	-	46976	downstream
chr9	LNC_011254	XLOC_344470	--	Novel_lncRNA	255579	257115	-	XM_012183377.2	101121783	LOC101121783	227616	232530	+	23048	downstream
chr9	LNC_011254	XLOC_344470	--	Novel_lncRNA	255579	257115	-	XM_015097619.1	106991329	LOC106991329	230648	231784	+	23794	downstream
chr9	LNC_011257	XLOC_344561	--	Novel_lncRNA	2107501	2108450	-	XM_012184227.2	101107797	RIMS1	1586455	2085504	-	21996	upstream
chr9	LNC_011256	XLOC_344510	--	Novel_lncRNA	587889	603768	-	NM_001287467.1	101107104	OOEP	523131	524259	+	63629	downstream
chr9	LNC_011256	XLOC_344510	--	Novel_lncRNA	587889	603768	-	XM_015097620.1	101123050	KHDC3L	532771	534525	-	53363	upstream
chr9	LNC_011256	XLOC_344510	--	Novel_lncRNA	587889	603768	-	XM_004011871.3	101122797	DDX43	485572	501718	-	86170	upstream
chr9	LNC_011256	XLOC_344510	--	Novel_lncRNA	587889	603768	-	XM_015097621.1	100174987	KCNQ5	629883	1271962	-	26114	downstream
chr6	LNC_010029	XLOC_302863	--	Novel_lncRNA	106043957	106107963	+	XM_004009996.3	101104909	HS3ST1	105963206	105998950	-	45006	upstream
chr6	LNC_010028	XLOC_302818	--	Novel_lncRNA	104685710	104694158	+	XM_015096629.1	101104402	SLC2A9	104492363	104633754	-	51955	upstream
chr6	LNC_010028	XLOC_302818	--	Novel_lncRNA	104685710	104694158	+	XM_015096631.1	101115033	WDR1	104753699	104777219	-	59540	downstream
chr6	LNC_010028	XLOC_302818	--	Novel_lncRNA	104685710	104694158	+	XM_015096630.1	105607315	LOC105607315	104634629	104655667	-	30042	upstream
chr6	LNC_010021	XLOC_302618	--	Novel_lncRNA	99062161	99124103	+	XM_015096293.1	101110414	CDS1	98817540	98974573	+	87587	downstream
chr6	LNC_010021	XLOC_302618	--	Novel_lncRNA	99062161	99124103	+	XM_004010110.3	101110676	WDFY3	98988001	99240069	-	-61943	antisense
chr6	LNC_010023	XLOC_302677	--	Novel_lncRNA	101625445	101628251	+	XM_015096294.1	101111967	AFF1	101353461	101553282	+	72162	downstream
chr6	LNC_010023	XLOC_302677	--	Novel_lncRNA	101625445	101628251	+	XM_004009978.3	101122109	KLHL8	101565748	101617149	-	8295	upstream
chr6	LNC_010023	XLOC_302677	--	Novel_lncRNA	101625445	101628251	+	XM_004009979.3	101122359	HSD17B13	101692693	101709646	-	64441	downstream
chr2	XR_001434205.1	105611592	LOC105611592	Annotated_lncRNA	248936493	248956784	+	XM_015092893.1	101111352	FAM131C	248875322	248887368	-	49124	upstream
chr2	XR_001434205.1	105611592	LOC105611592	Annotated_lncRNA	248936493	248956784	+	XM_015092892.1	101111082	LOC101111082	248862725	248875404	+	61088	downstream
chr2	XR_001434205.1	105611592	LOC105611592	Annotated_lncRNA	248936493	248956784	+	XM_012154155.2	101111430	C2H1orf64	248907239	248916321	-	20171	upstream
chr6	LNC_010025	XLOC_302770	--	Novel_lncRNA	103755164	103759984	+	XM_015096296.1	101114019	MSX1	103758877	103763102	-	-1108	antisense
chr6	LNC_010024	XLOC_302696	--	Novel_lncRNA	101927818	101929478	+	XM_012180324.2	105607326	LOC105607326	101862612	101874431	-	53386	upstream
chr6	LNC_010024	XLOC_302696	--	Novel_lncRNA	101927818	101929478	+	XM_004009982.2	101123041	SPARCL1	101874873	101926344	-	1473	upstream
chr6	LNC_010024	XLOC_302696	--	Novel_lncRNA	101927818	101929478	+	NM_001202421.1	100529154	NUDT9	101823104	101859572	+	68245	downstream
chr6	LNC_010024	XLOC_302696	--	Novel_lncRNA	101927818	101929478	+	XM_012180323.1	105607326	LOC105607326	101825018	101874431	-	53386	upstream
chr6	LNC_010024	XLOC_302696	--	Novel_lncRNA	101927818	101929478	+	XM_012180326.2	101123300	DSPP	101997357	102003202	+	67878	upstream
chr6	LNC_010024	XLOC_302696	--	Novel_lncRNA	101927818	101929478	+	XM_012180322.2	105607326	LOC105607326	101862667	101874431	-	53386	upstream
chr6	LNC_010024	XLOC_302696	--	Novel_lncRNA	101927818	101929478	+	XM_012180325.1	105607326	LOC105607326	101825018	101874431	-	53386	upstream
chr6	LNC_010027	XLOC_302793	--	Novel_lncRNA	104268214	104272604	+	XM_012180337.2	101103647	STX18	104086329	104185526	+	82687	downstream
chr6	LNC_010027	XLOC_302793	--	Novel_lncRNA	104268214	104272604	+	XM_015096625.1	101103398	LOC101103398	104186205	104219538	-	48675	upstream
chr6	LNC_010027	XLOC_302793	--	Novel_lncRNA	104268214	104272604	+	XM_004009991.3	101103647	STX18	104067805	104185526	+	82687	downstream
chr6	LNC_010027	XLOC_302793	--	Novel_lncRNA	104268214	104272604	+	XM_004009990.3	101103398	LOC101103398	104186205	104220174	-	48039	upstream
chr6	LNC_010027	XLOC_302793	--	Novel_lncRNA	104268214	104272604	+	XM_012180339.2	101103647	STX18	104067963	104185526	+	82687	downstream
chr6	LNC_010027	XLOC_302793	--	Novel_lncRNA	104268214	104272604	+	XM_012180340.2	101103647	STX18	104116856	104185526	+	82687	downstream
chr6	LNC_010027	XLOC_302793	--	Novel_lncRNA	104268214	104272604	+	XM_015096628.1	101104152	TMEM128	104333179	104347209	+	60574	upstream
chr6	LNC_010027	XLOC_302793	--	Novel_lncRNA	104268214	104272604	+	XM_015096627.1	101114273	ZBTB49	104278549	104297839	-	5944	downstream
chr6	LNC_010027	XLOC_302793	--	Novel_lncRNA	104268214	104272604	+	XM_004009992.3	101103898	LYAR	104300007	104319334	+	27402	upstream
chr6	LNC_010027	XLOC_302793	--	Novel_lncRNA	104268214	104272604	+	XM_015096626.1	101114273	ZBTB49	104274066	104297839	-	1461	downstream
chr6	LNC_010027	XLOC_302793	--	Novel_lncRNA	104268214	104272604	+	XM_015096297.1	101114523	OTOP1	104360918	104404785	+	88313	upstream
chr6	LNC_010026	XLOC_302773	--	Novel_lncRNA	103770616	103771130	+	XM_015096296.1	101114019	MSX1	103758877	103763102	-	7513	upstream
chr17	LNC_004275	XLOC_117734	--	Novel_lncRNA	3773683	3780978	+	XM_012097286.2	554262	TLR2	3841029	3852324	-	60050	downstream
chr17	LNC_004275	XLOC_117734	--	Novel_lncRNA	3773683	3780978	+	XM_012097285.2	554262	TLR2	3841029	3852531	-	60050	downstream
chr17	LNC_004275	XLOC_117734	--	Novel_lncRNA	3773683	3780978	+	NM_001048231.1	554262	TLR2	3842482	3844836	-	61503	downstream
chr17	LNC_004275	XLOC_117734	--	Novel_lncRNA	3773683	3780978	+	XM_015101486.1	106991694	LOC106991694	3878741	3883281	-	97762	downstream
chr17	LNC_004275	XLOC_117734	--	Novel_lncRNA	3773683	3780978	+	XM_012097327.2	101122629	RNF175	3783435	3838947	+	2456	upstream
chr17	LNC_004275	XLOC_117734	--	Novel_lncRNA	3773683	3780978	+	NM_001163053.1	100302355	SFRP2	3727931	3735374	+	38308	downstream
chr17	LNC_004275	XLOC_117734	--	Novel_lncRNA	3773683	3780978	+	XM_012097324.2	101122629	RNF175	3782457	3837601	+	1478	upstream
chr17	LNC_004275	XLOC_117734	--	Novel_lncRNA	3773683	3780978	+	XM_015101484.1	101122629	RNF175	3783435	3838940	+	2456	upstream
chr17	LNC_004275	XLOC_117734	--	Novel_lncRNA	3773683	3780978	+	XM_015101485.1	106991694	LOC106991694	3878741	3883283	-	97762	downstream
chr4	LNC_008997	XLOC_265229	--	Novel_lncRNA	86697179	86698725	+	XM_012177049.2	101104231	CADPS2	86711965	87285508	-	13239	downstream
chr4	LNC_008997	XLOC_265229	--	Novel_lncRNA	86697179	86698725	+	XM_012177040.2	101104231	CADPS2	86711965	87285525	-	13239	downstream
chr4	LNC_008997	XLOC_265229	--	Novel_lncRNA	86697179	86698725	+	XM_012177041.2	101104231	CADPS2	86711328	87285526	-	12602	downstream
chr4	LNC_008997	XLOC_265229	--	Novel_lncRNA	86697179	86698725	+	XM_012177042.2	101104231	CADPS2	86711328	87285543	-	12602	downstream
chr4	LNC_008997	XLOC_265229	--	Novel_lncRNA	86697179	86698725	+	XM_012177043.2	101104231	CADPS2	86711965	87285527	-	13239	downstream
chr4	LNC_008997	XLOC_265229	--	Novel_lncRNA	86697179	86698725	+	XM_012177054.2	101104231	CADPS2	86711328	87285492	-	12602	downstream
chr4	LNC_008997	XLOC_265229	--	Novel_lncRNA	86697179	86698725	+	XM_012177044.2	101104231	CADPS2	86711328	87285518	-	12602	downstream
chr4	LNC_008997	XLOC_265229	--	Novel_lncRNA	86697179	86698725	+	XM_012177451.1	101123206	FEZF1	86693046	86696167	-	1011	upstream
chr4	LNC_008997	XLOC_265229	--	Novel_lncRNA	86697179	86698725	+	XM_012177045.2	101104231	CADPS2	86711965	87285522	-	13239	downstream
chr4	LNC_008997	XLOC_265229	--	Novel_lncRNA	86697179	86698725	+	XM_004008019.3	101104231	CADPS2	86711328	87285525	-	12602	downstream
chr4	LNC_008997	XLOC_265229	--	Novel_lncRNA	86697179	86698725	+	XM_004008018.3	101104231	CADPS2	86711328	87285503	-	12602	downstream
chr4	LNC_008997	XLOC_265229	--	Novel_lncRNA	86697179	86698725	+	XM_012177039.2	101104231	CADPS2	86711965	87285519	-	13239	downstream
chr4	LNC_008997	XLOC_265229	--	Novel_lncRNA	86697179	86698725	+	XM_012177053.2	101104231	CADPS2	86711328	87285507	-	12602	downstream
chr4	LNC_008997	XLOC_265229	--	Novel_lncRNA	86697179	86698725	+	XM_012177038.2	101104231	CADPS2	86711328	87285543	-	12602	downstream
chr4	LNC_008997	XLOC_265229	--	Novel_lncRNA	86697179	86698725	+	XM_012177052.2	101104231	CADPS2	86711328	87285503	-	12602	downstream
chr4	LNC_008997	XLOC_265229	--	Novel_lncRNA	86697179	86698725	+	XM_004008017.3	101104231	CADPS2	86711328	87285526	-	12602	downstream
chr4	LNC_008997	XLOC_265229	--	Novel_lncRNA	86697179	86698725	+	XM_004008016.3	101104231	CADPS2	86712106	87284485	-	13380	downstream
chr4	LNC_008997	XLOC_265229	--	Novel_lncRNA	86697179	86698725	+	XM_012177051.2	101104231	CADPS2	86734264	87285555	-	35538	downstream
chr4	LNC_008997	XLOC_265229	--	Novel_lncRNA	86697179	86698725	+	XM_012177046.2	101104231	CADPS2	86711328	87285548	-	12602	downstream
chr4	LNC_008997	XLOC_265229	--	Novel_lncRNA	86697179	86698725	+	XM_012177050.2	101104231	CADPS2	86712106	87285513	-	13380	downstream
chr4	LNC_008997	XLOC_265229	--	Novel_lncRNA	86697179	86698725	+	XM_012177047.2	101104231	CADPS2	86711328	87285518	-	12602	downstream
chr4	LNC_008997	XLOC_265229	--	Novel_lncRNA	86697179	86698725	+	XM_012177037.2	101104231	CADPS2	86711328	87285526	-	12602	downstream
chr4	LNC_008997	XLOC_265229	--	Novel_lncRNA	86697179	86698725	+	XM_012177048.2	101104231	CADPS2	86711328	87285546	-	12602	downstream
chr24	LNC_007218	XLOC_210488	--	Novel_lncRNA	7959549	7961626	+	XM_015104074.1	101106302	C24H16orf72	7884809	7908300	+	51248	downstream
chr1	LNC_001189	XLOC_026121	--	Novel_lncRNA	15495844	15497070	-	XM_012108967.2	101103519	SCMH1	15310087	15477875	-	17968	upstream
chr1	LNC_001189	XLOC_026121	--	Novel_lncRNA	15495844	15497070	-	XM_012108345.2	101103519	SCMH1	15310087	15477874	-	17969	upstream
chr1	LNC_001189	XLOC_026121	--	Novel_lncRNA	15495844	15497070	-	XM_015091899.1	101103519	SCMH1	15310087	15439927	-	55916	upstream
chr1	LNC_001189	XLOC_026121	--	Novel_lncRNA	15495844	15497070	-	XM_012108397.1	101103519	SCMH1	15310087	15448400	-	47443	upstream
chr1	LNC_001189	XLOC_026121	--	Novel_lncRNA	15495844	15497070	-	XM_012108680.2	101103519	SCMH1	15310087	15445776	-	50067	upstream
chr1	LNC_001189	XLOC_026121	--	Novel_lncRNA	15495844	15497070	-	XM_015091898.1	101103519	SCMH1	15310087	15445752	-	50091	upstream
chr1	LNC_001189	XLOC_026121	--	Novel_lncRNA	15495844	15497070	-	XM_015091896.1	101103519	SCMH1	15310087	15446731	-	49112	upstream
chr1	LNC_001189	XLOC_026121	--	Novel_lncRNA	15495844	15497070	-	XM_012108259.2	101103519	SCMH1	15310087	15477872	-	17971	upstream
chr1	LNC_001189	XLOC_026121	--	Novel_lncRNA	15495844	15497070	-	XM_012108300.1	101103519	SCMH1	15310087	15452695	-	43148	upstream
chr1	LNC_001189	XLOC_026121	--	Novel_lncRNA	15495844	15497070	-	XM_012108899.2	101103519	SCMH1	15310087	15477876	-	17967	upstream
chr1	LNC_001189	XLOC_026121	--	Novel_lncRNA	15495844	15497070	-	XM_012108819.2	101103519	SCMH1	15310087	15477873	-	17970	upstream
chr1	LNC_001189	XLOC_026121	--	Novel_lncRNA	15495844	15497070	-	XM_015091902.1	101103519	SCMH1	15310087	15477875	-	17968	upstream
chr1	LNC_001189	XLOC_026121	--	Novel_lncRNA	15495844	15497070	-	XM_015091901.1	101103519	SCMH1	15310087	15445761	-	50082	upstream
chr1	LNC_001189	XLOC_026121	--	Novel_lncRNA	15495844	15497070	-	XM_015091900.1	101103519	SCMH1	15310087	15445752	-	50091	upstream
chr1	LNC_001189	XLOC_026121	--	Novel_lncRNA	15495844	15497070	-	XM_012108225.2	101103519	SCMH1	15310087	15477872	-	17971	upstream
chr1	LNC_001189	XLOC_026121	--	Novel_lncRNA	15495844	15497070	-	XM_015091897.1	101103519	SCMH1	15310087	15445752	-	50091	upstream
chr24	LNC_007219	XLOC_210498	--	Novel_lncRNA	8007053	8021313	+	XM_015104074.1	101106302	C24H16orf72	7884809	7908300	+	98752	downstream
chr6	LNC_010203	XLOC_308626	--	Novel_lncRNA	86801901	86803426	-	XM_015096286.1	101102486	NPFFR2	86895414	86901405	+	91987	upstream
chr6	LNC_010202	XLOC_308607	--	Novel_lncRNA	85734383	85735049	-	XM_015096552.1	101123123	MOB1B	85814776	85853921	+	79726	upstream
chr6	LNC_010202	XLOC_308607	--	Novel_lncRNA	85734383	85735049	-	XM_015096544.1	101122279	RUFY3	85636118	85730257	+	4125	downstream
chr6	LNC_010202	XLOC_308607	--	Novel_lncRNA	85734383	85735049	-	XM_015096545.1	101122864	GRSF1	85742999	85760970	-	7949	downstream
chr6	LNC_010202	XLOC_308607	--	Novel_lncRNA	85734383	85735049	-	XM_015096554.1	101123123	MOB1B	85792952	85853921	+	57902	upstream
chr6	LNC_010202	XLOC_308607	--	Novel_lncRNA	85734383	85735049	-	XR_001434847.1	101122279	RUFY3	85654605	85722475	+	11907	downstream
chr6	LNC_010202	XLOC_308607	--	Novel_lncRNA	85734383	85735049	-	XM_015096553.1	101123123	MOB1B	85811306	85853921	+	76256	upstream
chr6	LNC_010202	XLOC_308607	--	Novel_lncRNA	85734383	85735049	-	XM_004009890.3	101122279	RUFY3	85654607	85730257	+	4125	downstream
chr6	LNC_010202	XLOC_308607	--	Novel_lncRNA	85734383	85735049	-	XM_015096550.1	101123123	MOB1B	85821941	85853921	+	86891	upstream
chr6	LNC_010202	XLOC_308607	--	Novel_lncRNA	85734383	85735049	-	XM_004009893.2	101122864	GRSF1	85742999	85760410	-	7949	downstream
chr6	LNC_010202	XLOC_308607	--	Novel_lncRNA	85734383	85735049	-	XM_015096549.1	101123123	MOB1B	85821941	85853921	+	86891	upstream
chr6	LNC_010202	XLOC_308607	--	Novel_lncRNA	85734383	85735049	-	XM_015096555.1	101123123	MOB1B	85814776	85853921	+	79726	upstream
chr6	LNC_010202	XLOC_308607	--	Novel_lncRNA	85734383	85735049	-	XM_015096546.1	101123123	MOB1B	85792952	85853921	+	57902	upstream
chr6	LNC_010202	XLOC_308607	--	Novel_lncRNA	85734383	85735049	-	XM_015096556.1	101123123	MOB1B	85761113	85853921	+	26063	upstream
chr6	LNC_010202	XLOC_308607	--	Novel_lncRNA	85734383	85735049	-	XM_015096548.1	101123123	MOB1B	85821941	85853921	+	86891	upstream
chr6	LNC_010202	XLOC_308607	--	Novel_lncRNA	85734383	85735049	-	XM_015096547.1	101123123	MOB1B	85761098	85853921	+	26048	upstream
chr6	LNC_010202	XLOC_308607	--	Novel_lncRNA	85734383	85735049	-	XM_012180112.2	101122279	RUFY3	85654605	85730257	+	4125	downstream
chr6	LNC_010202	XLOC_308607	--	Novel_lncRNA	85734383	85735049	-	XM_004009892.3	101122279	RUFY3	85654607	85720337	+	14045	downstream
chr6	LNC_010202	XLOC_308607	--	Novel_lncRNA	85734383	85735049	-	XM_015096557.1	101123123	MOB1B	85811306	85853921	+	76256	upstream
chr6	LNC_010202	XLOC_308607	--	Novel_lncRNA	85734383	85735049	-	XM_015096551.1	101123123	MOB1B	85792952	85853921	+	57902	upstream
chr6	LNC_010202	XLOC_308607	--	Novel_lncRNA	85734383	85735049	-	XM_012180113.2	101122279	RUFY3	85654605	85720337	+	14045	downstream
chr23	XR_001023874.1	105604385	LOC105604385	Annotated_lncRNA	3898476	3901257	+	XM_015103571.1	101111244	CNDP2	3940526	3950457	-	39268	downstream
chr23	XR_001023874.1	105604385	LOC105604385	Annotated_lncRNA	3898476	3901257	+	XM_012103866.2	101111509	FAM69C	3988594	3996600	+	87336	upstream
chr23	XR_001023874.1	105604385	LOC105604385	Annotated_lncRNA	3898476	3901257	+	XM_015103570.1	101110722	ZNF407	3512465	3898417	-	58	upstream
chr23	XR_001023874.1	105604385	LOC105604385	Annotated_lncRNA	3898476	3901257	+	XM_015103534.1	101110987	CNDP1	3908375	3928274	-	7117	downstream
chr6	LNC_010205	XLOC_308680	--	Novel_lncRNA	87726344	87727194	-	XM_015096558.1	101103397	ANKRD17	87758179	87926401	-	30984	downstream
chr6	LNC_010205	XLOC_308680	--	Novel_lncRNA	87726344	87727194	-	XM_004009901.3	101103154	LOC101103154	87742973	87753584	-	15778	downstream
chr7	XR_001041934.2	105615773	LOC105615773	Annotated_lncRNA	85145540	85147057	+	NM_001130933.1	100171393	CIPC	85209514	85217533	+	62456	upstream
chr7	XR_001041934.2	105615773	LOC105615773	Annotated_lncRNA	85145540	85147057	+	XM_015097203.1	101109807	IRF2BPL	85141863	85144823	-	716	upstream
chr7	XR_001041934.2	105615773	LOC105615773	Annotated_lncRNA	85145540	85147057	+	XM_015097204.1	101112985	ZDHHC22	85236011	85244906	-	88953	downstream
chr6	LNC_010204	XLOC_308639	--	Novel_lncRNA	87361217	87378441	-	XM_012180125.2	101102903	ADAMTS3	87001067	87295192	-	66024	upstream
chrX	XR_001025267.2	105605573	LOC105605573	Annotated_lncRNA	94402708	94418217	-	XM_012107283.2	105605575	CT55	94495596	94508298	+	77378	upstream
chr2	LNC_005547	XLOC_158178	--	Novel_lncRNA	198714501	198717573	+	XM_012141472.2	101123098	RFTN2	198786706	198867046	-	69132	downstream
chr2	LNC_005547	XLOC_158178	--	Novel_lncRNA	198714501	198717573	+	XM_004004792.3	101122254	HSPD1	198722456	198730981	-	4882	downstream
chr2	LNC_005547	XLOC_158178	--	Novel_lncRNA	198714501	198717573	+	XM_012141461.1	101123098	RFTN2	198786706	198884110	-	69132	downstream
chr2	LNC_005547	XLOC_158178	--	Novel_lncRNA	198714501	198717573	+	XM_012141452.2	101123098	RFTN2	198786706	198883235	-	69132	downstream
chr2	LNC_005547	XLOC_158178	--	Novel_lncRNA	198714501	198717573	+	XR_001032462.2	101121573	SF3B1	198642830	198696849	-	17651	upstream
chr2	LNC_005547	XLOC_158178	--	Novel_lncRNA	198714501	198717573	+	XM_004004794.2	106990104	LOC106990104	198746361	198777805	+	28787	upstream
chr2	LNC_005547	XLOC_158178	--	Novel_lncRNA	198714501	198717573	+	XM_012141371.2	101121573	SF3B1	198636780	198660726	-	53774	upstream
chr2	LNC_005547	XLOC_158178	--	Novel_lncRNA	198714501	198717573	+	NM_001009479.1	493773	NPPC	1012	232661648	-	-3073	antisense
chr2	LNC_005547	XLOC_158178	--	Novel_lncRNA	198714501	198717573	+	XM_004004790.3	101121573	SF3B1	198658795	198696849	-	17651	upstream
chr2	LNC_005547	XLOC_158178	--	Novel_lncRNA	198714501	198717573	+	XM_004004791.3	101122002	COQ10B	198697035	198714353	+	147	downstream
chr2	LNC_005547	XLOC_158178	--	Novel_lncRNA	198714501	198717573	+	XM_012141425.2	106990104	LOC106990104	198732311	198777805	+	14737	upstream
chr2	LNC_005547	XLOC_158178	--	Novel_lncRNA	198714501	198717573	+	XM_004004789.3	101121573	SF3B1	198636780	198696849	-	17651	upstream
chr2	LNC_005547	XLOC_158178	--	Novel_lncRNA	198714501	198717573	+	XR_001032465.2	101121573	SF3B1	198657595	198696849	-	17651	upstream
chr2	LNC_005547	XLOC_158178	--	Novel_lncRNA	198714501	198717573	+	XM_012141444.2	101123098	RFTN2	198786706	198867032	-	69132	downstream
chr2	LNC_005547	XLOC_158178	--	Novel_lncRNA	198714501	198717573	+	XR_001032464.2	101121573	SF3B1	198642830	198696849	-	17651	upstream
chr6	LNC_010206	XLOC_308785	--	Novel_lncRNA	88880498	88881659	-	XM_004009908.3	101104908	MTHFD2L	88670619	88811988	+	68509	downstream
chr6	LNC_010206	XLOC_308785	--	Novel_lncRNA	88880498	88881659	-	XM_015096563.1	101104908	MTHFD2L	88674995	88811988	+	68509	downstream
chr6	LNC_010206	XLOC_308785	--	Novel_lncRNA	88880498	88881659	-	XM_004009909.2	101105158	EPGN	88817461	88825064	+	55433	downstream
chr6	LNC_010206	XLOC_308785	--	Novel_lncRNA	88880498	88881659	-	XM_012180161.2	443427	AREG	88959141	88968969	+	77481	upstream
chr6	LNC_010206	XLOC_308785	--	Novel_lncRNA	88880498	88881659	-	XM_015096562.1	101104908	MTHFD2L	88674995	88811988	+	68509	downstream
chr6	LNC_010206	XLOC_308785	--	Novel_lncRNA	88880498	88881659	-	XM_012180160.1	101105158	EPGN	88817461	88825064	+	55433	downstream
chr6	LNC_010206	XLOC_308785	--	Novel_lncRNA	88880498	88881659	-	XM_012180165.2	443427	AREG	88956676	88968948	+	75016	upstream
chr6	LNC_010206	XLOC_308785	--	Novel_lncRNA	88880498	88881659	-	XM_012180164.2	443427	AREG	88959146	88968965	+	77486	upstream
chr6	LNC_010206	XLOC_308785	--	Novel_lncRNA	88880498	88881659	-	XM_004010091.2	101103724	EREG	88884462	88903283	+	2802	upstream
chr6	LNC_010206	XLOC_308785	--	Novel_lncRNA	88880498	88881659	-	XM_015096565.1	101104908	MTHFD2L	88671097	88811988	+	68509	downstream
chr6	LNC_010206	XLOC_308785	--	Novel_lncRNA	88880498	88881659	-	XM_015096560.1	101104908	MTHFD2L	88670594	88796286	+	84211	downstream
chr6	LNC_010206	XLOC_308785	--	Novel_lncRNA	88880498	88881659	-	XM_012180163.2	443427	AREG	88959148	88968948	+	77488	upstream
chr6	LNC_010206	XLOC_308785	--	Novel_lncRNA	88880498	88881659	-	XM_012180167.2	443427	AREG	88956624	88968948	+	74964	upstream
chr6	LNC_010206	XLOC_308785	--	Novel_lncRNA	88880498	88881659	-	XM_012180162.2	443427	AREG	88959139	88968965	+	77479	upstream
chr6	LNC_010206	XLOC_308785	--	Novel_lncRNA	88880498	88881659	-	XM_015096566.1	101104908	MTHFD2L	88670818	88811988	+	68509	downstream
chr4	LNC_009137	XLOC_268722	--	Novel_lncRNA	19387132	19410937	-	XM_015095205.1	101116649	THSD7A	19471528	19961158	-	60590	downstream
chr8	XR_001435064.1	106991325	LOC106991325	Annotated_lncRNA	88915874	88920099	+	XM_015097275.1	101116060	KIF25	88941651	88969372	+	21551	upstream
chr8	XR_001435064.1	106991325	LOC106991325	Annotated_lncRNA	88915874	88920099	+	XM_012183278.2	105615948	FRMD1	88981132	88987111	-	61032	downstream
chr8	XR_001435064.1	106991325	LOC106991325	Annotated_lncRNA	88915874	88920099	+	XM_015097274.1	106991305	LOC106991305	88810054	88829466	-	86407	upstream
chr8	XR_001435064.1	106991325	LOC106991325	Annotated_lncRNA	88915874	88920099	+	XM_012183277.2	105615948	FRMD1	88981132	88987111	-	61032	downstream
chr8	XR_001435064.1	106991325	LOC106991325	Annotated_lncRNA	88915874	88920099	+	XM_012183274.2	105615948	FRMD1	88981132	88987111	-	61032	downstream
chr8	XR_001435064.1	106991325	LOC106991325	Annotated_lncRNA	88915874	88920099	+	XM_012183276.2	105615948	FRMD1	88981132	88987111	-	61032	downstream
chr8	XR_001435064.1	106991325	LOC106991325	Annotated_lncRNA	88915874	88920099	+	XM_015097532.1	101115800	MLLT4	88810316	88913908	+	1965	downstream
chr6	LNC_010209	XLOC_308839	--	Novel_lncRNA	89698018	89837572	-	XM_015096567.1	101106329	THAP6	89936231	89948008	+	98658	upstream
chr6	LNC_010209	XLOC_308839	--	Novel_lncRNA	89698018	89837572	-	NM_001163595.1	100302546	RCHY1	89915813	89932709	-	78240	downstream
chr6	LNC_010209	XLOC_308839	--	Novel_lncRNA	89698018	89837572	-	XM_015096568.1	101106329	THAP6	89932813	89948008	+	95240	upstream
chr6	LNC_010209	XLOC_308839	--	Novel_lncRNA	89698018	89837572	-	XM_012180169.2	101106329	THAP6	89933098	89948008	+	95525	upstream
chr6	LNC_010209	XLOC_308839	--	Novel_lncRNA	89698018	89837572	-	XM_004009915.3	101106329	THAP6	89932813	89948008	+	95240	upstream
chr6	LNC_010209	XLOC_308839	--	Novel_lncRNA	89698018	89837572	-	XM_012179351.2	100302546	RCHY1	89915279	89932252	-	77706	downstream
chr4	LNC_009136	XLOC_268722	--	Novel_lncRNA	19266067	19410937	-	XM_015095205.1	101116649	THSD7A	19471528	19961158	-	60590	downstream
chr4	LNC_009136	XLOC_268722	--	Novel_lncRNA	19266067	19410937	-	XR_001039685.2	100135443	PHF14	19027308	19221485	+	44581	downstream
chr4	LNC_009136	XLOC_268722	--	Novel_lncRNA	19266067	19410937	-	XM_012176405.2	100135443	PHF14	19027308	19221480	+	44586	downstream
chr4	LNC_009136	XLOC_268722	--	Novel_lncRNA	19266067	19410937	-	XM_012176409.2	100135443	PHF14	19027308	19180198	+	85868	downstream
chr4	LNC_009136	XLOC_268722	--	Novel_lncRNA	19266067	19410937	-	XM_012176414.2	100135443	PHF14	19027308	19263131	+	2935	downstream
chr4	LNC_009136	XLOC_268722	--	Novel_lncRNA	19266067	19410937	-	XM_012176406.2	100135443	PHF14	19027308	19208233	+	57833	downstream
chr24	LNC_007379	XLOC_214119	--	Novel_lncRNA	13615136	13620411	-	XM_012104130.2	101112185	PARN	13379794	13519413	-	95722	upstream
chr24	LNC_007379	XLOC_214119	--	Novel_lncRNA	13615136	13620411	-	XM_012104135.2	101109935	PLA2G10	13557324	13576298	-	38837	upstream
chr24	LNC_007379	XLOC_214119	--	Novel_lncRNA	13615136	13620411	-	XM_012104131.1	101112185	PARN	13328519	13519317	-	95818	upstream
chr24	LNC_007379	XLOC_214119	--	Novel_lncRNA	13615136	13620411	-	XM_004020787.3	101113644	PDXDC1	13708526	13763347	-	88114	downstream
chr24	LNC_007379	XLOC_214119	--	Novel_lncRNA	13615136	13620411	-	XM_004020785.2	101113119	RRN3	13661373	13690408	+	40961	upstream
chr24	LNC_007379	XLOC_214119	--	Novel_lncRNA	13615136	13620411	-	XM_004021177.3	101109935	PLA2G10	13557324	13576288	-	38847	upstream
chr24	LNC_007379	XLOC_214119	--	Novel_lncRNA	13615136	13620411	-	XM_012104136.2	101109935	PLA2G10	13557324	13576298	-	38837	upstream
chr24	LNC_007379	XLOC_214119	--	Novel_lncRNA	13615136	13620411	-	XM_015104090.1	101112619	BFAR	13535193	13554501	+	60634	downstream
chr24	LNC_007379	XLOC_214119	--	Novel_lncRNA	13615136	13620411	-	XM_012104141.2	101113644	PDXDC1	13710072	13763347	-	89660	downstream
chr24	LNC_007379	XLOC_214119	--	Novel_lncRNA	13615136	13620411	-	XM_012104132.2	101112185	PARN	13328519	13525354	-	89781	upstream
chr24	LNC_007379	XLOC_214119	--	Novel_lncRNA	13615136	13620411	-	XM_012104137.2	101109935	PLA2G10	13557324	13576288	-	38847	upstream
chr24	LNC_007379	XLOC_214119	--	Novel_lncRNA	13615136	13620411	-	XM_012104133.2	101112185	PARN	13328519	13525354	-	89781	upstream
chr24	LNC_007379	XLOC_214119	--	Novel_lncRNA	13615136	13620411	-	XM_004020782.3	101112185	PARN	13328519	13519413	-	95722	upstream
chr24	LNC_007379	XLOC_214119	--	Novel_lncRNA	13615136	13620411	-	XM_015104089.1	101112619	BFAR	13535220	13554501	+	60634	downstream
chr24	LNC_007379	XLOC_214119	--	Novel_lncRNA	13615136	13620411	-	XM_012104134.2	101112185	PARN	13381968	13519413	-	95722	upstream
chr24	LNC_007379	XLOC_214119	--	Novel_lncRNA	13615136	13620411	-	XM_004020786.2	101113380	NTAN1	13693155	13708182	+	72743	upstream
chr24	LNC_007379	XLOC_214119	--	Novel_lncRNA	13615136	13620411	-	XM_012104129.2	101112185	PARN	13328519	13519413	-	95722	upstream
chr24	LNC_007379	XLOC_214119	--	Novel_lncRNA	13615136	13620411	-	XM_012104142.2	101113644	PDXDC1	13710072	13763147	-	89660	downstream
chr20	XR_001436422.1	106991816	LOC106991816	Annotated_lncRNA	49395031	49397764	+	XM_004019149.2	101109920	BPHL	49313941	49333776	-	61254	upstream
chr20	XR_001436422.1	106991816	LOC106991816	Annotated_lncRNA	49395031	49397764	+	XM_015102866.1	101110186	RIPK1	49336801	49363190	-	31840	upstream
chr20	XR_001436422.1	106991816	LOC106991816	Annotated_lncRNA	49395031	49397764	+	XM_012101353.2	101110186	RIPK1	49336801	49363867	-	31163	upstream
chr20	XR_001436422.1	106991816	LOC106991816	Annotated_lncRNA	49395031	49397764	+	XM_012101374.2	101123244	LOC101123244	49482647	49489450	+	84882	upstream
chr20	XR_001436422.1	106991816	LOC106991816	Annotated_lncRNA	49395031	49397764	+	XM_012101357.2	101110186	RIPK1	49336801	49363190	-	31840	upstream
chr20	XR_001436422.1	106991816	LOC106991816	Annotated_lncRNA	49395031	49397764	+	XM_012101352.2	101110186	RIPK1	49336801	49364532	-	30498	upstream
chr20	XR_001436422.1	106991816	LOC106991816	Annotated_lncRNA	49395031	49397764	+	XM_015102868.1	101110186	RIPK1	49336801	49363190	-	31840	upstream
chr20	XR_001436422.1	106991816	LOC106991816	Annotated_lncRNA	49395031	49397764	+	XM_015102865.1	101122734	LOC101122734	49309226	49313269	+	81761	downstream
chr20	XR_001436422.1	106991816	LOC106991816	Annotated_lncRNA	49395031	49397764	+	XM_004019151.3	101110458	LOC101110458	49434516	49446371	-	36751	downstream
chr20	XR_001436422.1	106991816	LOC106991816	Annotated_lncRNA	49395031	49397764	+	XM_012101351.2	101110186	RIPK1	49336452	49363190	-	31840	upstream
chr20	XR_001436422.1	106991816	LOC106991816	Annotated_lncRNA	49395031	49397764	+	XM_015102869.1	101122988	NQO2	49404829	49416173	-	7064	downstream
chr20	XR_001436422.1	106991816	LOC106991816	Annotated_lncRNA	49395031	49397764	+	XM_012101355.2	101110186	RIPK1	49336801	49363190	-	31840	upstream
chr20	XR_001436422.1	106991816	LOC106991816	Annotated_lncRNA	49395031	49397764	+	XM_012101350.2	101110186	RIPK1	49336801	49363190	-	31840	upstream
chr20	XR_001436422.1	106991816	LOC106991816	Annotated_lncRNA	49395031	49397764	+	XM_012101349.1	101109920	BPHL	49315537	49333776	-	61254	upstream
chr20	XR_001436422.1	106991816	LOC106991816	Annotated_lncRNA	49395031	49397764	+	XM_015102867.1	101110186	RIPK1	49336801	49363190	-	31840	upstream
chr6	LNC_010208	XLOC_308814	--	Novel_lncRNA	89570331	89571363	-	XM_012180168.2	101104239	PARM1	89434264	89564538	+	5792	downstream
chr24	LNC_007375	XLOC_214074	--	Novel_lncRNA	12935957	12936416	-	XM_015104088.1	101111928	MKL2	12945759	13162273	+	9342	upstream
chr24	LNC_007374	XLOC_214073	--	Novel_lncRNA	12869340	12871391	-	XM_012104127.1	101109669	ERCC4	12789636	12830819	+	38520	downstream
chr24	LNC_007374	XLOC_214073	--	Novel_lncRNA	12869340	12871391	-	XM_015104088.1	101111928	MKL2	12945759	13162273	+	74367	upstream
chr24	LNC_007377	XLOC_214094	--	Novel_lncRNA	13179462	13180150	-	XM_015104088.1	101111928	MKL2	12945759	13162273	+	17188	downstream
chr24	LNC_007376	XLOC_214078	--	Novel_lncRNA	13126185	13185450	-	XM_015104088.1	101111928	MKL2	12945759	13162273	+	-36089	antisense
chr24	LNC_007373	XLOC_214068	--	Novel_lncRNA	12789618	12803091	-	XM_012104127.1	101109669	ERCC4	12789636	12830819	+	-13456	antisense
chr24	LNC_007372	XLOC_214066	--	Novel_lncRNA	12761867	12763284	-	XM_012104127.1	101109669	ERCC4	12789636	12830819	+	26351	upstream
chr1	LNC_000819	XLOC_014559	--	Novel_lncRNA	92583137	92638844	+	NM_001009360.1	443381	ATP1A1	92717733	92750669	+	78888	upstream
chr1	LNC_000818	XLOC_014533	--	Novel_lncRNA	92509795	92555336	+	XM_012179216.1	101110381	MAB21L3	92432608	92461066	+	48728	downstream
chr20	LNC_006352	XLOC_185560	--	Novel_lncRNA	35370653	35373585	-	XR_001436397.1	105603828	LOC105603828	34872449	35273728	-	96924	upstream
chr20	LNC_006352	XLOC_185560	--	Novel_lncRNA	35370653	35373585	-	XR_001436396.1	105603828	LOC105603828	34872449	35273728	-	96924	upstream
chr20	LNC_006352	XLOC_185560	--	Novel_lncRNA	35370653	35373585	-	XM_015102817.1	101110976	SOX4	35329579	35331256	-	39396	upstream
chr20	LNC_006352	XLOC_185560	--	Novel_lncRNA	35370653	35373585	-	XR_001436399.1	105603828	LOC105603828	34872449	35273728	-	96924	upstream
chr20	LNC_006352	XLOC_185560	--	Novel_lncRNA	35370653	35373585	-	XM_015102815.1	105603828	LOC105603828	34960978	35274946	-	95706	upstream
chr20	LNC_006352	XLOC_185560	--	Novel_lncRNA	35370653	35373585	-	XR_001436398.1	105603828	LOC105603828	34872449	35273728	-	96924	upstream
chr20	LNC_006352	XLOC_185560	--	Novel_lncRNA	35370653	35373585	-	XM_012101215.2	105603828	LOC105603828	35171924	35274946	-	95706	upstream
chr20	LNC_006352	XLOC_185560	--	Novel_lncRNA	35370653	35373585	-	XR_001436401.1	105603828	LOC105603828	34960955	35273728	-	96924	upstream
chr20	LNC_006352	XLOC_185560	--	Novel_lncRNA	35370653	35373585	-	XR_001436400.1	105603828	LOC105603828	35171924	35273728	-	96924	upstream
chr20	LNC_006352	XLOC_185560	--	Novel_lncRNA	35370653	35373585	-	XM_015102816.1	105603828	LOC105603828	35152435	35274946	-	95706	upstream
chr20	LNC_006352	XLOC_185560	--	Novel_lncRNA	35370653	35373585	-	XR_001436402.1	105603828	LOC105603828	34961056	35273728	-	96924	upstream
chr20	LNC_006352	XLOC_185560	--	Novel_lncRNA	35370653	35373585	-	XM_012101214.2	105603828	LOC105603828	35200454	35274940	-	95712	upstream
chr20	LNC_006353	XLOC_185560	--	Novel_lncRNA	35370653	35373639	-	XR_001436397.1	105603828	LOC105603828	34872449	35273728	-	96924	upstream
chr20	LNC_006353	XLOC_185560	--	Novel_lncRNA	35370653	35373639	-	XR_001436396.1	105603828	LOC105603828	34872449	35273728	-	96924	upstream
chr20	LNC_006353	XLOC_185560	--	Novel_lncRNA	35370653	35373639	-	XM_015102817.1	101110976	SOX4	35329579	35331256	-	39396	upstream
chr20	LNC_006353	XLOC_185560	--	Novel_lncRNA	35370653	35373639	-	XR_001436399.1	105603828	LOC105603828	34872449	35273728	-	96924	upstream
chr20	LNC_006353	XLOC_185560	--	Novel_lncRNA	35370653	35373639	-	XM_015102815.1	105603828	LOC105603828	34960978	35274946	-	95706	upstream
chr20	LNC_006353	XLOC_185560	--	Novel_lncRNA	35370653	35373639	-	XR_001436398.1	105603828	LOC105603828	34872449	35273728	-	96924	upstream
chr20	LNC_006353	XLOC_185560	--	Novel_lncRNA	35370653	35373639	-	XM_012101215.2	105603828	LOC105603828	35171924	35274946	-	95706	upstream
chr20	LNC_006353	XLOC_185560	--	Novel_lncRNA	35370653	35373639	-	XR_001436401.1	105603828	LOC105603828	34960955	35273728	-	96924	upstream
chr20	LNC_006353	XLOC_185560	--	Novel_lncRNA	35370653	35373639	-	XR_001436400.1	105603828	LOC105603828	35171924	35273728	-	96924	upstream
chr20	LNC_006353	XLOC_185560	--	Novel_lncRNA	35370653	35373639	-	XM_015102816.1	105603828	LOC105603828	35152435	35274946	-	95706	upstream
chr20	LNC_006353	XLOC_185560	--	Novel_lncRNA	35370653	35373639	-	XR_001436402.1	105603828	LOC105603828	34961056	35273728	-	96924	upstream
chr20	LNC_006353	XLOC_185560	--	Novel_lncRNA	35370653	35373639	-	XM_012101214.2	105603828	LOC105603828	35200454	35274940	-	95712	upstream
chr20	LNC_006354	XLOC_185575	--	Novel_lncRNA	36527312	36706246	-	XM_015102825.1	101111235	MBOAT1	36601943	36650889	+	-48947	antisense
chr20	LNC_006354	XLOC_185575	--	Novel_lncRNA	36527312	36706246	-	XM_015102824.1	101111235	MBOAT1	36535997	36650889	+	-114893	antisense
chr20	LNC_006354	XLOC_185575	--	Novel_lncRNA	36527312	36706246	-	XM_015102826.1	101111235	MBOAT1	36535995	36650889	+	-114895	antisense
chr20	LNC_006427	XLOC_186985	--	Novel_lncRNA	49485052	49506159	-	XM_015102871.1	105603910	MYLK4	49563666	49613670	+	57506	upstream
chr20	LNC_006427	XLOC_186985	--	Novel_lncRNA	49485052	49506159	-	NM_001280707.1	101110712	SERPINB1	49513585	49520336	+	7425	upstream
chr20	LNC_006427	XLOC_186985	--	Novel_lncRNA	49485052	49506159	-	XM_012101374.2	101123244	LOC101123244	49482647	49489450	+	-4399	antisense
chr20	LNC_006427	XLOC_186985	--	Novel_lncRNA	49485052	49506159	-	XM_015102869.1	101122988	NQO2	49404829	49416173	-	68878	upstream
chr20	LNC_006427	XLOC_186985	--	Novel_lncRNA	49485052	49506159	-	XM_015102519.1	101110712	SERPINB1	49512572	49521212	+	6412	upstream
chr20	LNC_006427	XLOC_186985	--	Novel_lncRNA	49485052	49506159	-	XM_004019151.3	101110458	LOC101110458	49434516	49446371	-	38680	upstream
chr20	LNC_006427	XLOC_186985	--	Novel_lncRNA	49485052	49506159	-	XM_015102872.1	105603910	MYLK4	49595309	49633193	+	89149	upstream
chr20	LNC_006427	XLOC_186985	--	Novel_lncRNA	49485052	49506159	-	XM_015102626.1	101123507	WRNIP1	49538566	49548937	-	32406	downstream
chr20	LNC_006427	XLOC_186985	--	Novel_lncRNA	49485052	49506159	-	XM_012101384.1	105603910	MYLK4	49563666	49633193	+	57506	upstream
chr20	LNC_006427	XLOC_186985	--	Novel_lncRNA	49485052	49506159	-	XM_015102870.1	105603910	MYLK4	49565649	49633193	+	59489	upstream
chr20	LNC_006356	XLOC_185600	--	Novel_lncRNA	36890833	36898620	-	XM_015102827.1	101122061	ID4	36907866	36910952	-	9245	downstream
chr20	LNC_006357	XLOC_185609	--	Novel_lncRNA	36997487	37011977	-	XM_015102827.1	101122061	ID4	36907866	36910952	-	86534	upstream
chr1	LNC_000811	XLOC_014407	--	Novel_lncRNA	90130763	90148139	+	XR_001433782.1	101119349	PHTF1	89999332	90067879	-	62883	upstream
chr1	LNC_000811	XLOC_014407	--	Novel_lncRNA	90130763	90148139	+	XM_012178904.2	101119349	PHTF1	90014091	90067879	-	62883	upstream
chr1	LNC_000811	XLOC_014407	--	Novel_lncRNA	90130763	90148139	+	XM_012178919.2	101119349	PHTF1	90014091	90084843	-	45919	upstream
chr1	LNC_000811	XLOC_014407	--	Novel_lncRNA	90130763	90148139	+	XM_012178899.2	101119595	RSBN1	90085936	90130990	-	-228	antisense
chr1	LNC_000811	XLOC_014407	--	Novel_lncRNA	90130763	90148139	+	XM_012178868.1	101120710	AP4B1	90218154	90228553	-	70014	downstream
chr1	LNC_000811	XLOC_014407	--	Novel_lncRNA	90130763	90148139	+	XM_015092178.1	101119349	PHTF1	90016638	90067879	-	62883	upstream
chr1	LNC_000811	XLOC_014407	--	Novel_lncRNA	90130763	90148139	+	XM_012178924.2	101119349	PHTF1	90014091	90067879	-	62883	upstream
chr1	LNC_000811	XLOC_014407	--	Novel_lncRNA	90130763	90148139	+	XR_001433779.1	101119349	PHTF1	89999332	90067879	-	62883	upstream
chr1	LNC_000811	XLOC_014407	--	Novel_lncRNA	90130763	90148139	+	XM_012178911.1	101119349	PHTF1	90013542	90067879	-	62883	upstream
chr1	LNC_000811	XLOC_014407	--	Novel_lncRNA	90130763	90148139	+	XM_012178872.2	101120710	AP4B1	90218154	90228458	-	70014	downstream
chr1	LNC_000811	XLOC_014407	--	Novel_lncRNA	90130763	90148139	+	XR_001433780.1	101119349	PHTF1	89999332	90067879	-	62883	upstream
chr1	LNC_000811	XLOC_014407	--	Novel_lncRNA	90130763	90148139	+	XM_015092179.1	101120710	AP4B1	90218154	90228553	-	70014	downstream
chr1	LNC_000811	XLOC_014407	--	Novel_lncRNA	90130763	90148139	+	XM_012107012.2	101108801	LOC101108801	90197812	90199325	+	49672	upstream
chr1	LNC_000811	XLOC_014407	--	Novel_lncRNA	90130763	90148139	+	XM_012178923.1	101119349	PHTF1	90013542	90084843	-	45919	upstream
chr1	LNC_000811	XLOC_014407	--	Novel_lncRNA	90130763	90148139	+	XM_004002344.3	101120453	BCL2L15	90204694	90212073	-	56554	downstream
chr1	LNC_000811	XLOC_014407	--	Novel_lncRNA	90130763	90148139	+	XR_001433781.1	101119349	PHTF1	89999332	90067879	-	62883	upstream
chr1	LNC_000811	XLOC_014407	--	Novel_lncRNA	90130763	90148139	+	XM_012178875.1	101120710	AP4B1	90218154	90228709	-	70014	downstream
chr1	LNC_000811	XLOC_014407	--	Novel_lncRNA	90130763	90148139	+	XM_004002347.3	101121133	DCLRE1B	90228752	90237101	+	80612	upstream
chr1	LNC_000811	XLOC_014407	--	Novel_lncRNA	90130763	90148139	+	XM_012178891.1	101119860	PTPN22	90131398	90191636	-	-16742	antisense
chr1	LNC_000811	XLOC_014407	--	Novel_lncRNA	90130763	90148139	+	XM_012178931.1	101119349	PHTF1	90016638	90067879	-	62883	upstream
chr1	LNC_000810	XLOC_014407	--	Novel_lncRNA	90130683	90139551	+	XR_001433782.1	101119349	PHTF1	89999332	90067879	-	62803	upstream
chr1	LNC_000810	XLOC_014407	--	Novel_lncRNA	90130683	90139551	+	XM_012178904.2	101119349	PHTF1	90014091	90067879	-	62803	upstream
chr1	LNC_000810	XLOC_014407	--	Novel_lncRNA	90130683	90139551	+	XM_012178919.2	101119349	PHTF1	90014091	90084843	-	45839	upstream
chr1	LNC_000810	XLOC_014407	--	Novel_lncRNA	90130683	90139551	+	XM_012178899.2	101119595	RSBN1	90085936	90130990	-	-308	antisense
chr1	LNC_000810	XLOC_014407	--	Novel_lncRNA	90130683	90139551	+	XM_012178868.1	101120710	AP4B1	90218154	90228553	-	78602	downstream
chr1	LNC_000810	XLOC_014407	--	Novel_lncRNA	90130683	90139551	+	XM_015092178.1	101119349	PHTF1	90016638	90067879	-	62803	upstream
chr1	LNC_000810	XLOC_014407	--	Novel_lncRNA	90130683	90139551	+	XM_012178924.2	101119349	PHTF1	90014091	90067879	-	62803	upstream
chr1	LNC_000810	XLOC_014407	--	Novel_lncRNA	90130683	90139551	+	XR_001433779.1	101119349	PHTF1	89999332	90067879	-	62803	upstream
chr1	LNC_000810	XLOC_014407	--	Novel_lncRNA	90130683	90139551	+	XM_012178911.1	101119349	PHTF1	90013542	90067879	-	62803	upstream
chr1	LNC_000810	XLOC_014407	--	Novel_lncRNA	90130683	90139551	+	XM_012178872.2	101120710	AP4B1	90218154	90228458	-	78602	downstream
chr1	LNC_000810	XLOC_014407	--	Novel_lncRNA	90130683	90139551	+	XR_001433780.1	101119349	PHTF1	89999332	90067879	-	62803	upstream
chr1	LNC_000810	XLOC_014407	--	Novel_lncRNA	90130683	90139551	+	XM_015092179.1	101120710	AP4B1	90218154	90228553	-	78602	downstream
chr1	LNC_000810	XLOC_014407	--	Novel_lncRNA	90130683	90139551	+	XM_012107012.2	101108801	LOC101108801	90197812	90199325	+	58260	upstream
chr1	LNC_000810	XLOC_014407	--	Novel_lncRNA	90130683	90139551	+	XM_012178923.1	101119349	PHTF1	90013542	90084843	-	45839	upstream
chr1	LNC_000810	XLOC_014407	--	Novel_lncRNA	90130683	90139551	+	XM_004002344.3	101120453	BCL2L15	90204694	90212073	-	65142	downstream
chr1	LNC_000810	XLOC_014407	--	Novel_lncRNA	90130683	90139551	+	XR_001433781.1	101119349	PHTF1	89999332	90067879	-	62803	upstream
chr1	LNC_000810	XLOC_014407	--	Novel_lncRNA	90130683	90139551	+	XM_012178875.1	101120710	AP4B1	90218154	90228709	-	78602	downstream
chr1	LNC_000810	XLOC_014407	--	Novel_lncRNA	90130683	90139551	+	XM_004002347.3	101121133	DCLRE1B	90228752	90237101	+	89200	upstream
chr1	LNC_000810	XLOC_014407	--	Novel_lncRNA	90130683	90139551	+	XM_012178891.1	101119860	PTPN22	90131398	90191636	-	-8154	antisense
chr1	LNC_000810	XLOC_014407	--	Novel_lncRNA	90130683	90139551	+	XM_012178931.1	101119349	PHTF1	90016638	90067879	-	62803	upstream
chr1	LNC_000813	XLOC_014407	--	Novel_lncRNA	90130763	90150667	+	XR_001433782.1	101119349	PHTF1	89999332	90067879	-	62883	upstream
chr1	LNC_000813	XLOC_014407	--	Novel_lncRNA	90130763	90150667	+	XM_012178904.2	101119349	PHTF1	90014091	90067879	-	62883	upstream
chr1	LNC_000813	XLOC_014407	--	Novel_lncRNA	90130763	90150667	+	XM_012178919.2	101119349	PHTF1	90014091	90084843	-	45919	upstream
chr1	LNC_000813	XLOC_014407	--	Novel_lncRNA	90130763	90150667	+	XM_012178899.2	101119595	RSBN1	90085936	90130990	-	-228	antisense
chr1	LNC_000813	XLOC_014407	--	Novel_lncRNA	90130763	90150667	+	XM_012178868.1	101120710	AP4B1	90218154	90228553	-	67486	downstream
chr1	LNC_000813	XLOC_014407	--	Novel_lncRNA	90130763	90150667	+	XM_015092178.1	101119349	PHTF1	90016638	90067879	-	62883	upstream
chr1	LNC_000813	XLOC_014407	--	Novel_lncRNA	90130763	90150667	+	XM_012178924.2	101119349	PHTF1	90014091	90067879	-	62883	upstream
chr1	LNC_000813	XLOC_014407	--	Novel_lncRNA	90130763	90150667	+	XR_001433779.1	101119349	PHTF1	89999332	90067879	-	62883	upstream
chr1	LNC_000813	XLOC_014407	--	Novel_lncRNA	90130763	90150667	+	XM_012178911.1	101119349	PHTF1	90013542	90067879	-	62883	upstream
chr1	LNC_000813	XLOC_014407	--	Novel_lncRNA	90130763	90150667	+	XM_012178872.2	101120710	AP4B1	90218154	90228458	-	67486	downstream
chr1	LNC_000813	XLOC_014407	--	Novel_lncRNA	90130763	90150667	+	XR_001433780.1	101119349	PHTF1	89999332	90067879	-	62883	upstream
chr1	LNC_000813	XLOC_014407	--	Novel_lncRNA	90130763	90150667	+	XM_015092179.1	101120710	AP4B1	90218154	90228553	-	67486	downstream
chr1	LNC_000813	XLOC_014407	--	Novel_lncRNA	90130763	90150667	+	XM_012107012.2	101108801	LOC101108801	90197812	90199325	+	47144	upstream
chr1	LNC_000813	XLOC_014407	--	Novel_lncRNA	90130763	90150667	+	XM_012178923.1	101119349	PHTF1	90013542	90084843	-	45919	upstream
chr1	LNC_000813	XLOC_014407	--	Novel_lncRNA	90130763	90150667	+	XM_004002344.3	101120453	BCL2L15	90204694	90212073	-	54026	downstream
chr1	LNC_000813	XLOC_014407	--	Novel_lncRNA	90130763	90150667	+	XR_001433781.1	101119349	PHTF1	89999332	90067879	-	62883	upstream
chr1	LNC_000813	XLOC_014407	--	Novel_lncRNA	90130763	90150667	+	XM_012178875.1	101120710	AP4B1	90218154	90228709	-	67486	downstream
chr1	LNC_000813	XLOC_014407	--	Novel_lncRNA	90130763	90150667	+	XM_004002347.3	101121133	DCLRE1B	90228752	90237101	+	78084	upstream
chr1	LNC_000813	XLOC_014407	--	Novel_lncRNA	90130763	90150667	+	XM_012178891.1	101119860	PTPN22	90131398	90191636	-	-19270	antisense
chr1	LNC_000813	XLOC_014407	--	Novel_lncRNA	90130763	90150667	+	XM_012178931.1	101119349	PHTF1	90016638	90067879	-	62883	upstream
chr1	LNC_000812	XLOC_014407	--	Novel_lncRNA	90130763	90149365	+	XR_001433782.1	101119349	PHTF1	89999332	90067879	-	62883	upstream
chr1	LNC_000812	XLOC_014407	--	Novel_lncRNA	90130763	90149365	+	XM_012178904.2	101119349	PHTF1	90014091	90067879	-	62883	upstream
chr1	LNC_000812	XLOC_014407	--	Novel_lncRNA	90130763	90149365	+	XM_012178919.2	101119349	PHTF1	90014091	90084843	-	45919	upstream
chr1	LNC_000812	XLOC_014407	--	Novel_lncRNA	90130763	90149365	+	XM_012178899.2	101119595	RSBN1	90085936	90130990	-	-228	antisense
chr1	LNC_000812	XLOC_014407	--	Novel_lncRNA	90130763	90149365	+	XM_012178868.1	101120710	AP4B1	90218154	90228553	-	68788	downstream
chr1	LNC_000812	XLOC_014407	--	Novel_lncRNA	90130763	90149365	+	XM_015092178.1	101119349	PHTF1	90016638	90067879	-	62883	upstream
chr1	LNC_000812	XLOC_014407	--	Novel_lncRNA	90130763	90149365	+	XM_012178924.2	101119349	PHTF1	90014091	90067879	-	62883	upstream
chr1	LNC_000812	XLOC_014407	--	Novel_lncRNA	90130763	90149365	+	XR_001433779.1	101119349	PHTF1	89999332	90067879	-	62883	upstream
chr1	LNC_000812	XLOC_014407	--	Novel_lncRNA	90130763	90149365	+	XM_012178911.1	101119349	PHTF1	90013542	90067879	-	62883	upstream
chr1	LNC_000812	XLOC_014407	--	Novel_lncRNA	90130763	90149365	+	XM_012178872.2	101120710	AP4B1	90218154	90228458	-	68788	downstream
chr1	LNC_000812	XLOC_014407	--	Novel_lncRNA	90130763	90149365	+	XR_001433780.1	101119349	PHTF1	89999332	90067879	-	62883	upstream
chr1	LNC_000812	XLOC_014407	--	Novel_lncRNA	90130763	90149365	+	XM_015092179.1	101120710	AP4B1	90218154	90228553	-	68788	downstream
chr1	LNC_000812	XLOC_014407	--	Novel_lncRNA	90130763	90149365	+	XM_012107012.2	101108801	LOC101108801	90197812	90199325	+	48446	upstream
chr1	LNC_000812	XLOC_014407	--	Novel_lncRNA	90130763	90149365	+	XM_012178923.1	101119349	PHTF1	90013542	90084843	-	45919	upstream
chr1	LNC_000812	XLOC_014407	--	Novel_lncRNA	90130763	90149365	+	XM_004002344.3	101120453	BCL2L15	90204694	90212073	-	55328	downstream
chr1	LNC_000812	XLOC_014407	--	Novel_lncRNA	90130763	90149365	+	XR_001433781.1	101119349	PHTF1	89999332	90067879	-	62883	upstream
chr1	LNC_000812	XLOC_014407	--	Novel_lncRNA	90130763	90149365	+	XM_012178875.1	101120710	AP4B1	90218154	90228709	-	68788	downstream
chr1	LNC_000812	XLOC_014407	--	Novel_lncRNA	90130763	90149365	+	XM_004002347.3	101121133	DCLRE1B	90228752	90237101	+	79386	upstream
chr1	LNC_000812	XLOC_014407	--	Novel_lncRNA	90130763	90149365	+	XM_012178891.1	101119860	PTPN22	90131398	90191636	-	-17968	antisense
chr1	LNC_000812	XLOC_014407	--	Novel_lncRNA	90130763	90149365	+	XM_012178931.1	101119349	PHTF1	90016638	90067879	-	62883	upstream
chr1	LNC_000815	XLOC_014439	--	Novel_lncRNA	90330535	90330965	+	XM_004002351.3	101121985	OLFML3	90314874	90318003	+	12531	downstream
chr1	LNC_000815	XLOC_014439	--	Novel_lncRNA	90330535	90330965	+	XM_015092184.1	101121386	HIPK1	90257479	90308788	+	21746	downstream
chr1	LNC_000815	XLOC_014439	--	Novel_lncRNA	90330535	90330965	+	XM_015092185.1	101121386	HIPK1	90257479	90313393	+	17141	downstream
chr1	LNC_000815	XLOC_014439	--	Novel_lncRNA	90330535	90330965	+	XM_015092180.1	101121386	HIPK1	90257010	90309480	+	21054	downstream
chr1	LNC_000815	XLOC_014439	--	Novel_lncRNA	90330535	90330965	+	XM_015092181.1	101121386	HIPK1	90257478	90309480	+	21054	downstream
chr1	LNC_000815	XLOC_014439	--	Novel_lncRNA	90330535	90330965	+	XM_004002348.3	101121386	HIPK1	90257478	90309480	+	21054	downstream
chr1	LNC_000815	XLOC_014439	--	Novel_lncRNA	90330535	90330965	+	XM_015092188.1	101122233	SYT6	90417726	90484752	-	86760	downstream
chr1	LNC_000815	XLOC_014439	--	Novel_lncRNA	90330535	90330965	+	XM_015092189.1	101122233	SYT6	90417726	90472622	-	86760	downstream
chr1	LNC_000815	XLOC_014439	--	Novel_lncRNA	90330535	90330965	+	XM_012178994.1	101122233	SYT6	90423925	90484752	-	92959	downstream
chr1	LNC_000815	XLOC_014439	--	Novel_lncRNA	90330535	90330965	+	XM_015092186.1	101122233	SYT6	90423925	90474337	-	92959	downstream
chr1	LNC_000815	XLOC_014439	--	Novel_lncRNA	90330535	90330965	+	XM_015092187.1	101122233	SYT6	90417726	90484752	-	86760	downstream
chr1	LNC_000815	XLOC_014439	--	Novel_lncRNA	90330535	90330965	+	XM_015092182.1	101121386	HIPK1	90257478	90309480	+	21054	downstream
chr1	LNC_000815	XLOC_014439	--	Novel_lncRNA	90330535	90330965	+	XM_004002347.3	101121133	DCLRE1B	90228752	90237101	+	93433	downstream
chr1	LNC_000815	XLOC_014439	--	Novel_lncRNA	90330535	90330965	+	XM_015092183.1	101121386	HIPK1	90257479	90309480	+	21054	downstream
chr1	LNC_000814	XLOC_014424	--	Novel_lncRNA	90195565	90195967	+	XM_012178899.2	101119595	RSBN1	90085936	90130990	-	64574	upstream
chr1	LNC_000814	XLOC_014424	--	Novel_lncRNA	90195565	90195967	+	XM_012178868.1	101120710	AP4B1	90218154	90228553	-	22186	downstream
chr1	LNC_000814	XLOC_014424	--	Novel_lncRNA	90195565	90195967	+	XM_012178875.1	101120710	AP4B1	90218154	90228709	-	22186	downstream
chr1	LNC_000814	XLOC_014424	--	Novel_lncRNA	90195565	90195967	+	XM_015092180.1	101121386	HIPK1	90257010	90309480	+	61042	upstream
chr1	LNC_000814	XLOC_014424	--	Novel_lncRNA	90195565	90195967	+	XM_015092181.1	101121386	HIPK1	90257478	90309480	+	61510	upstream
chr1	LNC_000814	XLOC_014424	--	Novel_lncRNA	90195565	90195967	+	XM_004002348.3	101121386	HIPK1	90257478	90309480	+	61510	upstream
chr1	LNC_000814	XLOC_014424	--	Novel_lncRNA	90195565	90195967	+	XM_015092185.1	101121386	HIPK1	90257479	90313393	+	61511	upstream
chr1	LNC_000814	XLOC_014424	--	Novel_lncRNA	90195565	90195967	+	XM_012178872.2	101120710	AP4B1	90218154	90228458	-	22186	downstream
chr1	LNC_000814	XLOC_014424	--	Novel_lncRNA	90195565	90195967	+	XM_004002344.3	101120453	BCL2L15	90204694	90212073	-	8726	downstream
chr1	LNC_000814	XLOC_014424	--	Novel_lncRNA	90195565	90195967	+	XM_015092184.1	101121386	HIPK1	90257479	90308788	+	61511	upstream
chr1	LNC_000814	XLOC_014424	--	Novel_lncRNA	90195565	90195967	+	XM_015092183.1	101121386	HIPK1	90257479	90309480	+	61511	upstream
chr1	LNC_000814	XLOC_014424	--	Novel_lncRNA	90195565	90195967	+	XM_012107012.2	101108801	LOC101108801	90197812	90199325	+	1844	upstream
chr1	LNC_000814	XLOC_014424	--	Novel_lncRNA	90195565	90195967	+	XM_015092182.1	101121386	HIPK1	90257478	90309480	+	61510	upstream
chr1	LNC_000814	XLOC_014424	--	Novel_lncRNA	90195565	90195967	+	XM_004002347.3	101121133	DCLRE1B	90228752	90237101	+	32784	upstream
chr1	LNC_000814	XLOC_014424	--	Novel_lncRNA	90195565	90195967	+	XM_012178891.1	101119860	PTPN22	90131398	90191636	-	3928	upstream
chr1	LNC_000814	XLOC_014424	--	Novel_lncRNA	90195565	90195967	+	XM_015092179.1	101120710	AP4B1	90218154	90228553	-	22186	downstream
chr1	LNC_000817	XLOC_014512	--	Novel_lncRNA	92407672	92414110	+	XM_012179216.1	101110381	MAB21L3	92432608	92461066	+	18497	upstream
chr1	LNC_000817	XLOC_014512	--	Novel_lncRNA	92407672	92414110	+	XM_004002373.3	101105960	SLC22A15	92287189	92386502	+	21169	downstream
chr1	LNC_000817	XLOC_014512	--	Novel_lncRNA	92407672	92414110	+	XR_001040878.2	101105960	SLC22A15	92287189	92386502	+	21169	downstream
chr1	LNC_000817	XLOC_014512	--	Novel_lncRNA	92407672	92414110	+	XR_001040877.2	101105960	SLC22A15	92287189	92386502	+	21169	downstream
chr1	LNC_000816	XLOC_014453	--	Novel_lncRNA	90379150	90379650	+	XM_004002351.3	101121985	OLFML3	90314874	90318003	+	61146	downstream
chr1	LNC_000816	XLOC_014453	--	Novel_lncRNA	90379150	90379650	+	XM_015092184.1	101121386	HIPK1	90257479	90308788	+	70361	downstream
chr1	LNC_000816	XLOC_014453	--	Novel_lncRNA	90379150	90379650	+	XM_015092185.1	101121386	HIPK1	90257479	90313393	+	65756	downstream
chr1	LNC_000816	XLOC_014453	--	Novel_lncRNA	90379150	90379650	+	XM_015092180.1	101121386	HIPK1	90257010	90309480	+	69669	downstream
chr1	LNC_000816	XLOC_014453	--	Novel_lncRNA	90379150	90379650	+	XM_015092181.1	101121386	HIPK1	90257478	90309480	+	69669	downstream
chr1	LNC_000816	XLOC_014453	--	Novel_lncRNA	90379150	90379650	+	XM_004002348.3	101121386	HIPK1	90257478	90309480	+	69669	downstream
chr1	LNC_000816	XLOC_014453	--	Novel_lncRNA	90379150	90379650	+	XM_015092188.1	101122233	SYT6	90417726	90484752	-	38075	downstream
chr1	LNC_000816	XLOC_014453	--	Novel_lncRNA	90379150	90379650	+	XM_015092189.1	101122233	SYT6	90417726	90472622	-	38075	downstream
chr1	LNC_000816	XLOC_014453	--	Novel_lncRNA	90379150	90379650	+	XM_012178994.1	101122233	SYT6	90423925	90484752	-	44274	downstream
chr1	LNC_000816	XLOC_014453	--	Novel_lncRNA	90379150	90379650	+	XM_015092186.1	101122233	SYT6	90423925	90474337	-	44274	downstream
chr1	LNC_000816	XLOC_014453	--	Novel_lncRNA	90379150	90379650	+	XM_015092187.1	101122233	SYT6	90417726	90484752	-	38075	downstream
chr1	LNC_000816	XLOC_014453	--	Novel_lncRNA	90379150	90379650	+	XM_015092182.1	101121386	HIPK1	90257478	90309480	+	69669	downstream
chr1	LNC_000816	XLOC_014453	--	Novel_lncRNA	90379150	90379650	+	XM_015092183.1	101121386	HIPK1	90257479	90309480	+	69669	downstream
chr2	LNC_006112	XLOC_177591	--	Novel_lncRNA	240606773	240671027	-	XM_012151837.2	101114847	LOC101114847	240500734	240542082	+	64690	downstream
chr2	LNC_006112	XLOC_177591	--	Novel_lncRNA	240606773	240671027	-	XM_004005109.3	101115098	TMEM50A	240542315	240557645	-	49127	upstream
chr2	LNC_006112	XLOC_177591	--	Novel_lncRNA	240606773	240671027	-	XM_004005510.3	101119379	SYF2	240608556	240613987	+	-5432	antisense
chr2	LNC_006112	XLOC_177591	--	Novel_lncRNA	240606773	240671027	-	XM_015092866.1	101118858	RSRP1	240557092	240580473	+	26299	downstream
chr2	LNC_006112	XLOC_177591	--	Novel_lncRNA	240606773	240671027	-	XM_004005108.3	101115098	TMEM50A	240542301	240557590	-	49182	upstream
chrX	LNC_011648	XLOC_358423	--	Novel_lncRNA	103424511	103559366	+	XM_015105050.1	101117563	TENM1	102506451	103422241	-	2269	upstream
chrX	LNC_011648	XLOC_358423	--	Novel_lncRNA	103424511	103559366	+	XM_012107394.1	101117563	TENM1	102506451	103422241	-	2269	upstream
chrX	LNC_011648	XLOC_358423	--	Novel_lncRNA	103424511	103559366	+	XM_015105051.1	101117563	TENM1	102506451	103422241	-	2269	upstream
chrX	LNC_011648	XLOC_358423	--	Novel_lncRNA	103424511	103559366	+	XM_015105049.1	101117563	TENM1	102506451	103421973	-	2537	upstream
chrX	LNC_011648	XLOC_358423	--	Novel_lncRNA	103424511	103559366	+	XM_012107395.1	101117563	TENM1	102506451	103422241	-	2269	upstream
chrX	LNC_011649	XLOC_358427	--	Novel_lncRNA	103428487	103428940	+	XM_015105050.1	101117563	TENM1	102506451	103422241	-	6245	upstream
chrX	LNC_011649	XLOC_358427	--	Novel_lncRNA	103428487	103428940	+	XM_012107394.1	101117563	TENM1	102506451	103422241	-	6245	upstream
chrX	LNC_011649	XLOC_358427	--	Novel_lncRNA	103428487	103428940	+	XM_015105051.1	101117563	TENM1	102506451	103422241	-	6245	upstream
chrX	LNC_011649	XLOC_358427	--	Novel_lncRNA	103428487	103428940	+	XM_015105049.1	101117563	TENM1	102506451	103421973	-	6513	upstream
chrX	LNC_011649	XLOC_358427	--	Novel_lncRNA	103428487	103428940	+	XM_012107395.1	101117563	TENM1	102506451	103422241	-	6245	upstream
chrX	LNC_011644	XLOC_357470	--	Novel_lncRNA	99364770	99365199	+	XM_012107359.2	101115187	LOC101115187	99272708	99274696	+	90073	downstream
chrX	LNC_011644	XLOC_357470	--	Novel_lncRNA	99364770	99365199	+	XM_012107361.2	101115187	LOC101115187	99272708	99274696	+	90073	downstream
chrX	LNC_011645	XLOC_357528	--	Novel_lncRNA	99453197	99487665	+	XM_015105034.1	101122335	LOC101122335	99470777	99474170	-	-3394	antisense
chrX	LNC_011642	XLOC_357210	--	Novel_lncRNA	98505739	98506476	+	XM_012107344.2	105601887	LOC105601887	98589270	98607707	+	82793	upstream
chrX	LNC_011643	XLOC_357293	--	Novel_lncRNA	99057460	99057814	+	XM_012107358.2	101114335	MCTS1	99140572	99150090	+	82757	upstream
chrX	LNC_011643	XLOC_357293	--	Novel_lncRNA	99057460	99057814	+	XM_012107352.2	101113913	CUL4B	99073833	99120589	-	16018	downstream
chrX	LNC_011643	XLOC_357293	--	Novel_lncRNA	99057460	99057814	+	XM_012107353.2	101114335	MCTS1	99140976	99150124	+	83161	upstream
chrX	LNC_011643	XLOC_357293	--	Novel_lncRNA	99057460	99057814	+	XM_004022354.3	101113913	CUL4B	99073833	99104604	-	16018	downstream
chrX	LNC_011643	XLOC_357293	--	Novel_lncRNA	99057460	99057814	+	XM_015105033.1	101113913	CUL4B	99073833	99106043	-	16018	downstream
chrX	LNC_011643	XLOC_357293	--	Novel_lncRNA	99057460	99057814	+	XM_004022355.3	101114335	MCTS1	99140584	99150287	+	82769	upstream
chrX	LNC_011643	XLOC_357293	--	Novel_lncRNA	99057460	99057814	+	XM_004022350.3	101113307	LAMP2	98975558	99013818	-	43641	upstream
chrX	LNC_011643	XLOC_357293	--	Novel_lncRNA	99057460	99057814	+	XM_015105032.1	101113913	CUL4B	99073833	99120588	-	16018	downstream
chrX	LNC_011643	XLOC_357293	--	Novel_lncRNA	99057460	99057814	+	XM_004022351.3	101113307	LAMP2	98985624	99013818	-	43641	upstream
chrX	LNC_011643	XLOC_357293	--	Novel_lncRNA	99057460	99057814	+	XM_012107356.2	101114335	MCTS1	99141000	99150287	+	83185	upstream
chrX	LNC_011643	XLOC_357293	--	Novel_lncRNA	99057460	99057814	+	XM_004022356.3	101114335	MCTS1	99141005	99150287	+	83190	upstream
chrX	LNC_011643	XLOC_357293	--	Novel_lncRNA	99057460	99057814	+	XM_012107355.2	101114335	MCTS1	99140569	99150124	+	82754	upstream
chrX	LNC_011643	XLOC_357293	--	Novel_lncRNA	99057460	99057814	+	XM_004022352.3	101113307	LAMP2	98975556	99013819	-	43640	upstream
chrX	LNC_011643	XLOC_357293	--	Novel_lncRNA	99057460	99057814	+	XM_015105031.1	101113044	ATP1B4	98920773	98960149	+	97310	downstream
chrX	LNC_011643	XLOC_357293	--	Novel_lncRNA	99057460	99057814	+	XM_012107357.2	101114335	MCTS1	99140981	99150117	+	83166	upstream
chr17	LNC_004483	XLOC_124843	--	Novel_lncRNA	35849069	35947542	-	XM_004017277.1	101105281	FSTL5	35939650	36863395	+	-7893	antisense
chr17	LNC_004483	XLOC_124843	--	Novel_lncRNA	35849069	35947542	-	XM_004017278.1	101105281	FSTL5	35939650	36863395	+	-7893	antisense
chr17	LNC_004483	XLOC_124843	--	Novel_lncRNA	35849069	35947542	-	XM_015101541.1	101105281	FSTL5	35939650	36863395	+	-7893	antisense
chr17	LNC_004483	XLOC_124843	--	Novel_lncRNA	35849069	35947542	-	XM_012097544.1	101105281	FSTL5	35939650	36863395	+	-7893	antisense
chr17	LNC_004480	XLOC_124786	--	Novel_lncRNA	34690031	34691829	-	XM_004017272.3	101103758	BBS12	34609565	34621655	-	68375	upstream
chr17	LNC_004480	XLOC_124786	--	Novel_lncRNA	34690031	34691829	-	XM_012097527.2	101103758	BBS12	34609565	34621659	-	68371	upstream
chr17	LNC_004480	XLOC_124786	--	Novel_lncRNA	34690031	34691829	-	NM_001256817.1	100862657	IL21	34738896	34746061	+	47066	upstream
chr17	LNC_004480	XLOC_124786	--	Novel_lncRNA	34690031	34691829	-	XM_012097526.2	101104012	LOC101104012	34621795	34625682	+	64348	downstream
chr17	LNC_004480	XLOC_124786	--	Novel_lncRNA	34690031	34691829	-	XM_004017273.3	101104012	LOC101104012	34621795	34625682	+	64348	downstream
chr17	LNC_004481	XLOC_124806	--	Novel_lncRNA	35354818	35369119	-	XM_015101540.1	101105027	TRPC3	35407798	35463982	+	38678	upstream
chr17	LNC_004484	XLOC_124843	--	Novel_lncRNA	35939310	35947508	-	XM_004017277.1	101105281	FSTL5	35939650	36863395	+	-7859	antisense
chr17	LNC_004484	XLOC_124843	--	Novel_lncRNA	35939310	35947508	-	XM_004017278.1	101105281	FSTL5	35939650	36863395	+	-7859	antisense
chr17	LNC_004484	XLOC_124843	--	Novel_lncRNA	35939310	35947508	-	XM_015101541.1	101105281	FSTL5	35939650	36863395	+	-7859	antisense
chr17	LNC_004484	XLOC_124843	--	Novel_lncRNA	35939310	35947508	-	XM_012097544.1	101105281	FSTL5	35939650	36863395	+	-7859	antisense
chr17	LNC_004485	XLOC_124850	--	Novel_lncRNA	35894230	35922753	-	XM_004017277.1	101105281	FSTL5	35939650	36863395	+	16896	upstream
chr17	LNC_004485	XLOC_124850	--	Novel_lncRNA	35894230	35922753	-	XM_004017278.1	101105281	FSTL5	35939650	36863395	+	16896	upstream
chr17	LNC_004485	XLOC_124850	--	Novel_lncRNA	35894230	35922753	-	XM_015101541.1	101105281	FSTL5	35939650	36863395	+	16896	upstream
chr17	LNC_004485	XLOC_124850	--	Novel_lncRNA	35894230	35922753	-	XM_012097544.1	101105281	FSTL5	35939650	36863395	+	16896	upstream
chr19	XR_001022366.1	105603319	LOC105603319	Annotated_lncRNA	85581	87119	-	XM_015102191.1	101122140	LOC101122140	119449	151835	-	32329	downstream
chr19	XR_001022366.1	105603319	LOC105603319	Annotated_lncRNA	85581	87119	-	XM_012099258.2	101122140	LOC101122140	119449	236007	-	32329	downstream
chr19	XR_001022366.1	105603319	LOC105603319	Annotated_lncRNA	85581	87119	-	XM_012099260.1	101122140	LOC101122140	119449	135933	-	32329	downstream
chr19	XR_001022366.1	105603319	LOC105603319	Annotated_lncRNA	85581	87119	-	XM_004018184.2	101122388	MRPS24	104297	114359	-	17177	downstream
chr19	XR_001022366.1	105603319	LOC105603319	Annotated_lncRNA	85581	87119	-	XM_012099259.2	101122140	LOC101122140	119449	236007	-	32329	downstream
chr2	LNC_006117	XLOC_177655	--	Novel_lncRNA	241765443	241765775	-	XM_004005119.3	101118168	IL22RA1	241647787	241677747	+	87695	downstream
chr2	LNC_006117	XLOC_177655	--	Novel_lncRNA	241765443	241765775	-	XM_012152111.2	101118423	MYOM3	241685173	241726939	+	38503	downstream
chr2	LNC_006117	XLOC_177655	--	Novel_lncRNA	241765443	241765775	-	XM_012152091.2	101118168	IL22RA1	241647769	241677773	+	87669	downstream
chr2	LNC_006117	XLOC_177655	--	Novel_lncRNA	241765443	241765775	-	XM_004005122.2	101118928	LOC101118928	241864266	241865681	-	98490	downstream
chr2	LNC_006117	XLOC_177655	--	Novel_lncRNA	241765443	241765775	-	XM_012152103.2	101118423	MYOM3	241685172	241726939	+	38503	downstream
chr2	LNC_006117	XLOC_177655	--	Novel_lncRNA	241765443	241765775	-	XM_012152119.2	101118423	MYOM3	241685173	241726939	+	38503	downstream
chr2	LNC_006117	XLOC_177655	--	Novel_lncRNA	241765443	241765775	-	XM_004005513.3	101120394	SRSF10	241822901	241835978	+	57125	upstream
chr2	LNC_006117	XLOC_177655	--	Novel_lncRNA	241765443	241765775	-	XM_004005120.3	101118423	MYOM3	241685188	241737274	+	28168	downstream
chr2	LNC_006117	XLOC_177655	--	Novel_lncRNA	241765443	241765775	-	XM_004005121.3	101118675	PNRC2	241837150	241841075	-	71374	downstream
chr1	LNC_000932	XLOC_018830	--	Novel_lncRNA	171257316	171258016	+	XM_015092433.1	105613643	HHLA2	171304203	171393246	+	46186	upstream
chr1	LNC_000932	XLOC_018830	--	Novel_lncRNA	171257316	171258016	+	XM_012189748.2	105613643	HHLA2	171243648	171393246	+	-701	sense_overlapping
chr1	LNC_000932	XLOC_018830	--	Novel_lncRNA	171257316	171258016	+	XM_012189696.2	101111421	IFT57	171174017	171285852	-	-701	antisense
chr1	LNC_000932	XLOC_018830	--	Novel_lncRNA	171257316	171258016	+	XM_015092430.1	105613643	HHLA2	171243648	171393246	+	-701	sense_overlapping
chr1	LNC_000932	XLOC_018830	--	Novel_lncRNA	171257316	171258016	+	XM_015092431.1	105613643	HHLA2	171243648	171393246	+	-701	sense_overlapping
chr1	LNC_000932	XLOC_018830	--	Novel_lncRNA	171257316	171258016	+	XM_015092427.1	105613643	HHLA2	171243648	171393246	+	-701	sense_overlapping
chr1	LNC_000932	XLOC_018830	--	Novel_lncRNA	171257316	171258016	+	XM_012189776.1	105613643	HHLA2	171243647	171393246	+	-701	sense_overlapping
chr1	LNC_000932	XLOC_018830	--	Novel_lncRNA	171257316	171258016	+	XM_012189760.1	105613643	HHLA2	171243647	171393246	+	-701	sense_overlapping
chr1	LNC_000932	XLOC_018830	--	Novel_lncRNA	171257316	171258016	+	XM_015092428.1	105613643	HHLA2	171243648	171393246	+	-701	sense_overlapping
chr1	LNC_000932	XLOC_018830	--	Novel_lncRNA	171257316	171258016	+	XM_012189719.2	105613643	HHLA2	171243648	171393246	+	-701	sense_overlapping
chr1	LNC_000932	XLOC_018830	--	Novel_lncRNA	171257316	171258016	+	XM_015092432.1	105613643	HHLA2	171288302	171393246	+	30285	upstream
chr2	LNC_006114	XLOC_177609	--	Novel_lncRNA	240988983	240990833	-	XM_004005110.3	101115514	CLIC4	240998712	241080191	-	7878	downstream
chr2	LNC_006114	XLOC_177609	--	Novel_lncRNA	240988983	240990833	-	XM_015093683.1	101119625	RUNX3	240917440	240949428	+	39554	downstream
chr1	LNC_000933	XLOC_018831	--	Novel_lncRNA	171282365	171282725	+	XM_015092433.1	105613643	HHLA2	171304203	171393246	+	21477	upstream
chr1	LNC_000933	XLOC_018831	--	Novel_lncRNA	171282365	171282725	+	XM_012189748.2	105613643	HHLA2	171243648	171393246	+	-361	sense_overlapping
chr1	LNC_000933	XLOC_018831	--	Novel_lncRNA	171282365	171282725	+	XM_012189696.2	101111421	IFT57	171174017	171285852	-	-361	antisense
chr1	LNC_000933	XLOC_018831	--	Novel_lncRNA	171282365	171282725	+	XM_015092430.1	105613643	HHLA2	171243648	171393246	+	-361	sense_overlapping
chr1	LNC_000933	XLOC_018831	--	Novel_lncRNA	171282365	171282725	+	XM_015092431.1	105613643	HHLA2	171243648	171393246	+	-361	sense_overlapping
chr1	LNC_000933	XLOC_018831	--	Novel_lncRNA	171282365	171282725	+	XM_015092427.1	105613643	HHLA2	171243648	171393246	+	-361	sense_overlapping
chr1	LNC_000933	XLOC_018831	--	Novel_lncRNA	171282365	171282725	+	XM_012189776.1	105613643	HHLA2	171243647	171393246	+	-361	sense_overlapping
chr1	LNC_000933	XLOC_018831	--	Novel_lncRNA	171282365	171282725	+	XM_012189760.1	105613643	HHLA2	171243647	171393246	+	-361	sense_overlapping
chr1	LNC_000933	XLOC_018831	--	Novel_lncRNA	171282365	171282725	+	XM_015092428.1	105613643	HHLA2	171243648	171393246	+	-361	sense_overlapping
chr1	LNC_000933	XLOC_018831	--	Novel_lncRNA	171282365	171282725	+	XM_012189719.2	105613643	HHLA2	171243648	171393246	+	-361	sense_overlapping
chr1	LNC_000933	XLOC_018831	--	Novel_lncRNA	171282365	171282725	+	XM_015092432.1	105613643	HHLA2	171288302	171393246	+	5576	upstream
chr1	LNC_000931	XLOC_018829	--	Novel_lncRNA	171244261	171246478	+	XM_015092433.1	105613643	HHLA2	171304203	171393246	+	57724	upstream
chr1	LNC_000931	XLOC_018829	--	Novel_lncRNA	171244261	171246478	+	XM_012189748.2	105613643	HHLA2	171243648	171393246	+	-2218	sense_overlapping
chr1	LNC_000931	XLOC_018829	--	Novel_lncRNA	171244261	171246478	+	XM_012189696.2	101111421	IFT57	171174017	171285852	-	-2218	antisense
chr1	LNC_000931	XLOC_018829	--	Novel_lncRNA	171244261	171246478	+	XM_015092430.1	105613643	HHLA2	171243648	171393246	+	-2218	sense_overlapping
chr1	LNC_000931	XLOC_018829	--	Novel_lncRNA	171244261	171246478	+	XM_015092431.1	105613643	HHLA2	171243648	171393246	+	-2218	sense_overlapping
chr1	LNC_000931	XLOC_018829	--	Novel_lncRNA	171244261	171246478	+	XM_015092427.1	105613643	HHLA2	171243648	171393246	+	-2218	sense_overlapping
chr1	LNC_000931	XLOC_018829	--	Novel_lncRNA	171244261	171246478	+	XM_012189776.1	105613643	HHLA2	171243647	171393246	+	-2218	sense_overlapping
chr1	LNC_000931	XLOC_018829	--	Novel_lncRNA	171244261	171246478	+	XM_012189760.1	105613643	HHLA2	171243647	171393246	+	-2218	sense_overlapping
chr1	LNC_000931	XLOC_018829	--	Novel_lncRNA	171244261	171246478	+	XM_015092428.1	105613643	HHLA2	171243648	171393246	+	-2218	sense_overlapping
chr1	LNC_000931	XLOC_018829	--	Novel_lncRNA	171244261	171246478	+	XM_012189719.2	105613643	HHLA2	171243648	171393246	+	-2218	sense_overlapping
chr1	LNC_000931	XLOC_018829	--	Novel_lncRNA	171244261	171246478	+	XM_015092432.1	105613643	HHLA2	171288302	171393246	+	41823	upstream
chr2	LNC_006033	XLOC_174203	--	Novel_lncRNA	183426407	183426873	-	XM_012139967.2	101118766	STEAP3	183512295	183560778	+	85421	upstream
chr2	LNC_006033	XLOC_174203	--	Novel_lncRNA	183426407	183426873	-	XM_012139940.2	101118766	STEAP3	183514052	183560778	+	87178	upstream
chr2	LNC_006033	XLOC_174203	--	Novel_lncRNA	183426407	183426873	-	XM_012139958.2	101118766	STEAP3	183512295	183560778	+	85421	upstream
chr2	LNC_006033	XLOC_174203	--	Novel_lncRNA	183426407	183426873	-	NM_001009479.1	493773	NPPC	1012	232661648	-	-467	sense_overlapping
chr2	LNC_006033	XLOC_174203	--	Novel_lncRNA	183426407	183426873	-	XM_012139930.2	101118766	STEAP3	183509416	183560778	+	82542	upstream
chr2	LNC_006033	XLOC_174203	--	Novel_lncRNA	183426407	183426873	-	XM_004005396.3	101118254	C1QL2	183422600	183425930	-	476	upstream
chr2	LNC_006032	XLOC_174177	--	Novel_lncRNA	183107212	183108062	-	NM_001009479.1	493773	NPPC	1012	232661648	-	-851	sense_overlapping
chr2	LNC_006032	XLOC_174177	--	Novel_lncRNA	183107212	183108062	-	XM_015092820.1	105610628	EN1	183115264	183122244	-	7201	downstream
chr25	LNC_007524	XLOC_217011	--	Novel_lncRNA	3045460	3046355	+	XM_015104319.1	105604896	LOC105604896	3065657	3070339	+	19301	upstream
chr25	LNC_007524	XLOC_217011	--	Novel_lncRNA	3045460	3046355	+	XM_015104320.1	101113126	FMN2	3082431	3359148	-	36075	downstream
chr25	LNC_007525	XLOC_217012	--	Novel_lncRNA	3047595	3049091	+	XM_015104319.1	105604896	LOC105604896	3065657	3070339	+	16565	upstream
chr25	LNC_007525	XLOC_217012	--	Novel_lncRNA	3047595	3049091	+	XM_015104320.1	101113126	FMN2	3082431	3359148	-	33339	downstream
chr25	LNC_007591	XLOC_219527	--	Novel_lncRNA	34394879	34426462	+	XM_015104300.1	101111251	ZMIZ1	34518697	34715446	+	92234	upstream
chr25	LNC_007593	XLOC_219563	--	Novel_lncRNA	34941047	34942931	+	XM_015104466.1	101105975	ANXA11	34889703	34931923	+	9123	downstream
chr25	LNC_007593	XLOC_219563	--	Novel_lncRNA	34941047	34942931	+	XM_004021511.3	101105975	ANXA11	34889704	34931923	+	9123	downstream
chr25	LNC_007593	XLOC_219563	--	Novel_lncRNA	34941047	34942931	+	XM_004021513.3	101106391	PLAC9	34936869	34940585	-	461	upstream
chr25	LNC_007592	XLOC_219531	--	Novel_lncRNA	34493649	34494556	+	XM_015104300.1	101111251	ZMIZ1	34518697	34715446	+	24140	upstream
chr25	LNC_007594	XLOC_219600	--	Novel_lncRNA	35413664	35419753	+	XM_004021526.3	101109329	TSPAN14	35359408	35413605	+	58	downstream
chr25	LNC_007594	XLOC_219600	--	Novel_lncRNA	35413664	35419753	+	XM_012105421.2	101108716	FAM213A	35314024	35332595	+	81068	downstream
chr25	LNC_007594	XLOC_219600	--	Novel_lncRNA	35413664	35419753	+	XM_015104467.1	101108716	FAM213A	35319678	35332595	+	81068	downstream
chr25	LNC_007594	XLOC_219600	--	Novel_lncRNA	35413664	35419753	+	XM_015104468.1	101109766	SH2D4B	35430433	35510851	+	10679	upstream
chr25	LNC_007594	XLOC_219600	--	Novel_lncRNA	35413664	35419753	+	XM_004021524.2	101108716	FAM213A	35319447	35332595	+	81068	downstream
chr25	LNC_007594	XLOC_219600	--	Novel_lncRNA	35413664	35419753	+	XM_012105420.1	101108716	FAM213A	35319458	35332595	+	81068	downstream
chr25	LNC_007594	XLOC_219600	--	Novel_lncRNA	35413664	35419753	+	XM_004021525.3	101108716	FAM213A	35314031	35332595	+	81068	downstream
chr25	LNC_007594	XLOC_219600	--	Novel_lncRNA	35413664	35419753	+	XM_012105424.2	101109329	TSPAN14	35364433	35413605	+	58	downstream
chr25	LNC_007594	XLOC_219600	--	Novel_lncRNA	35413664	35419753	+	XM_012105423.2	101108716	FAM213A	35321317	35332595	+	81068	downstream
chr25	LNC_007594	XLOC_219600	--	Novel_lncRNA	35413664	35419753	+	XM_012105425.2	101109329	TSPAN14	35370323	35413605	+	58	downstream
chr25	LNC_007594	XLOC_219600	--	Novel_lncRNA	35413664	35419753	+	XR_001436743.1	101109766	SH2D4B	35489443	35510851	+	69689	upstream
chr25	LNC_007594	XLOC_219600	--	Novel_lncRNA	35413664	35419753	+	XM_012105419.1	101108716	FAM213A	35319447	35332595	+	81068	downstream
chr25	LNC_007594	XLOC_219600	--	Novel_lncRNA	35413664	35419753	+	XM_012105422.1	101108716	FAM213A	35319447	35332595	+	81068	downstream
chr25	LNC_007594	XLOC_219600	--	Novel_lncRNA	35413664	35419753	+	XM_004021523.3	101108716	FAM213A	35314024	35332595	+	81068	downstream
chr25	LNC_007594	XLOC_219600	--	Novel_lncRNA	35413664	35419753	+	XM_012105417.2	101108716	FAM213A	35314039	35332595	+	81068	downstream
chr14	LNC_003289	XLOC_090389	--	Novel_lncRNA	54095125	54105008	+	XM_015100634.1	101121794	SYNGR4	53997718	54011510	+	83614	downstream
chr14	LNC_003289	XLOC_090389	--	Novel_lncRNA	54095125	54105008	+	XM_015100260.1	101106456	LMTK3	54086641	54106097	-	-9884	antisense
chr14	LNC_003289	XLOC_090389	--	Novel_lncRNA	54095125	54105008	+	XM_004015349.3	101121794	SYNGR4	53997718	54011510	+	83614	downstream
chr14	LNC_003289	XLOC_090389	--	Novel_lncRNA	54095125	54105008	+	XM_015100263.1	101106964	SPHK2	54192747	54200717	+	87738	upstream
chr14	LNC_003289	XLOC_090389	--	Novel_lncRNA	54095125	54105008	+	XM_015100632.1	101121540	TMEM143	53979855	53997405	-	97719	upstream
chr14	LNC_003289	XLOC_090389	--	Novel_lncRNA	54095125	54105008	+	XM_015100262.1	101106710	FAM83E	54176619	54186935	-	71610	downstream
chr14	LNC_003289	XLOC_090389	--	Novel_lncRNA	54095125	54105008	+	XM_015100633.1	101121540	TMEM143	53979855	53997405	-	97719	upstream
chr14	LNC_003289	XLOC_090389	--	Novel_lncRNA	54095125	54105008	+	XM_012190621.2	101121794	SYNGR4	53997718	54011510	+	83614	downstream
chr14	LNC_003289	XLOC_090389	--	Novel_lncRNA	54095125	54105008	+	XM_015100630.1	101121540	TMEM143	53979855	53997405	-	97719	upstream
chr14	LNC_003289	XLOC_090389	--	Novel_lncRNA	54095125	54105008	+	XM_015099945.1	100216436	CYTH2	54073655	54081722	+	13402	downstream
chr14	LNC_003289	XLOC_090389	--	Novel_lncRNA	54095125	54105008	+	XM_015100631.1	101121540	TMEM143	53978911	53997707	-	97417	upstream
chr14	LNC_003289	XLOC_090389	--	Novel_lncRNA	54095125	54105008	+	XM_015099944.1	100216436	CYTH2	54073658	54082086	+	13038	downstream
chr14	LNC_003289	XLOC_090389	--	Novel_lncRNA	54095125	54105008	+	NM_001142512.1	100216436	CYTH2	54073172	54082079	+	13045	downstream
chr14	LNC_003289	XLOC_090389	--	Novel_lncRNA	54095125	54105008	+	XM_015100258.1	101105943	GRIN2D	54021353	54053634	+	41490	downstream
chr14	LNC_003289	XLOC_090389	--	Novel_lncRNA	54095125	54105008	+	XM_015100259.1	101106197	KCNJ14	54062248	54070612	+	24512	downstream
chr14	LNC_003289	XLOC_090389	--	Novel_lncRNA	54095125	54105008	+	XM_004015350.3	101122047	KDELR1	54011831	54018930	-	76194	upstream
chr14	LNC_003289	XLOC_090389	--	Novel_lncRNA	54095125	54105008	+	XM_004015351.3	101122298	GRWD1	54054680	54060942	+	34182	downstream
chr14	LNC_003289	XLOC_090389	--	Novel_lncRNA	54095125	54105008	+	XM_012094937.2	105602047	SPACA4	54179860	54182160	+	74851	upstream
chr14	LNC_003289	XLOC_090389	--	Novel_lncRNA	54095125	54105008	+	XM_004015352.3	101122543	SULT2B1	54140471	54176615	+	35462	upstream
chr14	LNC_003289	XLOC_090389	--	Novel_lncRNA	54095125	54105008	+	XM_004015353.3	101122808	RPL18	54188794	54192601	-	83785	downstream
chr14	LNC_003289	XLOC_090389	--	Novel_lncRNA	54095125	54105008	+	XM_012190618.2	101121794	SYNGR4	53997718	54011510	+	83614	downstream
chr14	LNC_003289	XLOC_090389	--	Novel_lncRNA	54095125	54105008	+	XM_012190619.2	101121794	SYNGR4	53997718	54011510	+	83614	downstream
chr14	LNC_003289	XLOC_090389	--	Novel_lncRNA	54095125	54105008	+	XM_012190617.2	101121794	SYNGR4	53997718	54011510	+	83614	downstream
chr14	LNC_003289	XLOC_090389	--	Novel_lncRNA	54095125	54105008	+	NM_001139449.1	100192428	DBP	54201147	54206537	-	96138	downstream
chr14	LNC_003288	XLOC_090308	--	Novel_lncRNA	53233616	53241081	+	XM_004015337.3	101118552	C5AR2	53281732	53289483	+	40650	upstream
chr14	LNC_003288	XLOC_090308	--	Novel_lncRNA	53233616	53241081	+	XM_012190579.2	101117867	SAE1	53102474	53179660	+	53955	downstream
chr14	LNC_003288	XLOC_090308	--	Novel_lncRNA	53233616	53241081	+	XM_012190580.2	101117867	SAE1	53118817	53154844	+	78771	downstream
chr14	LNC_003288	XLOC_090308	--	Novel_lncRNA	53233616	53241081	+	XM_004015334.3	101117867	SAE1	53118819	53179660	+	53955	downstream
chr14	LNC_003288	XLOC_090308	--	Novel_lncRNA	53233616	53241081	+	XM_012190584.2	101118811	MEIS3	53328078	53338975	-	86996	downstream
chr14	LNC_003288	XLOC_090308	--	Novel_lncRNA	53233616	53241081	+	XM_012190581.2	101117867	SAE1	53118816	53179660	+	53955	downstream
chr14	LNC_003288	XLOC_090308	--	Novel_lncRNA	53233616	53241081	+	XM_012095102.2	101101915	DHX34	53290216	53314335	+	49134	upstream
chr14	LNC_003288	XLOC_090308	--	Novel_lncRNA	53233616	53241081	+	XM_015100254.1	101123490	BBC3	53183647	53202560	-	31055	upstream
chr14	LNC_003288	XLOC_090308	--	Novel_lncRNA	53233616	53241081	+	XM_004015336.2	101118296	C5AR1	53260518	53274956	+	19436	upstream
chr20	XR_001436369.1	106991806	LOC106991806	Annotated_lncRNA	13784812	13787058	-	XM_015102691.1	101106721	MOCS1	13813411	13841443	-	26352	downstream
chr20	XR_001436369.1	106991806	LOC106991806	Annotated_lncRNA	13784812	13787058	-	XM_015102689.1	101103274	DAAM2	13676795	13808208	+	-2247	antisense
chr20	XR_001436369.1	106991806	LOC106991806	Annotated_lncRNA	13784812	13787058	-	XM_012100604.2	101106721	MOCS1	13813411	13841443	-	26352	downstream
chr20	XR_001436369.1	106991806	LOC106991806	Annotated_lncRNA	13784812	13787058	-	XM_012100612.2	101106721	MOCS1	13788448	13841445	-	1389	downstream
chr20	XR_001436369.1	106991806	LOC106991806	Annotated_lncRNA	13784812	13787058	-	XM_015102692.1	101106721	MOCS1	13814760	13847325	-	27701	downstream
chr20	XR_001436369.1	106991806	LOC106991806	Annotated_lncRNA	13784812	13787058	-	XM_012100608.2	101106721	MOCS1	13813411	13839082	-	26352	downstream
chr20	XR_001436369.1	106991806	LOC106991806	Annotated_lncRNA	13784812	13787058	-	XM_012100606.2	101106721	MOCS1	13813411	13847325	-	26352	downstream
chr20	XR_001436369.1	106991806	LOC106991806	Annotated_lncRNA	13784812	13787058	-	XM_012100611.2	101106721	MOCS1	13814133	13841443	-	27074	downstream
chr20	XR_001436369.1	106991806	LOC106991806	Annotated_lncRNA	13784812	13787058	-	XM_012100615.2	101106721	MOCS1	13814750	13841442	-	27691	downstream
chr20	XR_001436369.1	106991806	LOC106991806	Annotated_lncRNA	13784812	13787058	-	XM_012100610.2	101106721	MOCS1	13814760	13841442	-	27701	downstream
chr20	XR_001436369.1	106991806	LOC106991806	Annotated_lncRNA	13784812	13787058	-	XM_012100614.2	101106721	MOCS1	13813411	13818463	-	26352	downstream
chr20	XR_001436369.1	106991806	LOC106991806	Annotated_lncRNA	13784812	13787058	-	XM_015102690.1	101103274	DAAM2	13676795	13811369	+	-2247	antisense
chr25	LNC_007527	XLOC_217142	--	Novel_lncRNA	4442016	4442392	+	XM_012104955.2	101114672	DISC1	4498083	4853884	+	55690	upstream
chr5	LNC_009629	XLOC_288420	--	Novel_lncRNA	9610179	9626412	-	XM_004008476.3	101102232	IL27RA	9687635	9710339	-	61222	downstream
chr5	LNC_009629	XLOC_288420	--	Novel_lncRNA	9610179	9626412	-	XM_012179146.1	101118871	PALM3	9678578	9687990	+	52165	upstream
chr5	LNC_009629	XLOC_288420	--	Novel_lncRNA	9610179	9626412	-	XM_012177806.1	105610494	LOC105610494	9670927	9672983	-	44514	downstream
chr5	LNC_009629	XLOC_288420	--	Novel_lncRNA	9610179	9626412	-	XM_012177802.2	101123552	C5H19orf67	9663427	9667698	+	37014	upstream
chr5	LNC_009629	XLOC_288420	--	Novel_lncRNA	9610179	9626412	-	XM_012177803.1	105610494	LOC105610494	9670927	9676098	-	44514	downstream
chr5	LNC_009629	XLOC_288420	--	Novel_lncRNA	9610179	9626412	-	XR_001040270.2	101123552	C5H19orf67	9663427	9667815	+	37014	upstream
chr5	LNC_009629	XLOC_288420	--	Novel_lncRNA	9610179	9626412	-	XM_015095784.1	105610494	LOC105610494	9670927	9674625	-	44514	downstream
chr5	LNC_009629	XLOC_288420	--	Novel_lncRNA	9610179	9626412	-	XM_004008474.2	101123293	ASF1B	9626892	9638156	+	479	upstream
chr5	LNC_009629	XLOC_288420	--	Novel_lncRNA	9610179	9626412	-	XM_015095611.1	101118609	SAMD1	9658767	9662535	+	32354	upstream
chr5	LNC_009629	XLOC_288420	--	Novel_lncRNA	9610179	9626412	-	XM_004009249.3	101119133	RLN3	9710437	9713016	-	84024	downstream
chr5	LNC_009629	XLOC_288420	--	Novel_lncRNA	9610179	9626412	-	XM_015095610.1	101118356	ADGRL1	9580160	9609519	+	659	downstream
chr5	LNC_009629	XLOC_288420	--	Novel_lncRNA	9610179	9626412	-	NM_001009234.1	443094	PRKACA	9648587	9657595	+	22174	upstream
chr5	LNC_009628	XLOC_288418	--	Novel_lncRNA	9579264	9581806	-	XM_012179146.1	101118871	PALM3	9678578	9687990	+	96771	upstream
chr5	LNC_009628	XLOC_288418	--	Novel_lncRNA	9579264	9581806	-	XM_012177806.1	105610494	LOC105610494	9670927	9672983	-	89120	downstream
chr5	LNC_009628	XLOC_288418	--	Novel_lncRNA	9579264	9581806	-	XM_012177802.2	101123552	C5H19orf67	9663427	9667698	+	81620	upstream
chr5	LNC_009628	XLOC_288418	--	Novel_lncRNA	9579264	9581806	-	XM_012177803.1	105610494	LOC105610494	9670927	9676098	-	89120	downstream
chr5	LNC_009628	XLOC_288418	--	Novel_lncRNA	9579264	9581806	-	XR_001040270.2	101123552	C5H19orf67	9663427	9667815	+	81620	upstream
chr5	LNC_009628	XLOC_288418	--	Novel_lncRNA	9579264	9581806	-	XM_015095784.1	105610494	LOC105610494	9670927	9674625	-	89120	downstream
chr5	LNC_009628	XLOC_288418	--	Novel_lncRNA	9579264	9581806	-	XM_004008474.2	101123293	ASF1B	9626892	9638156	+	45085	upstream
chr5	LNC_009628	XLOC_288418	--	Novel_lncRNA	9579264	9581806	-	XM_015095611.1	101118609	SAMD1	9658767	9662535	+	76960	upstream
chr5	LNC_009628	XLOC_288418	--	Novel_lncRNA	9579264	9581806	-	XM_015095610.1	101118356	ADGRL1	9580160	9609519	+	-1647	antisense
chr5	LNC_009628	XLOC_288418	--	Novel_lncRNA	9579264	9581806	-	NM_001009234.1	443094	PRKACA	9648587	9657595	+	66780	upstream
chr6	LNC_009999	XLOC_301639	--	Novel_lncRNA	87926886	87988946	+	XM_015096558.1	101103397	ANKRD17	87758179	87926401	-	484	upstream
chr6	LNC_009999	XLOC_301639	--	Novel_lncRNA	87926886	87988946	+	NM_001009376.1	443393	ALB	88047305	88065170	+	58358	upstream
chr6	LNC_009999	XLOC_301639	--	Novel_lncRNA	87926886	87988946	+	XM_004009903.2	101103646	AFP	88077652	88099699	+	88705	upstream
chr6	LNC_009998	XLOC_301634	--	Novel_lncRNA	87755833	87756151	+	XM_015096558.1	101103397	ANKRD17	87758179	87926401	-	2027	downstream
chr6	LNC_009998	XLOC_301634	--	Novel_lncRNA	87755833	87756151	+	XM_004009901.3	101103154	LOC101103154	87742973	87753584	-	2248	upstream
chr14	LNC_003281	XLOC_090202	--	Novel_lncRNA	51969747	51974705	+	XM_004015319.3	101113354	RTN2	52047841	52056673	-	73135	downstream
chr14	LNC_003281	XLOC_090202	--	Novel_lncRNA	51969747	51974705	+	XM_015100599.1	101117357	PPM1N	52057146	52062352	+	82440	upstream
chr14	LNC_003281	XLOC_090202	--	Novel_lncRNA	51969747	51974705	+	XM_004015320.3	101113616	VASP	52065900	52078176	+	91194	upstream
chr14	LNC_003281	XLOC_090202	--	Novel_lncRNA	51969747	51974705	+	XM_015100245.1	106991561	LOC106991561	51975145	51976833	-	439	downstream
chr14	LNC_003281	XLOC_090202	--	Novel_lncRNA	51969747	51974705	+	XM_015100244.1	101116341	ERCC2	51942656	51959184	-	10562	upstream
chr14	LNC_003281	XLOC_090202	--	Novel_lncRNA	51969747	51974705	+	XM_015100241.1	101115564	LOC101115564	51871309	51879465	-	90281	upstream
chr14	LNC_003281	XLOC_090202	--	Novel_lncRNA	51969747	51974705	+	XM_012190551.2	101113616	VASP	52065898	52078176	+	91192	upstream
chr14	LNC_003281	XLOC_090202	--	Novel_lncRNA	51969747	51974705	+	XM_012190541.2	101115304	EXOC3L2	51824489	51871479	-	98267	upstream
chr14	LNC_003281	XLOC_090202	--	Novel_lncRNA	51969747	51974705	+	XM_015100598.1	101116596	PPP1R13L	51967470	51975236	-	-4959	antisense
chr14	LNC_003281	XLOC_090202	--	Novel_lncRNA	51969747	51974705	+	XM_004015318.3	101113091	CD3EAP	51981544	51985806	+	6838	upstream
chr14	LNC_003281	XLOC_090202	--	Novel_lncRNA	51969747	51974705	+	XM_012190548.2	101112841	CKM	51916667	51925689	-	44057	upstream
chr14	LNC_003281	XLOC_090202	--	Novel_lncRNA	51969747	51974705	+	XM_012190550.2	101113616	VASP	52065898	52078176	+	91192	upstream
chr14	LNC_003281	XLOC_090202	--	Novel_lncRNA	51969747	51974705	+	XM_012190549.2	101117101	FOSB	52035094	52040198	+	60388	upstream
chr14	LNC_003281	XLOC_090202	--	Novel_lncRNA	51969747	51974705	+	XM_015100246.1	101116856	ERCC1	51985637	51999917	-	10931	downstream
chr14	LNC_003281	XLOC_090202	--	Novel_lncRNA	51969747	51974705	+	XM_015100243.1	101116082	KLC3	51938052	51943019	+	26727	downstream
chr14	LNC_003281	XLOC_090202	--	Novel_lncRNA	51969747	51974705	+	XM_012190547.2	101115304	EXOC3L2	51848352	51871479	-	98267	upstream
chr14	LNC_003281	XLOC_090202	--	Novel_lncRNA	51969747	51974705	+	XM_015100242.1	101115819	MARK4	51883723	51913480	+	56266	downstream
chr14	LNC_003281	XLOC_090202	--	Novel_lncRNA	51969747	51974705	+	XM_004015317.3	101112841	CKM	51916573	51925902	-	43844	upstream
chr14	LNC_003281	XLOC_090202	--	Novel_lncRNA	51969747	51974705	+	XM_012190543.2	101115304	EXOC3L2	51857603	51871479	-	98267	upstream
chr6	LNC_009996	XLOC_301616	--	Novel_lncRNA	87038371	87039307	+	XM_012180125.2	101102903	ADAMTS3	87001067	87295192	-	-937	antisense
chr14	LNC_003283	XLOC_090225	--	Novel_lncRNA	52290391	52292291	+	XM_015100604.1	101118893	RSPH6A	52297084	52322818	-	4792	downstream
chr14	LNC_003283	XLOC_090225	--	Novel_lncRNA	52290391	52292291	+	XM_015100601.1	101114380	GIPR	52200413	52212605	+	77785	downstream
chr14	LNC_003283	XLOC_090225	--	Novel_lncRNA	52290391	52292291	+	XM_012190560.2	101115150	NANOS2	52390596	52392206	-	98304	downstream
chr14	LNC_003283	XLOC_090225	--	Novel_lncRNA	52290391	52292291	+	XM_004023199.3	101114895	FBXO46	52228002	52243251	-	47139	upstream
chr14	LNC_003283	XLOC_090225	--	Novel_lncRNA	52290391	52292291	+	XM_015100607.1	101119928	MYPOP	52375564	52384162	-	83272	downstream
chr14	LNC_003283	XLOC_090225	--	Novel_lncRNA	52290391	52292291	+	XM_015100606.1	101119664	IRF2BP1	52371247	52375413	-	78955	downstream
chr14	LNC_003283	XLOC_090225	--	Novel_lncRNA	52290391	52292291	+	XM_015100603.1	101118379	DMPK	52280512	52289052	-	1338	upstream
chr14	LNC_003283	XLOC_090225	--	Novel_lncRNA	52290391	52292291	+	XM_004015323.2	101114635	SNRPD2	52214833	52217736	-	72654	upstream
chr14	LNC_003283	XLOC_090225	--	Novel_lncRNA	52290391	52292291	+	XM_015100249.1	101119155	SYMPK	52323472	52353450	-	31180	downstream
chr14	LNC_003283	XLOC_090225	--	Novel_lncRNA	52290391	52292291	+	XM_015100602.1	101118127	SIX5	52267021	52278859	-	11531	upstream
chr14	LNC_003283	XLOC_090225	--	Novel_lncRNA	52290391	52292291	+	XM_012190556.2	101117612	EML2	52167753	52192501	-	97889	upstream
chr14	LNC_003283	XLOC_090225	--	Novel_lncRNA	52290391	52292291	+	XM_015100248.1	101118634	DMWD	52290289	52297458	-	-1901	antisense
chr14	LNC_003283	XLOC_090225	--	Novel_lncRNA	52290391	52292291	+	XM_015100605.1	101119414	FOXA3	52357709	52364274	+	65417	upstream
chr14	LNC_003283	XLOC_090225	--	Novel_lncRNA	52290391	52292291	+	XM_012095087.2	101117870	QPCTL	52217846	52225860	+	64530	downstream
chr14	LNC_003283	XLOC_090225	--	Novel_lncRNA	52290391	52292291	+	XM_015100247.1	105608451	BHMG1	52245498	52266881	+	23509	downstream
chr14	LNC_003282	XLOC_090224	--	Novel_lncRNA	52281429	52287694	+	XM_015100604.1	101118893	RSPH6A	52297084	52322818	-	9389	downstream
chr14	LNC_003282	XLOC_090224	--	Novel_lncRNA	52281429	52287694	+	XM_015100601.1	101114380	GIPR	52200413	52212605	+	68823	downstream
chr14	LNC_003282	XLOC_090224	--	Novel_lncRNA	52281429	52287694	+	XM_004023199.3	101114895	FBXO46	52228002	52243251	-	38177	upstream
chr14	LNC_003282	XLOC_090224	--	Novel_lncRNA	52281429	52287694	+	XM_015100607.1	101119928	MYPOP	52375564	52384162	-	87869	downstream
chr14	LNC_003282	XLOC_090224	--	Novel_lncRNA	52281429	52287694	+	XM_015100606.1	101119664	IRF2BP1	52371247	52375413	-	83552	downstream
chr14	LNC_003282	XLOC_090224	--	Novel_lncRNA	52281429	52287694	+	XM_015100603.1	101118379	DMPK	52280512	52289052	-	-6266	antisense
chr14	LNC_003282	XLOC_090224	--	Novel_lncRNA	52281429	52287694	+	XM_004015323.2	101114635	SNRPD2	52214833	52217736	-	63692	upstream
chr14	LNC_003282	XLOC_090224	--	Novel_lncRNA	52281429	52287694	+	XM_015100249.1	101119155	SYMPK	52323472	52353450	-	35777	downstream
chr14	LNC_003282	XLOC_090224	--	Novel_lncRNA	52281429	52287694	+	XM_015100602.1	101118127	SIX5	52267021	52278859	-	2569	upstream
chr14	LNC_003282	XLOC_090224	--	Novel_lncRNA	52281429	52287694	+	XM_012190556.2	101117612	EML2	52167753	52192501	-	88927	upstream
chr14	LNC_003282	XLOC_090224	--	Novel_lncRNA	52281429	52287694	+	XM_015100248.1	101118634	DMWD	52290289	52297458	-	2594	downstream
chr14	LNC_003282	XLOC_090224	--	Novel_lncRNA	52281429	52287694	+	XM_015100605.1	101119414	FOXA3	52357709	52364274	+	70014	upstream
chr14	LNC_003282	XLOC_090224	--	Novel_lncRNA	52281429	52287694	+	XM_012095087.2	101117870	QPCTL	52217846	52225860	+	55568	downstream
chr14	LNC_003282	XLOC_090224	--	Novel_lncRNA	52281429	52287694	+	XM_015100247.1	105608451	BHMG1	52245498	52266881	+	14547	downstream
chr14	LNC_003285	XLOC_090305	--	Novel_lncRNA	53227910	53230798	+	XM_004015337.3	101118552	C5AR2	53281732	53289483	+	50933	upstream
chr14	LNC_003285	XLOC_090305	--	Novel_lncRNA	53227910	53230798	+	XM_012190579.2	101117867	SAE1	53102474	53179660	+	48249	downstream
chr14	LNC_003285	XLOC_090305	--	Novel_lncRNA	53227910	53230798	+	XM_012190580.2	101117867	SAE1	53118817	53154844	+	73065	downstream
chr14	LNC_003285	XLOC_090305	--	Novel_lncRNA	53227910	53230798	+	XM_004015334.3	101117867	SAE1	53118819	53179660	+	48249	downstream
chr14	LNC_003285	XLOC_090305	--	Novel_lncRNA	53227910	53230798	+	XM_012190584.2	101118811	MEIS3	53328078	53338975	-	97279	downstream
chr14	LNC_003285	XLOC_090305	--	Novel_lncRNA	53227910	53230798	+	XM_012190581.2	101117867	SAE1	53118816	53179660	+	48249	downstream
chr14	LNC_003285	XLOC_090305	--	Novel_lncRNA	53227910	53230798	+	XM_012095102.2	101101915	DHX34	53290216	53314335	+	59417	upstream
chr14	LNC_003285	XLOC_090305	--	Novel_lncRNA	53227910	53230798	+	XM_015100254.1	101123490	BBC3	53183647	53202560	-	25349	upstream
chr14	LNC_003285	XLOC_090305	--	Novel_lncRNA	53227910	53230798	+	XM_004015336.2	101118296	C5AR1	53260518	53274956	+	29719	upstream
chr14	LNC_003284	XLOC_090258	--	Novel_lncRNA	52660375	52661140	+	XM_015100612.1	101121703	DACT3	52736537	52746353	-	75396	downstream
chr14	LNC_003284	XLOC_090258	--	Novel_lncRNA	52660375	52661140	+	XM_015100252.1	101120943	PPP5C	52557172	52577672	+	82702	downstream
chr14	LNC_003284	XLOC_090258	--	Novel_lncRNA	52660375	52661140	+	XM_015100610.1	105616904	PNMAL2	52658285	52659410	-	964	upstream
chr14	LNC_003284	XLOC_090258	--	Novel_lncRNA	52660375	52661140	+	XM_015100611.1	101121448	PTGIR	52707742	52716035	-	46601	downstream
chr14	LNC_003284	XLOC_090258	--	Novel_lncRNA	52660375	52661140	+	XM_004015331.3	101116853	PRKD2	52750938	52782216	-	89797	downstream
chr14	LNC_003284	XLOC_090258	--	Novel_lncRNA	52660375	52661140	+	XM_004015329.3	101116338	CALM3	52698739	52707821	+	37598	upstream
chr14	LNC_003284	XLOC_090258	--	Novel_lncRNA	52660375	52661140	+	XM_015100609.1	101121195	PNMAL1	52607490	52610377	+	49997	downstream
chr14	LNC_003284	XLOC_090258	--	Novel_lncRNA	52660375	52661140	+	XM_004015328.3	101116079	CCDC8	52651737	52655727	+	4647	downstream
chr5	LNC_009623	XLOC_288323	--	Novel_lncRNA	8332976	8383850	-	XM_012179134.2	101108830	LOC101108830	8374083	8375153	+	-1071	antisense
chr5	LNC_009623	XLOC_288323	--	Novel_lncRNA	8332976	8383850	-	XM_004009219.1	101107278	LOC101107278	8283570	8284526	+	48449	downstream
chr5	LNC_009623	XLOC_288323	--	Novel_lncRNA	8332976	8383850	-	XM_004009222.3	101108569	LOC101108569	8348704	8349627	+	-924	antisense
chr5	LNC_009623	XLOC_288323	--	Novel_lncRNA	8332976	8383850	-	XM_015095606.1	101108306	LOC101108306	8337730	8339445	+	-1716	antisense
chr5	LNC_009623	XLOC_288323	--	Novel_lncRNA	8332976	8383850	-	XM_004009224.3	101109355	LOC101109355	8398129	8399091	-	14278	downstream
chr5	LNC_009623	XLOC_288323	--	Novel_lncRNA	8332976	8383850	-	XM_012179136.2	101110142	LOC101110142	8440860	8447087	+	57009	upstream
chr5	LNC_009623	XLOC_288323	--	Novel_lncRNA	8332976	8383850	-	XM_012179133.2	101121597	LOC101121597	8238272	8239457	+	93518	downstream
chr5	LNC_009623	XLOC_288323	--	Novel_lncRNA	8332976	8383850	-	XM_004009220.3	101107785	LOC101107785	8322120	8323142	+	9833	downstream
chr5	LNC_009623	XLOC_288323	--	Novel_lncRNA	8332976	8383850	-	XM_012179137.2	101110412	LOC101110412	8456068	8456967	+	72217	upstream
chr5	LNC_009623	XLOC_288323	--	Novel_lncRNA	8332976	8383850	-	XM_012177774.1	101110673	LOC101110673	8478457	8479284	+	94606	upstream
chr5	LNC_009623	XLOC_288323	--	Novel_lncRNA	8332976	8383850	-	XM_004009218.1	101107018	LOC101107018	8272417	8273388	+	59587	downstream
chr5	LNC_009622	XLOC_288192	--	Novel_lncRNA	6105866	6108047	-	XM_015095768.1	101116906	SLC35E1	6150518	6169467	+	42470	upstream
chr5	LNC_009622	XLOC_288192	--	Novel_lncRNA	6105866	6108047	-	XM_012177725.2	101115455	SMIM7	6079675	6107863	+	-1998	antisense
chr5	LNC_009622	XLOC_288192	--	Novel_lncRNA	6105866	6108047	-	XM_004008444.2	101115455	SMIM7	6079432	6092485	+	13380	downstream
chr5	LNC_009622	XLOC_288192	--	Novel_lncRNA	6105866	6108047	-	XM_012177724.2	101115455	SMIM7	6079430	6107842	+	-1977	antisense
chr5	LNC_009622	XLOC_288192	--	Novel_lncRNA	6105866	6108047	-	XM_004008443.3	101115206	TMEM38A	6051660	6078282	-	27583	upstream
chr5	LNC_009622	XLOC_288192	--	Novel_lncRNA	6105866	6108047	-	XM_012177722.2	101114951	NWD1	5931600	6019096	-	86769	upstream
chr5	LNC_009622	XLOC_288192	--	Novel_lncRNA	6105866	6108047	-	XM_012177727.1	101117416	C5H19orf44	6205233	6218883	-	97185	downstream
chr5	LNC_009622	XLOC_288192	--	Novel_lncRNA	6105866	6108047	-	XM_012177726.1	101117416	C5H19orf44	6199697	6218883	-	91649	downstream
chr5	LNC_009622	XLOC_288192	--	Novel_lncRNA	6105866	6108047	-	XR_001434659.1	101117416	C5H19orf44	6206691	6218883	-	98643	downstream
chr5	LNC_009622	XLOC_288192	--	Novel_lncRNA	6105866	6108047	-	XM_015095589.1	101117160	CHERP	6174259	6199488	+	66211	upstream
chr5	LNC_009622	XLOC_288192	--	Novel_lncRNA	6105866	6108047	-	XM_015095588.1	101116651	MED26	6107526	6148316	+	-522	antisense
chr3	LNC_008572	XLOC_251177	--	Novel_lncRNA	84135747	84196279	-	XM_015094419.1	101118096	TMEM178A	84249492	84307330	-	53212	downstream
chr3	LNC_008572	XLOC_251177	--	Novel_lncRNA	84135747	84196279	-	XM_015093890.1	101117836	THUMPD2	84196083	84232038	+	-197	antisense
chr3	LNC_008573	XLOC_251177	--	Novel_lncRNA	84185203	84196279	-	XM_015094419.1	101118096	TMEM178A	84249492	84307330	-	53212	downstream
chr3	LNC_008573	XLOC_251177	--	Novel_lncRNA	84185203	84196279	-	XM_015093890.1	101117836	THUMPD2	84196083	84232038	+	-197	antisense
chr2	XR_001033840.2	105610097	LOC105610097	Annotated_lncRNA	232352572	232359225	-	XM_004004999.3	101107579	B3GNT7	232264963	232272980	+	79591	downstream
chr2	XR_001033840.2	105610097	LOC105610097	Annotated_lncRNA	232352572	232359225	-	XM_004023151.3	101107846	NCL	232314511	232324409	-	28162	upstream
chr2	XR_001033840.2	105610097	LOC105610097	Annotated_lncRNA	232352572	232359225	-	XR_001033828.2	101107579	B3GNT7	232265049	232267279	+	85292	downstream
chr2	XR_001033840.2	105610097	LOC105610097	Annotated_lncRNA	232352572	232359225	-	NM_001009479.1	493773	NPPC	1012	232661648	-	-6654	sense_overlapping
chr2	XR_001033840.2	105610097	LOC105610097	Annotated_lncRNA	232352572	232359225	-	XM_015093601.1	101122766	NMUR1	232372247	232381257	-	13021	downstream
chr2	XR_001033840.2	105610097	LOC105610097	Annotated_lncRNA	232352572	232359225	-	XM_012148739.2	101123018	C2H2orf57	232416906	232418355	+	57680	upstream
chr3	LNC_008571	XLOC_251049	--	Novel_lncRNA	81495182	81508511	-	XM_004005996.2	101115694	LOC101115694	81495123	81509194	+	-13330	antisense
chr3	LNC_008571	XLOC_251049	--	Novel_lncRNA	81495182	81508511	-	XM_012172883.2	101115950	EML4	81524928	81674070	-	16416	downstream
chr3	LNC_008571	XLOC_251049	--	Novel_lncRNA	81495182	81508511	-	XM_012172899.2	101115950	EML4	81524928	81625358	-	16416	downstream
chr3	LNC_008571	XLOC_251049	--	Novel_lncRNA	81495182	81508511	-	XM_012172879.2	101115950	EML4	81524928	81625356	-	16416	downstream
chr3	LNC_008571	XLOC_251049	--	Novel_lncRNA	81495182	81508511	-	XM_012172873.2	101115950	EML4	81524928	81625356	-	16416	downstream
chr3	LNC_008571	XLOC_251049	--	Novel_lncRNA	81495182	81508511	-	XM_012172902.2	101115950	EML4	81524928	81625357	-	16416	downstream
chr3	LNC_008571	XLOC_251049	--	Novel_lncRNA	81495182	81508511	-	XM_012172911.2	101115950	EML4	81524928	81625355	-	16416	downstream
chr3	LNC_008571	XLOC_251049	--	Novel_lncRNA	81495182	81508511	-	XM_004005995.2	101115443	KCNG3	81379277	81431708	+	63473	downstream
chr3	LNC_008571	XLOC_251049	--	Novel_lncRNA	81495182	81508511	-	XM_012172907.2	101115950	EML4	81524928	81625357	-	16416	downstream
chr3	LNC_008571	XLOC_251049	--	Novel_lncRNA	81495182	81508511	-	XM_004005997.3	101115950	EML4	81524928	81625355	-	16416	downstream
chr3	LNC_008576	XLOC_251231	--	Novel_lncRNA	84531462	84542521	-	XM_015094420.1	101118350	MAP4K3	84542902	84730285	+	380	upstream
chr23	LNC_007030	XLOC_205478	--	Novel_lncRNA	61585318	61608925	+	XM_012103831.2	101119602	BCL2	61586235	61780503	-	-22691	antisense
chr3	LNC_008574	XLOC_251178	--	Novel_lncRNA	84156346	84157525	-	XM_015094419.1	101118096	TMEM178A	84249492	84307330	-	91966	downstream
chr3	LNC_008574	XLOC_251178	--	Novel_lncRNA	84156346	84157525	-	XM_015093890.1	101117836	THUMPD2	84196083	84232038	+	38557	upstream
chr3	LNC_008575	XLOC_251192	--	Novel_lncRNA	84526764	84543612	-	XM_015094420.1	101118350	MAP4K3	84542902	84730285	+	-711	antisense
chr3	LNC_008578	XLOC_251403	--	Novel_lncRNA	87574081	87602964	-	XM_012173557.2	105614651	LOC105614651	87493085	87493373	-	80707	upstream
chr23	LNC_007031	XLOC_205497	--	Novel_lncRNA	61852329	61853299	+	XM_012103849.1	105604589	LOC105604589	61854570	61856025	+	1270	upstream
chr23	LNC_007031	XLOC_205497	--	Novel_lncRNA	61852329	61853299	+	XR_001436624.1	101119868	KDSR	61791637	61832439	-	19889	upstream
chr23	LNC_007031	XLOC_205497	--	Novel_lncRNA	61852329	61853299	+	XM_015103804.1	101119868	KDSR	61791637	61832439	-	19889	upstream
chr23	LNC_007031	XLOC_205497	--	Novel_lncRNA	61852329	61853299	+	XR_001436622.1	101119868	KDSR	61791637	61832439	-	19889	upstream
chr23	LNC_007031	XLOC_205497	--	Novel_lncRNA	61852329	61853299	+	XM_004020573.3	101103364	SERPINB5	61923987	61947967	+	70687	upstream
chr23	LNC_007031	XLOC_205497	--	Novel_lncRNA	61852329	61853299	+	XM_015103805.1	101119868	KDSR	61791637	61832439	-	19889	upstream
chr23	LNC_007031	XLOC_205497	--	Novel_lncRNA	61852329	61853299	+	XR_001436623.1	101119868	KDSR	61791637	61832439	-	19889	upstream
chr23	LNC_007031	XLOC_205497	--	Novel_lncRNA	61852329	61853299	+	XM_015103803.1	101119868	KDSR	61791637	61832439	-	19889	upstream
chr23	LNC_007031	XLOC_205497	--	Novel_lncRNA	61852329	61853299	+	XM_015103806.1	101103111	VPS4B	61852808	61885398	-	-492	antisense
chr23	LNC_007031	XLOC_205497	--	Novel_lncRNA	61852329	61853299	+	XM_012103831.2	101119602	BCL2	61586235	61780503	-	71825	upstream
chr2	LNC_005993	XLOC_172664	--	Novel_lncRNA	149248826	149255863	-	XM_012136104.2	101111257	BAZ2B	149019744	149301148	+	-7038	antisense
chr2	LNC_005993	XLOC_172664	--	Novel_lncRNA	149248826	149255863	-	XM_012136406.2	101111522	WDSUB1	149316146	149381962	+	60282	upstream
chr2	LNC_005993	XLOC_172664	--	Novel_lncRNA	149248826	149255863	-	XM_012136095.1	101111257	BAZ2B	149099990	149301148	+	-7038	antisense
chr2	LNC_005993	XLOC_172664	--	Novel_lncRNA	149248826	149255863	-	XM_012136201.2	101111257	BAZ2B	148974823	149301148	+	-7038	antisense
chr2	LNC_005993	XLOC_172664	--	Novel_lncRNA	149248826	149255863	-	XM_004004675.3	101111522	WDSUB1	149316147	149381962	+	60283	upstream
chr2	LNC_005993	XLOC_172664	--	Novel_lncRNA	149248826	149255863	-	XM_012136129.2	101111257	BAZ2B	148974823	149301148	+	-7038	antisense
chr2	LNC_005993	XLOC_172664	--	Novel_lncRNA	149248826	149255863	-	XM_012136122.1	101111257	BAZ2B	149099990	149301148	+	-7038	antisense
chr2	LNC_005993	XLOC_172664	--	Novel_lncRNA	149248826	149255863	-	XM_012136075.2	101111257	BAZ2B	148974823	149301148	+	-7038	antisense
chr2	LNC_005993	XLOC_172664	--	Novel_lncRNA	149248826	149255863	-	XM_012136054.2	101111257	BAZ2B	148974823	149301148	+	-7038	antisense
chr2	LNC_005993	XLOC_172664	--	Novel_lncRNA	149248826	149255863	-	XM_012136190.2	101111257	BAZ2B	148974823	149301148	+	-7038	antisense
chr2	LNC_005993	XLOC_172664	--	Novel_lncRNA	149248826	149255863	-	XM_012136085.2	101111257	BAZ2B	148974823	149301148	+	-7038	antisense
chr2	LNC_005993	XLOC_172664	--	Novel_lncRNA	149248826	149255863	-	NM_001009479.1	493773	NPPC	1012	232661648	-	-7038	sense_overlapping
chr2	LNC_005993	XLOC_172664	--	Novel_lncRNA	149248826	149255863	-	XM_012136025.2	101111257	BAZ2B	148974823	149301148	+	-7038	antisense
chr2	LNC_005993	XLOC_172664	--	Novel_lncRNA	149248826	149255863	-	XM_012136156.2	101111257	BAZ2B	148974823	149301148	+	-7038	antisense
chr2	LNC_005993	XLOC_172664	--	Novel_lncRNA	149248826	149255863	-	XM_012136112.2	101111257	BAZ2B	148974823	149301148	+	-7038	antisense
chr2	LNC_005993	XLOC_172664	--	Novel_lncRNA	149248826	149255863	-	XM_012136065.2	101111257	BAZ2B	148974823	149301148	+	-7038	antisense
chr2	LNC_005993	XLOC_172664	--	Novel_lncRNA	149248826	149255863	-	XM_012136165.2	101111257	BAZ2B	148974823	149299824	+	-7038	antisense
chr2	LNC_005993	XLOC_172664	--	Novel_lncRNA	149248826	149255863	-	XM_012136148.2	101111257	BAZ2B	148974823	149299824	+	-7038	antisense
chr2	LNC_005993	XLOC_172664	--	Novel_lncRNA	149248826	149255863	-	XM_012136181.2	101111257	BAZ2B	148974823	149299824	+	-7038	antisense
chr2	LNC_005993	XLOC_172664	--	Novel_lncRNA	149248826	149255863	-	XM_012136171.2	101111257	BAZ2B	148974823	149301148	+	-7038	antisense
chr2	LNC_005993	XLOC_172664	--	Novel_lncRNA	149248826	149255863	-	XM_012136138.2	101111257	BAZ2B	148974823	149301148	+	-7038	antisense
chr2	LNC_005992	XLOC_172508	--	Novel_lncRNA	146379979	146387404	-	XM_012135557.2	101105979	GCA	146325574	146343342	-	36636	upstream
chr2	LNC_005992	XLOC_172508	--	Novel_lncRNA	146379979	146387404	-	XM_012135587.2	101105723	KCNH7	145785925	146324646	+	55332	downstream
chr2	LNC_005992	XLOC_172508	--	Novel_lncRNA	146379979	146387404	-	XM_012135595.2	101105723	KCNH7	145785925	146324646	+	55332	downstream
chr2	LNC_005992	XLOC_172508	--	Novel_lncRNA	146379979	146387404	-	XM_012135566.2	101105723	KCNH7	145785925	146324646	+	55332	downstream
chr2	LNC_005992	XLOC_172508	--	Novel_lncRNA	146379979	146387404	-	XM_012135643.2	101106492	FAP	146467023	146544730	+	79618	upstream
chr2	LNC_005992	XLOC_172508	--	Novel_lncRNA	146379979	146387404	-	XM_004004655.2	101106234	IFIH1	146368153	146429840	+	-7426	antisense
chr2	LNC_005992	XLOC_172508	--	Novel_lncRNA	146379979	146387404	-	NM_001009479.1	493773	NPPC	1012	232661648	-	-7426	sense_overlapping
chr2	LNC_005992	XLOC_172508	--	Novel_lncRNA	146379979	146387404	-	XM_012135573.2	101105723	KCNH7	145785925	146324646	+	55332	downstream
chr2	LNC_005992	XLOC_172508	--	Novel_lncRNA	146379979	146387404	-	XM_004004657.3	101106492	FAP	146467023	146544730	+	79618	upstream
chr2	LNC_005992	XLOC_172508	--	Novel_lncRNA	146379979	146387404	-	XM_012135583.2	101105723	KCNH7	145785926	146324646	+	55332	downstream
chr1	LNC_000743	XLOC_012184	--	Novel_lncRNA	61572416	61578337	+	XM_004002146.3	101112609	SYDE2	61486653	61531708	-	40707	upstream
chr1	LNC_000743	XLOC_012184	--	Novel_lncRNA	61572416	61578337	+	XM_004002150.3	101113635	DDAH1	61640746	61789617	-	62408	downstream
chr1	LNC_000743	XLOC_012184	--	Novel_lncRNA	61572416	61578337	+	XM_004002149.3	101113372	BCL10	61586029	61595535	-	7691	downstream
chr1	LNC_000743	XLOC_012184	--	Novel_lncRNA	61572416	61578337	+	XM_004002148.3	101113111	LOC101113111	61597418	61598866	-	19080	downstream
chr1	LNC_000743	XLOC_012184	--	Novel_lncRNA	61572416	61578337	+	XR_001433744.1	101112609	SYDE2	61498316	61531710	-	40705	upstream
chr1	LNC_000743	XLOC_012184	--	Novel_lncRNA	61572416	61578337	+	XR_001433743.1	101112609	SYDE2	61500196	61531710	-	40705	upstream
chr1	LNC_000743	XLOC_012184	--	Novel_lncRNA	61572416	61578337	+	XM_012174986.2	101113635	DDAH1	61640746	61687990	-	62408	downstream
chr1	LNC_000743	XLOC_012184	--	Novel_lncRNA	61572416	61578337	+	XM_012174959.2	101112609	SYDE2	61488917	61531709	-	40706	upstream
chr1	LNC_000743	XLOC_012184	--	Novel_lncRNA	61572416	61578337	+	XM_004002147.3	101112861	C1H1orf52	61571627	61579502	-	-5922	antisense
chr1	LNC_000742	XLOC_012136	--	Novel_lncRNA	61225780	61259674	+	XM_004002143.3	101111406	MCOLN2	61250886	61320674	-	-8789	antisense
chr1	LNC_000742	XLOC_012136	--	Novel_lncRNA	61225780	61259674	+	XM_004002142.3	101111138	LPAR3	61143059	61204711	-	21068	upstream
chr1	LNC_000742	XLOC_012136	--	Novel_lncRNA	61225780	61259674	+	XM_012174944.2	101111919	MCOLN3	61325031	61361398	-	65356	downstream
chr1	LNC_000742	XLOC_012136	--	Novel_lncRNA	61225780	61259674	+	XM_004002144.3	101111919	MCOLN3	61325031	61361280	-	65356	downstream
chr1	LNC_000742	XLOC_012136	--	Novel_lncRNA	61225780	61259674	+	XM_012174922.2	101111138	LPAR3	61143059	61226466	-	-687	antisense
chr1	LNC_000742	XLOC_012136	--	Novel_lncRNA	61225780	61259674	+	XM_015092076.1	101111919	MCOLN3	61325031	61361980	-	65356	downstream
chr1	LNC_000742	XLOC_012136	--	Novel_lncRNA	61225780	61259674	+	XM_015092077.1	101111919	MCOLN3	61325031	61361980	-	65356	downstream
chr2	LNC_005997	XLOC_172830	--	Novel_lncRNA	153434540	153436664	-	NM_001009479.1	493773	NPPC	1012	232661648	-	-2125	sense_overlapping
chr2	LNC_005997	XLOC_172830	--	Novel_lncRNA	153434540	153436664	-	XM_004004689.3	101115095	KCNJ3	153473265	153657868	-	36600	downstream
chr1	LNC_000744	XLOC_012203	--	Novel_lncRNA	61668083	61719935	+	XM_004002149.3	101113372	BCL10	61586029	61595535	-	72547	upstream
chr1	LNC_000744	XLOC_012203	--	Novel_lncRNA	61668083	61719935	+	XM_004002150.3	101113635	DDAH1	61640746	61789617	-	-51853	antisense
chr1	LNC_000744	XLOC_012203	--	Novel_lncRNA	61668083	61719935	+	XM_012174986.2	101113635	DDAH1	61640746	61687990	-	-19908	antisense
chr1	LNC_000744	XLOC_012203	--	Novel_lncRNA	61668083	61719935	+	XM_004002148.3	101113111	LOC101113111	61597418	61598866	-	69216	upstream
chr1	LNC_000744	XLOC_012203	--	Novel_lncRNA	61668083	61719935	+	XM_004002147.3	101112861	C1H1orf52	61571627	61579502	-	88580	upstream
chr2	LNC_005995	XLOC_172702	--	Novel_lncRNA	150920695	150977602	-	XM_012136694.2	101111867	ACVR1C	151016559	151102348	+	38956	upstream
chr2	LNC_005995	XLOC_172702	--	Novel_lncRNA	150920695	150977602	-	XM_015093411.1	101111867	ACVR1C	151014408	151102348	+	36805	upstream
chr2	LNC_005995	XLOC_172702	--	Novel_lncRNA	150920695	150977602	-	XM_012136741.2	101111867	ACVR1C	151016555	151102348	+	38952	upstream
chr2	LNC_005995	XLOC_172702	--	Novel_lncRNA	150920695	150977602	-	XM_012136704.2	101111867	ACVR1C	151042092	151102348	+	64489	upstream
chr2	LNC_005995	XLOC_172702	--	Novel_lncRNA	150920695	150977602	-	NM_001009479.1	493773	NPPC	1012	232661648	-	-56908	sense_overlapping
chr2	LNC_005995	XLOC_172702	--	Novel_lncRNA	150920695	150977602	-	XM_012136681.2	443161	ACVR1	150772597	150862949	+	57745	downstream
chr2	LNC_005995	XLOC_172702	--	Novel_lncRNA	150920695	150977602	-	XM_012136722.2	101111867	ACVR1C	151040071	151102348	+	62468	upstream
chr2	LNC_005995	XLOC_172702	--	Novel_lncRNA	150920695	150977602	-	XM_015093412.1	101111867	ACVR1C	151014408	151102348	+	36805	upstream
chr2	LNC_005995	XLOC_172702	--	Novel_lncRNA	150920695	150977602	-	XM_004004681.3	443161	ACVR1	150733330	150862949	+	57745	downstream
chr2	LNC_005995	XLOC_172702	--	Novel_lncRNA	150920695	150977602	-	XM_012136730.2	101111867	ACVR1C	151016553	151102348	+	38950	upstream
chr2	LNC_005994	XLOC_172684	--	Novel_lncRNA	150717882	150722289	-	NM_001009479.1	493773	NPPC	1012	232661648	-	-4408	sense_overlapping
chr2	LNC_005994	XLOC_172684	--	Novel_lncRNA	150717882	150722289	-	XM_012136681.2	443161	ACVR1	150772597	150862949	+	50307	upstream
chr2	LNC_005994	XLOC_172684	--	Novel_lncRNA	150717882	150722289	-	XM_004004681.3	443161	ACVR1	150733330	150862949	+	11040	upstream
chr2	LNC_005999	XLOC_172892	--	Novel_lncRNA	154981529	154982388	-	NM_001009479.1	493773	NPPC	1012	232661648	-	-860	sense_overlapping
chr2	LNC_005998	XLOC_172890	--	Novel_lncRNA	154974750	154989157	-	NM_001009479.1	493773	NPPC	1012	232661648	-	-14408	sense_overlapping
chr12	LNC_002523	XLOC_065523	--	Novel_lncRNA	10443123	10443442	+	XM_004013586.3	443163	RGS2	10497323	10501085	-	53880	downstream
chr12	LNC_002522	XLOC_065476	--	Novel_lncRNA	10356582	10367568	+	XM_012187003.2	101121278	TROVE2	10235624	10265332	-	91249	upstream
chr12	LNC_002522	XLOC_065476	--	Novel_lncRNA	10356582	10367568	+	XM_004013585.3	101121952	UCHL5	10265972	10312457	+	44124	downstream
chr12	LNC_002522	XLOC_065476	--	Novel_lncRNA	10356582	10367568	+	XM_015099149.1	101121278	TROVE2	10235624	10265809	-	90772	upstream
chr12	LNC_002522	XLOC_065476	--	Novel_lncRNA	10356582	10367568	+	XM_012187008.2	101121952	UCHL5	10265973	10312457	+	44124	downstream
chr12	LNC_002527	XLOC_065530	--	Novel_lncRNA	10513370	10513632	+	XM_004013586.3	443163	RGS2	10497323	10501085	-	12284	upstream
chr12	LNC_002526	XLOC_065529	--	Novel_lncRNA	10825142	10836363	+	XM_004013588.3	101122711	RGS1	10761733	10765925	-	59216	upstream
chr12	LNC_002525	XLOC_065529	--	Novel_lncRNA	10791588	10928196	+	XM_004013588.3	101122711	RGS1	10761733	10765925	-	25662	upstream
chr12	LNC_002525	XLOC_065529	--	Novel_lncRNA	10791588	10928196	+	XM_015099152.1	101122453	RGS13	10668313	10699118	-	92469	upstream
chr12	LNC_002525	XLOC_065529	--	Novel_lncRNA	10791588	10928196	+	XM_015099032.1	101122964	RGS21	10976239	11030795	-	48042	downstream
chr12	LNC_002525	XLOC_065529	--	Novel_lncRNA	10791588	10928196	+	XM_012187010.2	101122453	RGS13	10668313	10692802	-	98785	upstream
chr12	LNC_002525	XLOC_065529	--	Novel_lncRNA	10791588	10928196	+	XM_012187009.2	101122453	RGS13	10668313	10692802	-	98785	upstream
chr12	LNC_002525	XLOC_065529	--	Novel_lncRNA	10791588	10928196	+	XM_015099150.1	101122453	RGS13	10668313	10699118	-	92469	upstream
chr12	LNC_002525	XLOC_065529	--	Novel_lncRNA	10791588	10928196	+	XM_015099151.1	101122453	RGS13	10668313	10699118	-	92469	upstream
chr12	LNC_002524	XLOC_065529	--	Novel_lncRNA	10549300	10554650	+	XM_004013586.3	443163	RGS2	10497323	10501085	-	48214	upstream
chr25	LNC_007528	XLOC_217143	--	Novel_lncRNA	4445567	4446786	+	XM_012104955.2	101114672	DISC1	4498083	4853884	+	51296	upstream
chr12	LNC_002529	XLOC_065541	--	Novel_lncRNA	10573494	10578557	+	XM_015099152.1	101122453	RGS13	10668313	10699118	-	89755	downstream
chr12	LNC_002529	XLOC_065541	--	Novel_lncRNA	10573494	10578557	+	XM_004013586.3	443163	RGS2	10497323	10501085	-	72408	upstream
chr12	LNC_002529	XLOC_065541	--	Novel_lncRNA	10573494	10578557	+	XM_012187010.2	101122453	RGS13	10668313	10692802	-	89755	downstream
chr12	LNC_002529	XLOC_065541	--	Novel_lncRNA	10573494	10578557	+	XM_012187009.2	101122453	RGS13	10668313	10692802	-	89755	downstream
chr12	LNC_002529	XLOC_065541	--	Novel_lncRNA	10573494	10578557	+	XM_015099150.1	101122453	RGS13	10668313	10699118	-	89755	downstream
chr12	LNC_002529	XLOC_065541	--	Novel_lncRNA	10573494	10578557	+	XM_015099151.1	101122453	RGS13	10668313	10699118	-	89755	downstream
chr12	LNC_002528	XLOC_065531	--	Novel_lncRNA	10515059	10515358	+	XM_004013586.3	443163	RGS2	10497323	10501085	-	13973	upstream
chr6	XR_001434855.1	105609536	LOC105609536	Annotated_lncRNA	96405788	96608500	-	XM_012180252.2	101114193	RASGEF1B	95731243	96393388	-	12399	upstream
chr6	XR_001434855.1	105609536	LOC105609536	Annotated_lncRNA	96405788	96608500	-	XM_015096580.1	105609538	LOC105609538	96608552	96638323	+	51	upstream
chr6	XR_001434855.1	105609536	LOC105609536	Annotated_lncRNA	96405788	96608500	-	XM_015096581.1	100294646	HNRNPD	96660896	96677899	-	52395	downstream
chr6	XR_001434855.1	105609536	LOC105609536	Annotated_lncRNA	96405788	96608500	-	XR_001434856.1	100294646	HNRNPD	96660896	96677899	-	52395	downstream
chr6	XR_001434855.1	105609536	LOC105609536	Annotated_lncRNA	96405788	96608500	-	XM_012180251.2	105609538	LOC105609538	96608552	96650717	+	51	upstream
chr6	XR_001434855.1	105609536	LOC105609536	Annotated_lncRNA	96405788	96608500	-	XR_001434857.1	100294646	HNRNPD	96660896	96677899	-	52395	downstream
chr25	LNC_007529	XLOC_217159	--	Novel_lncRNA	4878051	4879007	+	XM_012104955.2	101114672	DISC1	4498083	4853884	+	24166	downstream
chr13	LNC_003133	XLOC_085197	--	Novel_lncRNA	77392317	77396175	-	XM_004014631.3	101122045	RNF114	77430490	77443694	+	34314	upstream
chr13	LNC_003133	XLOC_085197	--	Novel_lncRNA	77392317	77396175	-	XM_015099931.1	101117183	SPATA2	77410964	77419317	-	14788	downstream
chr13	LNC_003133	XLOC_085197	--	Novel_lncRNA	77392317	77396175	-	XM_004014881.2	101117440	SNAI1	77457429	77463522	+	61253	upstream
chr13	LNC_003133	XLOC_085197	--	Novel_lncRNA	77392317	77396175	-	XM_012189332.2	101116928	SLC9A8	77328409	77400249	+	-3859	antisense
chr13	LNC_003133	XLOC_085197	--	Novel_lncRNA	77392317	77396175	-	XM_012189331.2	101116928	SLC9A8	77336092	77395567	+	-3251	antisense
chr13	LNC_003133	XLOC_085197	--	Novel_lncRNA	77392317	77396175	-	XM_012189330.2	101116928	SLC9A8	77327533	77395567	+	-3251	antisense
chr13	LNC_003132	XLOC_085092	--	Novel_lncRNA	76497007	76498686	-	XM_015099512.1	101115893	PREX1	76304373	76480999	-	16007	upstream
chr13	LNC_003132	XLOC_085092	--	Novel_lncRNA	76497007	76498686	-	XM_015099925.1	101116164	ARFGEF2	76579171	76639303	+	80484	upstream
chr4	LNC_009194	XLOC_271479	--	Novel_lncRNA	57233524	57241932	-	XM_015095089.1	101113581	IMMP2L	56754837	57718366	+	-8409	antisense
chr4	LNC_009194	XLOC_271479	--	Novel_lncRNA	57233524	57241932	-	XM_012176790.2	101113581	IMMP2L	56834078	57718366	+	-8409	antisense
chr4	LNC_009194	XLOC_271479	--	Novel_lncRNA	57233524	57241932	-	XM_012176787.2	101113322	LRRN3	57204872	57247423	-	-8409	sense_overlapping
chr13	LNC_003137	XLOC_085255	--	Novel_lncRNA	77922236	77934244	-	XM_015099934.1	101118209	PTPN1	77942813	78007012	+	8568	upstream
chr13	LNC_003137	XLOC_085255	--	Novel_lncRNA	77922236	77934244	-	XM_015099514.1	101118467	FAM65C	78008101	78037580	-	73856	downstream
chr13	LNC_003136	XLOC_085255	--	Novel_lncRNA	77921782	77934247	-	XM_015099934.1	101118209	PTPN1	77942813	78007012	+	8565	upstream
chr13	LNC_003136	XLOC_085255	--	Novel_lncRNA	77921782	77934247	-	XM_015099514.1	101118467	FAM65C	78008101	78037580	-	73853	downstream
chr4	LNC_009191	XLOC_271346	--	Novel_lncRNA	55480858	55493164	-	XM_015095299.1	101112048	TMEM168	55581967	55634956	+	88802	upstream
chr4	LNC_009191	XLOC_271346	--	Novel_lncRNA	55480858	55493164	-	XM_015095298.1	101112048	TMEM168	55583450	55634956	+	90285	upstream
chr4	LNC_009191	XLOC_271346	--	Novel_lncRNA	55480858	55493164	-	XM_015095301.1	101112048	TMEM168	55583103	55634956	+	89938	upstream
chr4	LNC_009191	XLOC_271346	--	Novel_lncRNA	55480858	55493164	-	XM_015095300.1	101112048	TMEM168	55583450	55634956	+	90285	upstream
chr4	LNC_009191	XLOC_271346	--	Novel_lncRNA	55480858	55493164	-	XM_015095297.1	101112048	TMEM168	55582880	55634956	+	89715	upstream
chr4	LNC_009191	XLOC_271346	--	Novel_lncRNA	55480858	55493164	-	XM_004007878.2	101111794	C4H7orf60	55492142	55572714	+	-1023	antisense
chr13	LNC_003134	XLOC_085227	--	Novel_lncRNA	77632925	77633701	-	XM_004014882.3	101117690	TMEM189	77577066	77603023	-	29901	upstream
chr13	LNC_003134	XLOC_085227	--	Novel_lncRNA	77632925	77633701	-	XM_012189336.1	101122296	UBE2V1	77537275	77547086	-	85838	upstream
chr13	LNC_003134	XLOC_085227	--	Novel_lncRNA	77632925	77633701	-	XM_012189335.2	101122296	UBE2V1	77537275	77564868	-	68056	upstream
chr13	LNC_003134	XLOC_085227	--	Novel_lncRNA	77632925	77633701	-	XM_004014632.3	101122296	UBE2V1	77537275	77564956	-	67968	upstream
chr13	LNC_003134	XLOC_085227	--	Novel_lncRNA	77632925	77633701	-	XM_012189334.2	101122296	UBE2V1	77537275	77564617	-	68307	upstream
chr13	LNC_003134	XLOC_085227	--	Novel_lncRNA	77632925	77633701	-	XM_004014633.3	101122296	UBE2V1	77537275	77560402	-	72522	upstream
chr13	LNC_003134	XLOC_085227	--	Novel_lncRNA	77632925	77633701	-	XM_004014883.3	443277	CEBPB	77632671	77633731	+	-777	antisense
chr12	XR_001435396.1	106991478	LOC106991478	Annotated_lncRNA	26727670	26743973	-	XM_012187143.2	101104593	ENAH	26606930	26759938	-	-16304	sense_overlapping
chr13	LNC_003139	XLOC_085277	--	Novel_lncRNA	78138093	78158709	-	XM_012189345.2	101118977	BCAS4	78158163	78217647	+	-547	antisense
chr13	LNC_003139	XLOC_085277	--	Novel_lncRNA	78138093	78158709	-	XM_004014634.3	101122715	ADNP	78226304	78256423	-	67594	downstream
chr13	LNC_003139	XLOC_085277	--	Novel_lncRNA	78138093	78158709	-	XM_012189344.2	101118977	BCAS4	78158168	78217647	+	-542	antisense
chr13	LNC_003139	XLOC_085277	--	Novel_lncRNA	78138093	78158709	-	XM_012189343.2	101118720	PARD6B	78114182	78131303	+	6789	downstream
chr13	LNC_003138	XLOC_085268	--	Novel_lncRNA	78108747	78109309	-	XM_012189345.2	101118977	BCAS4	78158163	78217647	+	48853	upstream
chr13	LNC_003138	XLOC_085268	--	Novel_lncRNA	78108747	78109309	-	XM_012189343.2	101118720	PARD6B	78114182	78131303	+	4872	upstream
chr13	LNC_003138	XLOC_085268	--	Novel_lncRNA	78108747	78109309	-	XM_012189344.2	101118977	BCAS4	78158168	78217647	+	48858	upstream
chr13	LNC_003138	XLOC_085268	--	Novel_lncRNA	78108747	78109309	-	XM_015099514.1	101118467	FAM65C	78008101	78037580	-	71166	upstream
chr19	LNC_005199	XLOC_146218	--	Novel_lncRNA	58105967	58109719	-	XM_015102177.1	101110183	FBLN2	58170867	58193335	-	61147	downstream
chr19	LNC_005198	XLOC_146183	--	Novel_lncRNA	58057511	58163074	-	XM_015102177.1	101110183	FBLN2	58170867	58193335	-	7792	downstream
chr3	LNC_008712	XLOC_256403	--	Novel_lncRNA	162881053	162883854	-	XM_004006594.3	101111441	ESYT1	162904144	162918282	-	20289	downstream
chr3	LNC_008712	XLOC_256403	--	Novel_lncRNA	162881053	162883854	-	XM_004006589.2	100135445	MYL6	162884010	162887192	-	155	downstream
chr3	LNC_008712	XLOC_256403	--	Novel_lncRNA	162881053	162883854	-	XM_012174756.2	101109689	RNF41	162826751	162854540	+	26512	downstream
chr3	LNC_008712	XLOC_256403	--	Novel_lncRNA	162881053	162883854	-	XM_004006586.3	101109689	RNF41	162826751	162854540	+	26512	downstream
chr3	LNC_008712	XLOC_256403	--	Novel_lncRNA	162881053	162883854	-	XM_015094795.1	101110925	MYL6B	162887443	162890199	-	3588	downstream
chr3	LNC_008712	XLOC_256403	--	Novel_lncRNA	162881053	162883854	-	XM_012174761.2	101103639	ZC3H10	162921841	162929226	-	37986	downstream
chr3	LNC_008712	XLOC_256403	--	Novel_lncRNA	162881053	162883854	-	XM_015094794.1	101103147	SMARCC2	162863329	162883319	+	-2267	antisense
chr3	LNC_008712	XLOC_256403	--	Novel_lncRNA	162881053	162883854	-	XM_012174758.2	101109689	RNF41	162826751	162854540	+	26512	downstream
chr3	LNC_008712	XLOC_256403	--	Novel_lncRNA	162881053	162883854	-	XM_004006595.3	101111702	PA2G4	162930836	162938329	-	46981	downstream
chr3	LNC_008712	XLOC_256403	--	Novel_lncRNA	162881053	162883854	-	XM_012174762.2	101103889	ERBB3	162939248	162960397	-	55393	downstream
chr3	LNC_008712	XLOC_256403	--	Novel_lncRNA	162881053	162883854	-	XM_004006585.3	101109431	ANKRD52	162793052	162804843	+	76209	downstream
chr3	LNC_008712	XLOC_256403	--	Novel_lncRNA	162881053	162883854	-	XM_012174755.2	101109689	RNF41	162826751	162854540	+	26512	downstream
chr3	LNC_008712	XLOC_256403	--	Novel_lncRNA	162881053	162883854	-	XM_004006584.3	101109163	CS	162760561	162783217	+	97835	downstream
chr3	LNC_008712	XLOC_256403	--	Novel_lncRNA	162881053	162883854	-	XM_015094797.1	101111180	LOC101111180	162900215	162902598	+	16360	upstream
chr3	LNC_008712	XLOC_256403	--	Novel_lncRNA	162881053	162883854	-	XM_012174754.2	101109689	RNF41	162826751	162854540	+	26512	downstream
chr3	LNC_008712	XLOC_256403	--	Novel_lncRNA	162881053	162883854	-	XM_015094796.1	101102637	SLC39A5	162813093	162821506	-	59546	upstream
chr3	LNC_008712	XLOC_256403	--	Novel_lncRNA	162881053	162883854	-	XM_015094793.1	101102384	COQ10A	162783949	162787373	-	93679	upstream
chr3	LNC_008712	XLOC_256403	--	Novel_lncRNA	162881053	162883854	-	XM_015093944.1	101102894	NABP2	162821491	162826363	-	54689	upstream
chr3	LNC_008712	XLOC_256403	--	Novel_lncRNA	162881053	162883854	-	XM_012174753.2	101109689	RNF41	162826751	162854540	+	26512	downstream
chr3	LNC_008712	XLOC_256403	--	Novel_lncRNA	162881053	162883854	-	XM_004006590.2	100135445	MYL6	162884010	162887192	-	155	downstream
chr3	LNC_008712	XLOC_256403	--	Novel_lncRNA	162881053	162883854	-	XM_012174760.1	100135445	MYL6	162884010	162886800	-	155	downstream
chr3	LNC_008713	XLOC_256531	--	Novel_lncRNA	164229714	164230285	-	XM_012174812.2	101114185	LOC101114185	164187500	164190873	+	38840	downstream
chr3	LNC_008713	XLOC_256531	--	Novel_lncRNA	164229714	164230285	-	XM_012174814.2	101119548	LOC101119548	164255453	164258701	-	25167	downstream
chr3	LNC_008713	XLOC_256531	--	Novel_lncRNA	164229714	164230285	-	XM_004007496.2	101114948	LOC101114948	164245597	164246723	-	15311	downstream
chr3	LNC_008713	XLOC_256531	--	Novel_lncRNA	164229714	164230285	-	XM_012174815.2	101115450	LOC101115450	164291450	164295045	-	61164	downstream
chr3	LNC_008713	XLOC_256531	--	Novel_lncRNA	164229714	164230285	-	XM_012176080.1	101115203	LOC101115203	164248728	164249419	-	18442	downstream
chr3	LNC_008713	XLOC_256531	--	Novel_lncRNA	164229714	164230285	-	XM_012174813.1	105614148	LOC105614148	164215571	164219880	-	9833	upstream
chr3	LNC_008713	XLOC_256531	--	Novel_lncRNA	164229714	164230285	-	XM_012176078.1	101119032	LOC101119032	164209314	164210248	-	19465	upstream
chr3	LNC_008713	XLOC_256531	--	Novel_lncRNA	164229714	164230285	-	XM_004007495.2	101114696	LOC101114696	164241596	164242766	-	11310	downstream
chr3	LNC_008710	XLOC_256391	--	Novel_lncRNA	162740358	162749023	-	XM_012174748.2	101108473	PAN2	162737198	162746919	+	-6562	antisense
chr3	LNC_008710	XLOC_256391	--	Novel_lncRNA	162740358	162749023	-	XM_012174746.2	101108473	PAN2	162732801	162745661	+	-5304	antisense
chr3	LNC_008710	XLOC_256391	--	Novel_lncRNA	162740358	162749023	-	XM_012174747.1	101108473	PAN2	162734047	162746919	+	-6562	antisense
chr3	LNC_008710	XLOC_256391	--	Novel_lncRNA	162740358	162749023	-	XM_004006581.3	101108473	PAN2	162732803	162746919	+	-6562	antisense
chr3	LNC_008710	XLOC_256391	--	Novel_lncRNA	162740358	162749023	-	XM_004006585.3	101109431	ANKRD52	162793052	162804843	+	44028	upstream
chr3	LNC_008710	XLOC_256391	--	Novel_lncRNA	162740358	162749023	-	NM_001128153.1	443226	TIMELESS	162673981	162687220	+	53137	downstream
chr3	LNC_008710	XLOC_256391	--	Novel_lncRNA	162740358	162749023	-	XM_004006584.3	101109163	CS	162760561	162783217	+	11537	upstream
chr3	LNC_008710	XLOC_256391	--	Novel_lncRNA	162740358	162749023	-	XM_012174740.2	101102138	APOF	162710635	162712804	+	27553	downstream
chr3	LNC_008710	XLOC_256391	--	Novel_lncRNA	162740358	162749023	-	XM_012174745.2	101108473	PAN2	162732803	162746919	+	-6562	antisense
chr3	LNC_008710	XLOC_256391	--	Novel_lncRNA	162740358	162749023	-	XM_012174741.2	101102138	APOF	162710683	162712804	+	27553	downstream
chr3	LNC_008710	XLOC_256391	--	Novel_lncRNA	162740358	162749023	-	XM_004006586.3	101109689	RNF41	162826751	162854540	+	77727	upstream
chr3	LNC_008710	XLOC_256391	--	Novel_lncRNA	162740358	162749023	-	XM_012174742.2	101108473	PAN2	162732803	162746919	+	-6562	antisense
chr3	LNC_008710	XLOC_256391	--	Novel_lncRNA	162740358	162749023	-	XM_004006579.3	101107947	LOC101107947	162692755	162694340	+	46017	downstream
chr3	LNC_008710	XLOC_256391	--	Novel_lncRNA	162740358	162749023	-	XM_012174755.2	101109689	RNF41	162826751	162854540	+	77727	upstream
chr3	LNC_008710	XLOC_256391	--	Novel_lncRNA	162740358	162749023	-	XM_012174725.2	101107269	GLS2	162634058	162646939	+	93418	downstream
chr3	LNC_008710	XLOC_256391	--	Novel_lncRNA	162740358	162749023	-	NM_001159758.1	100294602	MIP	162659218	162662558	+	77799	downstream
chr3	LNC_008710	XLOC_256391	--	Novel_lncRNA	162740358	162749023	-	XM_015094796.1	101102637	SLC39A5	162813093	162821506	-	64069	downstream
chr3	LNC_008710	XLOC_256391	--	Novel_lncRNA	162740358	162749023	-	NM_001185122.2	100462692	IL23A	162727301	162729194	-	11163	upstream
chr3	LNC_008710	XLOC_256391	--	Novel_lncRNA	162740358	162749023	-	XM_012174758.2	101109689	RNF41	162826751	162854540	+	77727	upstream
chr3	LNC_008710	XLOC_256391	--	Novel_lncRNA	162740358	162749023	-	XM_012174756.2	101109689	RNF41	162826751	162854540	+	77727	upstream
chr3	LNC_008710	XLOC_256391	--	Novel_lncRNA	162740358	162749023	-	XM_012174754.2	101109689	RNF41	162826751	162854540	+	77727	upstream
chr3	LNC_008710	XLOC_256391	--	Novel_lncRNA	162740358	162749023	-	XM_004006578.3	101107686	SPRYD4	162647524	162649935	-	90422	upstream
chr3	LNC_008710	XLOC_256391	--	Novel_lncRNA	162740358	162749023	-	XM_015094793.1	101102384	COQ10A	162783949	162787373	-	34925	downstream
chr3	LNC_008710	XLOC_256391	--	Novel_lncRNA	162740358	162749023	-	XM_012174751.2	101108211	STAT2	162713021	162728448	+	11909	downstream
chr3	LNC_008710	XLOC_256391	--	Novel_lncRNA	162740358	162749023	-	XM_004006580.3	101108211	STAT2	162713022	162728448	+	11909	downstream
chr3	LNC_008710	XLOC_256391	--	Novel_lncRNA	162740358	162749023	-	XM_012174744.2	101108473	PAN2	162732802	162746919	+	-6562	antisense
chr3	LNC_008710	XLOC_256391	--	Novel_lncRNA	162740358	162749023	-	XM_015093944.1	101102894	NABP2	162821491	162826363	-	72467	downstream
chr3	LNC_008710	XLOC_256391	--	Novel_lncRNA	162740358	162749023	-	XM_004006576.3	101107269	GLS2	162634020	162647333	+	93024	downstream
chr3	LNC_008710	XLOC_256391	--	Novel_lncRNA	162740358	162749023	-	XM_012174753.2	101109689	RNF41	162826751	162854540	+	77727	upstream
chr3	LNC_008710	XLOC_256391	--	Novel_lncRNA	162740358	162749023	-	XM_004006583.3	101108903	CNPY2	162748861	162752501	+	-163	antisense
chr3	LNC_008711	XLOC_256394	--	Novel_lncRNA	162742468	162744138	-	XM_012174748.2	101108473	PAN2	162737198	162746919	+	-1671	antisense
chr3	LNC_008711	XLOC_256394	--	Novel_lncRNA	162742468	162744138	-	XM_012174746.2	101108473	PAN2	162732801	162745661	+	-1671	antisense
chr3	LNC_008711	XLOC_256394	--	Novel_lncRNA	162742468	162744138	-	XM_012174747.1	101108473	PAN2	162734047	162746919	+	-1671	antisense
chr3	LNC_008711	XLOC_256394	--	Novel_lncRNA	162742468	162744138	-	XM_004006581.3	101108473	PAN2	162732803	162746919	+	-1671	antisense
chr3	LNC_008711	XLOC_256394	--	Novel_lncRNA	162742468	162744138	-	XM_004006585.3	101109431	ANKRD52	162793052	162804843	+	48913	upstream
chr3	LNC_008711	XLOC_256394	--	Novel_lncRNA	162742468	162744138	-	NM_001128153.1	443226	TIMELESS	162673981	162687220	+	55247	downstream
chr3	LNC_008711	XLOC_256394	--	Novel_lncRNA	162742468	162744138	-	XM_004006584.3	101109163	CS	162760561	162783217	+	16422	upstream
chr3	LNC_008711	XLOC_256394	--	Novel_lncRNA	162742468	162744138	-	XM_012174740.2	101102138	APOF	162710635	162712804	+	29663	downstream
chr3	LNC_008711	XLOC_256394	--	Novel_lncRNA	162742468	162744138	-	XM_012174745.2	101108473	PAN2	162732803	162746919	+	-1671	antisense
chr3	LNC_008711	XLOC_256394	--	Novel_lncRNA	162742468	162744138	-	XM_012174741.2	101102138	APOF	162710683	162712804	+	29663	downstream
chr3	LNC_008711	XLOC_256394	--	Novel_lncRNA	162742468	162744138	-	XM_004006586.3	101109689	RNF41	162826751	162854540	+	82612	upstream
chr3	LNC_008711	XLOC_256394	--	Novel_lncRNA	162742468	162744138	-	XM_012174742.2	101108473	PAN2	162732803	162746919	+	-1671	antisense
chr3	LNC_008711	XLOC_256394	--	Novel_lncRNA	162742468	162744138	-	XM_004006579.3	101107947	LOC101107947	162692755	162694340	+	48127	downstream
chr3	LNC_008711	XLOC_256394	--	Novel_lncRNA	162742468	162744138	-	XM_012174755.2	101109689	RNF41	162826751	162854540	+	82612	upstream
chr3	LNC_008711	XLOC_256394	--	Novel_lncRNA	162742468	162744138	-	XM_012174725.2	101107269	GLS2	162634058	162646939	+	95528	downstream
chr3	LNC_008711	XLOC_256394	--	Novel_lncRNA	162742468	162744138	-	NM_001159758.1	100294602	MIP	162659218	162662558	+	79909	downstream
chr3	LNC_008711	XLOC_256394	--	Novel_lncRNA	162742468	162744138	-	XM_015094796.1	101102637	SLC39A5	162813093	162821506	-	68954	downstream
chr3	LNC_008711	XLOC_256394	--	Novel_lncRNA	162742468	162744138	-	NM_001185122.2	100462692	IL23A	162727301	162729194	-	13273	upstream
chr3	LNC_008711	XLOC_256394	--	Novel_lncRNA	162742468	162744138	-	XM_012174758.2	101109689	RNF41	162826751	162854540	+	82612	upstream
chr3	LNC_008711	XLOC_256394	--	Novel_lncRNA	162742468	162744138	-	XM_012174756.2	101109689	RNF41	162826751	162854540	+	82612	upstream
chr3	LNC_008711	XLOC_256394	--	Novel_lncRNA	162742468	162744138	-	XM_012174754.2	101109689	RNF41	162826751	162854540	+	82612	upstream
chr3	LNC_008711	XLOC_256394	--	Novel_lncRNA	162742468	162744138	-	XM_004006578.3	101107686	SPRYD4	162647524	162649935	-	92532	upstream
chr3	LNC_008711	XLOC_256394	--	Novel_lncRNA	162742468	162744138	-	XM_015094793.1	101102384	COQ10A	162783949	162787373	-	39810	downstream
chr3	LNC_008711	XLOC_256394	--	Novel_lncRNA	162742468	162744138	-	XM_012174751.2	101108211	STAT2	162713021	162728448	+	14019	downstream
chr3	LNC_008711	XLOC_256394	--	Novel_lncRNA	162742468	162744138	-	XM_004006580.3	101108211	STAT2	162713022	162728448	+	14019	downstream
chr3	LNC_008711	XLOC_256394	--	Novel_lncRNA	162742468	162744138	-	XM_012174744.2	101108473	PAN2	162732802	162746919	+	-1671	antisense
chr3	LNC_008711	XLOC_256394	--	Novel_lncRNA	162742468	162744138	-	XM_015093944.1	101102894	NABP2	162821491	162826363	-	77352	downstream
chr3	LNC_008711	XLOC_256394	--	Novel_lncRNA	162742468	162744138	-	XM_004006576.3	101107269	GLS2	162634020	162647333	+	95134	downstream
chr3	LNC_008711	XLOC_256394	--	Novel_lncRNA	162742468	162744138	-	XM_012174753.2	101109689	RNF41	162826751	162854540	+	82612	upstream
chr3	LNC_008711	XLOC_256394	--	Novel_lncRNA	162742468	162744138	-	XM_004006583.3	101108903	CNPY2	162748861	162752501	+	4722	upstream
chr19	LNC_005193	XLOC_146119	--	Novel_lncRNA	57514399	57525064	-	XM_015102174.1	101109395	GRIP2	57591521	57626616	+	66456	upstream
chr19	LNC_005193	XLOC_146119	--	Novel_lncRNA	57514399	57525064	-	XM_012100271.2	101109126	C19H3orf20	57408642	57467899	-	46499	upstream
chr19	LNC_005193	XLOC_146119	--	Novel_lncRNA	57514399	57525064	-	XM_012100270.2	101109126	C19H3orf20	57408642	57467899	-	46499	upstream
chr19	LNC_005193	XLOC_146119	--	Novel_lncRNA	57514399	57525064	-	XM_012100269.2	101109126	C19H3orf20	57408642	57467899	-	46499	upstream
chr19	LNC_005193	XLOC_146119	--	Novel_lncRNA	57514399	57525064	-	XM_004018549.3	101104788	CCDC174	57469255	57489744	-	24654	upstream
chr19	LNC_005193	XLOC_146119	--	Novel_lncRNA	57514399	57525064	-	XM_012100273.2	101109126	C19H3orf20	57413586	57467899	-	46499	upstream
chr19	LNC_005192	XLOC_146119	--	Novel_lncRNA	57514399	57524079	-	XM_015102174.1	101109395	GRIP2	57591521	57626616	+	67441	upstream
chr19	LNC_005192	XLOC_146119	--	Novel_lncRNA	57514399	57524079	-	XM_012100271.2	101109126	C19H3orf20	57408642	57467899	-	46499	upstream
chr19	LNC_005192	XLOC_146119	--	Novel_lncRNA	57514399	57524079	-	XM_012100270.2	101109126	C19H3orf20	57408642	57467899	-	46499	upstream
chr19	LNC_005192	XLOC_146119	--	Novel_lncRNA	57514399	57524079	-	XM_012100269.2	101109126	C19H3orf20	57408642	57467899	-	46499	upstream
chr19	LNC_005192	XLOC_146119	--	Novel_lncRNA	57514399	57524079	-	XM_004018549.3	101104788	CCDC174	57469255	57489744	-	24654	upstream
chr19	LNC_005192	XLOC_146119	--	Novel_lncRNA	57514399	57524079	-	XM_012100273.2	101109126	C19H3orf20	57413586	57467899	-	46499	upstream
chr19	LNC_005191	XLOC_146097	--	Novel_lncRNA	57234307	57234591	-	XM_015102495.1	101108865	LOC101108865	57248630	57356034	-	14038	downstream
chr19	LNC_005191	XLOC_146097	--	Novel_lncRNA	57234307	57234591	-	XM_015102484.1	101104533	NR2C2	57116468	57224569	-	9737	upstream
chr19	LNC_005191	XLOC_146097	--	Novel_lncRNA	57234307	57234591	-	XM_015102492.1	101104533	NR2C2	57116468	57205641	-	28665	upstream
chr19	LNC_005191	XLOC_146097	--	Novel_lncRNA	57234307	57234591	-	XM_015102493.1	101104533	NR2C2	57116468	57230726	-	3580	upstream
chr19	LNC_005191	XLOC_146097	--	Novel_lncRNA	57234307	57234591	-	XM_015102490.1	101104533	NR2C2	57116468	57230726	-	3580	upstream
chr19	LNC_005191	XLOC_146097	--	Novel_lncRNA	57234307	57234591	-	XM_012100268.2	101104533	NR2C2	57123035	57157708	-	76598	upstream
chr19	LNC_005191	XLOC_146097	--	Novel_lncRNA	57234307	57234591	-	XM_015102494.1	101104533	NR2C2	57116468	57157708	-	76598	upstream
chr19	LNC_005191	XLOC_146097	--	Novel_lncRNA	57234307	57234591	-	XM_015102487.1	101104533	NR2C2	57116468	57230726	-	3580	upstream
chr19	LNC_005191	XLOC_146097	--	Novel_lncRNA	57234307	57234591	-	XM_015102486.1	101104533	NR2C2	57116468	57230726	-	3580	upstream
chr19	LNC_005191	XLOC_146097	--	Novel_lncRNA	57234307	57234591	-	XM_015102483.1	101104533	NR2C2	57116468	57230726	-	3580	upstream
chr19	LNC_005191	XLOC_146097	--	Novel_lncRNA	57234307	57234591	-	XM_015102482.1	101104533	NR2C2	57116468	57157708	-	76598	upstream
chr19	LNC_005191	XLOC_146097	--	Novel_lncRNA	57234307	57234591	-	XM_015102491.1	101104533	NR2C2	57116468	57230726	-	3580	upstream
chr19	LNC_005191	XLOC_146097	--	Novel_lncRNA	57234307	57234591	-	XR_001436325.1	101104533	NR2C2	57121989	57157708	-	76598	upstream
chr19	LNC_005191	XLOC_146097	--	Novel_lncRNA	57234307	57234591	-	XM_015102489.1	101104533	NR2C2	57116468	57230726	-	3580	upstream
chr19	LNC_005191	XLOC_146097	--	Novel_lncRNA	57234307	57234591	-	XM_015102488.1	101104533	NR2C2	57116468	57224569	-	9737	upstream
chr19	LNC_005191	XLOC_146097	--	Novel_lncRNA	57234307	57234591	-	XM_015102485.1	101104533	NR2C2	57116468	57230726	-	3580	upstream
chr19	LNC_005190	XLOC_146050	--	Novel_lncRNA	56301994	56313281	-	XM_012100246.1	101103190	RAF1	56335411	56408940	+	22129	upstream
chr19	LNC_005190	XLOC_146050	--	Novel_lncRNA	56301994	56313281	-	XM_015102472.1	101102938	TMEM40	56257502	56290489	+	11504	downstream
chr19	LNC_005190	XLOC_146050	--	Novel_lncRNA	56301994	56313281	-	XM_015102170.1	101107312	CAND2	56221277	56247724	-	54269	upstream
chr19	LNC_005190	XLOC_146050	--	Novel_lncRNA	56301994	56313281	-	XM_015102473.1	101102938	TMEM40	56257505	56290489	+	11504	downstream
chr19	LNC_005190	XLOC_146050	--	Novel_lncRNA	56301994	56313281	-	XM_015102475.1	101102938	TMEM40	56270836	56290489	+	11504	downstream
chr19	LNC_005190	XLOC_146050	--	Novel_lncRNA	56301994	56313281	-	XM_012100245.2	101103765	MKRN2	56408859	56447783	-	95577	downstream
chr19	LNC_005190	XLOC_146050	--	Novel_lncRNA	56301994	56313281	-	XM_015102469.1	101107051	EFCAB12	56193081	56215140	+	86853	downstream
chr19	LNC_005190	XLOC_146050	--	Novel_lncRNA	56301994	56313281	-	XM_004018545.3	101103765	MKRN2	56408859	56448155	-	95577	downstream
chr19	LNC_005190	XLOC_146050	--	Novel_lncRNA	56301994	56313281	-	XM_015102474.1	101102938	TMEM40	56257510	56290489	+	11504	downstream
chr19	LNC_005190	XLOC_146050	--	Novel_lncRNA	56301994	56313281	-	XM_004018542.2	101103190	RAF1	56335417	56408940	+	22135	upstream
chr19	LNC_005190	XLOC_146050	--	Novel_lncRNA	56301994	56313281	-	XM_004018540.2	443070	RPL32	56216437	56220691	+	81302	downstream
chr19	LNC_005190	XLOC_146050	--	Novel_lncRNA	56301994	56313281	-	XM_015102470.1	101102938	TMEM40	56257502	56290489	+	11504	downstream
chr19	LNC_005190	XLOC_146050	--	Novel_lncRNA	56301994	56313281	-	XM_015102471.1	101102938	TMEM40	56257508	56290489	+	11504	downstream
chr19	LNC_005190	XLOC_146050	--	Novel_lncRNA	56301994	56313281	-	XM_012100240.2	101102938	TMEM40	56270836	56290489	+	11504	downstream
chr19	LNC_005197	XLOC_146145	--	Novel_lncRNA	57857980	57858352	-	XM_004018551.3	101105285	LSM3	57880383	57889023	-	22030	downstream
chr19	LNC_005197	XLOC_146145	--	Novel_lncRNA	57857980	57858352	-	XM_012100278.2	101105782	CHCHD4	57933225	57939102	+	74872	upstream
chr19	LNC_005197	XLOC_146145	--	Novel_lncRNA	57857980	57858352	-	XM_004018553.3	101105782	CHCHD4	57933225	57939102	+	74872	upstream
chr19	LNC_005197	XLOC_146145	--	Novel_lncRNA	57857980	57858352	-	XM_015102176.1	101109650	XPC	57889153	57912458	+	30800	upstream
chr19	LNC_005197	XLOC_146145	--	Novel_lncRNA	57857980	57858352	-	XM_004018552.3	101105535	TMEM43	57914349	57932967	-	55996	downstream
chr19	LNC_005197	XLOC_146145	--	Novel_lncRNA	57857980	57858352	-	XM_015102496.1	106990271	LOC106990271	57753290	57758167	+	99812	downstream
chr19	LNC_005196	XLOC_146140	--	Novel_lncRNA	57849651	57866761	-	XM_004018551.3	101105285	LSM3	57880383	57889023	-	13621	downstream
chr19	LNC_005196	XLOC_146140	--	Novel_lncRNA	57849651	57866761	-	XM_012100278.2	101105782	CHCHD4	57933225	57939102	+	66463	upstream
chr19	LNC_005196	XLOC_146140	--	Novel_lncRNA	57849651	57866761	-	XM_004018553.3	101105782	CHCHD4	57933225	57939102	+	66463	upstream
chr19	LNC_005196	XLOC_146140	--	Novel_lncRNA	57849651	57866761	-	XM_015102176.1	101109650	XPC	57889153	57912458	+	22391	upstream
chr19	LNC_005196	XLOC_146140	--	Novel_lncRNA	57849651	57866761	-	XM_004018552.3	101105535	TMEM43	57914349	57932967	-	47587	downstream
chr19	LNC_005196	XLOC_146140	--	Novel_lncRNA	57849651	57866761	-	XM_015102496.1	106990271	LOC106990271	57753290	57758167	+	91483	downstream
chr19	LNC_005195	XLOC_146128	--	Novel_lncRNA	57700981	57701633	-	XM_015102175.1	101105033	SLC6A6	57643736	57697464	-	3516	upstream
chr19	LNC_005195	XLOC_146128	--	Novel_lncRNA	57700981	57701633	-	XM_015102174.1	101109395	GRIP2	57591521	57626616	+	74364	downstream
chr19	LNC_005195	XLOC_146128	--	Novel_lncRNA	57700981	57701633	-	XM_015102496.1	106990271	LOC106990271	57753290	57758167	+	51656	upstream
chr19	LNC_005194	XLOC_146119	--	Novel_lncRNA	57523396	57525064	-	XM_015102174.1	101109395	GRIP2	57591521	57626616	+	66456	upstream
chr19	LNC_005194	XLOC_146119	--	Novel_lncRNA	57523396	57525064	-	XM_012100271.2	101109126	C19H3orf20	57408642	57467899	-	55496	upstream
chr19	LNC_005194	XLOC_146119	--	Novel_lncRNA	57523396	57525064	-	XM_012100270.2	101109126	C19H3orf20	57408642	57467899	-	55496	upstream
chr19	LNC_005194	XLOC_146119	--	Novel_lncRNA	57523396	57525064	-	XM_012100269.2	101109126	C19H3orf20	57408642	57467899	-	55496	upstream
chr19	LNC_005194	XLOC_146119	--	Novel_lncRNA	57523396	57525064	-	XM_004018549.3	101104788	CCDC174	57469255	57489744	-	33651	upstream
chr19	LNC_005194	XLOC_146119	--	Novel_lncRNA	57523396	57525064	-	XM_012100273.2	101109126	C19H3orf20	57413586	57467899	-	55496	upstream
chr11	LNC_002428	XLOC_063302	--	Novel_lncRNA	44607636	44620453	-	XM_004013425.3	101120256	RPRML	44619704	44620452	+	-749	antisense
chr11	LNC_002428	XLOC_063302	--	Novel_lncRNA	44607636	44620453	-	XM_012186237.2	101120000	LOC101120000	44528149	44556045	-	51590	upstream
chr11	LNC_002428	XLOC_063302	--	Novel_lncRNA	44607636	44620453	-	XM_004012999.3	101119320	RDM1	44578779	44588878	-	18757	upstream
chr11	LNC_002428	XLOC_063302	--	Novel_lncRNA	44607636	44620453	-	XM_012186235.2	101120000	LOC101120000	44528149	44578762	-	28873	upstream
chr11	LNC_002428	XLOC_063302	--	Novel_lncRNA	44607636	44620453	-	XM_015098365.1	101120506	WNT9B	44698545	44726853	-	78091	downstream
chr11	LNC_002428	XLOC_063302	--	Novel_lncRNA	44607636	44620453	-	XM_004013000.3	101119574	LYZL6	44589612	44598617	-	9018	upstream
chr11	LNC_002428	XLOC_063302	--	Novel_lncRNA	44607636	44620453	-	XM_012186234.2	101120000	LOC101120000	44528145	44578762	-	28873	upstream
chr11	LNC_002428	XLOC_063302	--	Novel_lncRNA	44607636	44620453	-	XM_004013001.2	101119834	GOSR2	44645137	44666027	-	24683	downstream
chr11	LNC_002429	XLOC_063314	--	Novel_lncRNA	44667463	44693150	-	XM_004013425.3	101120256	RPRML	44619704	44620452	+	47010	downstream
chr11	LNC_002429	XLOC_063314	--	Novel_lncRNA	44667463	44693150	-	XM_004013002.3	101120096	WNT3	44751567	44803136	+	58416	upstream
chr11	LNC_002429	XLOC_063314	--	Novel_lncRNA	44667463	44693150	-	XM_004012999.3	101119320	RDM1	44578779	44588878	-	78584	upstream
chr11	LNC_002429	XLOC_063314	--	Novel_lncRNA	44667463	44693150	-	XM_012186235.2	101120000	LOC101120000	44528149	44578762	-	88700	upstream
chr11	LNC_002429	XLOC_063314	--	Novel_lncRNA	44667463	44693150	-	XM_015098365.1	101120506	WNT9B	44698545	44726853	-	5394	downstream
chr11	LNC_002429	XLOC_063314	--	Novel_lncRNA	44667463	44693150	-	XM_004013000.3	101119574	LYZL6	44589612	44598617	-	68845	upstream
chr11	LNC_002429	XLOC_063314	--	Novel_lncRNA	44667463	44693150	-	XM_012186234.2	101120000	LOC101120000	44528145	44578762	-	88700	upstream
chr11	LNC_002429	XLOC_063314	--	Novel_lncRNA	44667463	44693150	-	XM_004013001.2	101119834	GOSR2	44645137	44666027	-	1435	upstream
chr11	LNC_002426	XLOC_063236	--	Novel_lncRNA	43781503	43791878	-	XM_012186209.2	101117177	MEIOC	43776513	43791419	+	-9917	antisense
chr11	LNC_002426	XLOC_063236	--	Novel_lncRNA	43781503	43791878	-	XM_012186214.2	101116241	GJC1	43887808	43920420	-	95929	downstream
chr11	LNC_002426	XLOC_063236	--	Novel_lncRNA	43781503	43791878	-	XM_015098363.1	101117433	CCDC43	43791934	43801276	-	55	downstream
chr11	LNC_002426	XLOC_063236	--	Novel_lncRNA	43781503	43791878	-	XM_015098829.1	780481	FZD2	43690794	43694122	+	87380	downstream
chr11	LNC_002426	XLOC_063236	--	Novel_lncRNA	43781503	43791878	-	XM_012186215.2	101116241	GJC1	43887808	43918794	-	95929	downstream
chr11	LNC_002426	XLOC_063236	--	Novel_lncRNA	43781503	43791878	-	XM_015098830.1	101117684	DBF4B	43815990	43847490	+	24111	upstream
chr11	LNC_002426	XLOC_063236	--	Novel_lncRNA	43781503	43791878	-	XM_015098831.1	101117948	ADAM11	43851491	43869797	+	59612	upstream
chr11	LNC_002426	XLOC_063236	--	Novel_lncRNA	43781503	43791878	-	XM_015098832.1	101116241	GJC1	43887808	43899827	-	95929	downstream
chr11	LNC_002427	XLOC_063285	--	Novel_lncRNA	44377308	44405538	-	XM_004012997.2	101118799	MAP3K14	44281481	44323459	-	53848	upstream
chr11	LNC_002427	XLOC_063285	--	Novel_lncRNA	44377308	44405538	-	XM_012186232.1	101118799	MAP3K14	44281989	44323459	-	53848	upstream
chr11	LNC_002427	XLOC_063285	--	Novel_lncRNA	44377308	44405538	-	XM_004012998.3	101119061	PLEKHM1	44447921	44506703	-	42382	downstream
chr11	LNC_002427	XLOC_063285	--	Novel_lncRNA	44377308	44405538	-	XM_015098364.1	101119739	ARHGAP27	44411430	44447744	-	5891	downstream
chr11	LNC_002424	XLOC_063116	--	Novel_lncRNA	42877316	42877688	-	XM_004012966.3	101110776	MEOX1	42908427	42927566	-	30738	downstream
chr11	LNC_002424	XLOC_063116	--	Novel_lncRNA	42877316	42877688	-	XM_015098808.1	101110344	ETV4	42805981	42820576	-	56739	upstream
chr11	LNC_002424	XLOC_063116	--	Novel_lncRNA	42877316	42877688	-	XM_012186169.2	101110072	DHX8	42774214	42805060	+	72255	downstream
chr11	LNC_002424	XLOC_063116	--	Novel_lncRNA	42877316	42877688	-	XM_012186175.2	101110344	ETV4	42805981	42810236	-	67079	upstream
chr11	LNC_002424	XLOC_063116	--	Novel_lncRNA	42877316	42877688	-	XM_015098807.1	101110344	ETV4	42805981	42820516	-	56799	upstream
chr11	LNC_002424	XLOC_063116	--	Novel_lncRNA	42877316	42877688	-	XM_012186172.1	101110344	ETV4	42805981	42820430	-	56885	upstream
chr11	LNC_002425	XLOC_063149	--	Novel_lncRNA	43175268	43175744	-	XM_012186178.2	101111034	MPP3	43052960	43081189	-	94078	upstream
chr11	LNC_002425	XLOC_063149	--	Novel_lncRNA	43175268	43175744	-	XM_004012971.2	101111724	MPP2	43130312	43152401	-	22866	upstream
chr11	LNC_002425	XLOC_063149	--	Novel_lncRNA	43175268	43175744	-	XM_004012970.3	101111724	MPP2	43130312	43175173	-	94	upstream
chr11	LNC_002425	XLOC_063149	--	Novel_lncRNA	43175268	43175744	-	XM_015098817.1	101114629	CD300LG	43100348	43109008	+	66259	downstream
chr11	LNC_002425	XLOC_063149	--	Novel_lncRNA	43175268	43175744	-	XM_012186191.2	101113421	G6PC3	43270229	43275156	+	94484	upstream
chr11	LNC_002425	XLOC_063149	--	Novel_lncRNA	43175268	43175744	-	XM_015098823.1	101114629	CD300LG	43100348	43111281	+	63986	downstream
chr11	LNC_002425	XLOC_063149	--	Novel_lncRNA	43175268	43175744	-	XM_015098814.1	101114629	CD300LG	43100348	43111281	+	63986	downstream
chr11	LNC_002425	XLOC_063149	--	Novel_lncRNA	43175268	43175744	-	XM_015098822.1	101114629	CD300LG	43100348	43111281	+	63986	downstream
chr11	LNC_002425	XLOC_063149	--	Novel_lncRNA	43175268	43175744	-	XM_015098815.1	101114629	CD300LG	43100348	43111281	+	63986	downstream
chr11	LNC_002425	XLOC_063149	--	Novel_lncRNA	43175268	43175744	-	XM_004012973.3	101112405	PYY	43187225	43192190	-	11480	downstream
chr11	LNC_002425	XLOC_063149	--	Novel_lncRNA	43175268	43175744	-	XM_015098811.1	101111034	MPP3	43052960	43081188	-	94079	upstream
chr11	LNC_002425	XLOC_063149	--	Novel_lncRNA	43175268	43175744	-	XM_012186189.1	101112911	TMEM101	43233141	43236630	-	57396	downstream
chr11	LNC_002425	XLOC_063149	--	Novel_lncRNA	43175268	43175744	-	XM_015098820.1	101114629	CD300LG	43100348	43109997	+	65270	downstream
chr11	LNC_002425	XLOC_063149	--	Novel_lncRNA	43175268	43175744	-	XM_015098816.1	101114629	CD300LG	43100348	43109997	+	65270	downstream
chr11	LNC_002425	XLOC_063149	--	Novel_lncRNA	43175268	43175744	-	XM_004012967.3	101111034	MPP3	43052960	43081187	-	94080	upstream
chr11	LNC_002425	XLOC_063149	--	Novel_lncRNA	43175268	43175744	-	XM_015098812.1	101114629	CD300LG	43100348	43111281	+	63986	downstream
chr11	LNC_002425	XLOC_063149	--	Novel_lncRNA	43175268	43175744	-	XM_004012972.3	443280	PPY	43178286	43180362	-	2541	downstream
chr11	LNC_002425	XLOC_063149	--	Novel_lncRNA	43175268	43175744	-	XM_015098813.1	101114629	CD300LG	43100348	43111281	+	63986	downstream
chr11	LNC_002425	XLOC_063149	--	Novel_lncRNA	43175268	43175744	-	XM_004012976.3	101113160	LSM12	43245459	43267832	-	69714	downstream
chr11	LNC_002425	XLOC_063149	--	Novel_lncRNA	43175268	43175744	-	XR_001435332.1	101114629	CD300LG	43100348	43109351	+	65916	downstream
chr11	LNC_002425	XLOC_063149	--	Novel_lncRNA	43175268	43175744	-	XM_004012975.3	101112911	TMEM101	43233141	43236710	-	57396	downstream
chr11	LNC_002425	XLOC_063149	--	Novel_lncRNA	43175268	43175744	-	XM_004012974.3	101112658	NAGS	43222331	43232217	+	46586	upstream
chr11	LNC_002425	XLOC_063149	--	Novel_lncRNA	43175268	43175744	-	XR_001435330.1	101114629	CD300LG	43100348	43106042	+	69225	downstream
chr11	LNC_002425	XLOC_063149	--	Novel_lncRNA	43175268	43175744	-	XR_001435331.1	101114629	CD300LG	43100348	43104851	+	70416	downstream
chr11	LNC_002425	XLOC_063149	--	Novel_lncRNA	43175268	43175744	-	XM_015098818.1	101114629	CD300LG	43100348	43111281	+	63986	downstream
chr11	LNC_002425	XLOC_063149	--	Novel_lncRNA	43175268	43175744	-	XM_012186183.1	101111724	MPP2	43130312	43157914	-	17353	upstream
chr11	LNC_002425	XLOC_063149	--	Novel_lncRNA	43175268	43175744	-	XM_015098819.1	101114629	CD300LG	43100348	43104851	+	70416	downstream
chr11	LNC_002425	XLOC_063149	--	Novel_lncRNA	43175268	43175744	-	XM_012186182.1	101111724	MPP2	43130312	43158303	-	16964	upstream
chr11	LNC_002425	XLOC_063149	--	Novel_lncRNA	43175268	43175744	-	XM_012186179.1	101111034	MPP3	43052960	43081250	-	94017	upstream
chr11	LNC_002422	XLOC_062794	--	Novel_lncRNA	38727327	38729428	-	XM_015098748.1	101123648	ARHGAP23	38604813	38653017	+	74309	downstream
chr11	LNC_002422	XLOC_062794	--	Novel_lncRNA	38727327	38729428	-	XM_015098749.1	106991424	LOC106991424	38653051	38654373	+	72953	downstream
chr11	LNC_002422	XLOC_062794	--	Novel_lncRNA	38727327	38729428	-	XM_015098344.1	101102322	C11H17orf96	38808667	38810511	-	79238	downstream
chr11	LNC_002422	XLOC_062794	--	Novel_lncRNA	38727327	38729428	-	XM_015098747.1	101123648	ARHGAP23	38604813	38653017	+	74309	downstream
chr11	LNC_002422	XLOC_062794	--	Novel_lncRNA	38727327	38729428	-	XM_015098343.1	101102076	SRCIN1	38663646	38710511	-	16815	upstream
chr11	LNC_002422	XLOC_062794	--	Novel_lncRNA	38727327	38729428	-	XR_001435319.1	101123648	ARHGAP23	38604813	38652968	+	74358	downstream
chr11	LNC_002423	XLOC_062884	--	Novel_lncRNA	39794705	39795043	-	XM_015098763.1	101105342	ORMDL3	39783817	39786438	-	8266	upstream
chr11	LNC_002423	XLOC_062884	--	Novel_lncRNA	39794705	39795043	-	XM_012186055.2	101105342	ORMDL3	39783814	39790455	-	4249	upstream
chr11	LNC_002423	XLOC_062884	--	Novel_lncRNA	39794705	39795043	-	XM_012186047.2	101104840	ZPBP2	39738866	39751525	+	43179	downstream
chr11	LNC_002423	XLOC_062884	--	Novel_lncRNA	39794705	39795043	-	XM_012186048.2	101104840	ZPBP2	39738884	39751525	+	43179	downstream
chr11	LNC_002423	XLOC_062884	--	Novel_lncRNA	39794705	39795043	-	XM_012186054.1	101105086	GSDMB	39770058	39783644	-	11060	upstream
chr11	LNC_002423	XLOC_062884	--	Novel_lncRNA	39794705	39795043	-	XM_012186049.2	101104255	IKZF3	39648272	39738350	-	56354	upstream
chr11	LNC_002423	XLOC_062884	--	Novel_lncRNA	39794705	39795043	-	XM_004012854.2	101105833	PSMD3	39838274	39851240	+	43230	upstream
chr11	LNC_002423	XLOC_062884	--	Novel_lncRNA	39794705	39795043	-	XM_004012853.3	101105583	GSDMA	39820570	39832167	+	25526	upstream
chr11	LNC_002423	XLOC_062884	--	Novel_lncRNA	39794705	39795043	-	XM_012186053.2	101104255	IKZF3	39648272	39712455	-	82249	upstream
chr11	LNC_002423	XLOC_062884	--	Novel_lncRNA	39794705	39795043	-	XM_004012850.3	101104255	IKZF3	39648272	39738344	-	56360	upstream
chr11	LNC_002423	XLOC_062884	--	Novel_lncRNA	39794705	39795043	-	XM_015098349.1	101105088	LRRC3C	39801537	39803788	+	6493	upstream
chr11	LNC_002423	XLOC_062884	--	Novel_lncRNA	39794705	39795043	-	XM_012186057.2	101105833	PSMD3	39838274	39850988	+	43230	upstream
chr11	LNC_002423	XLOC_062884	--	Novel_lncRNA	39794705	39795043	-	XM_015098761.1	101104255	IKZF3	39642681	39736406	-	58298	upstream
chr11	LNC_002423	XLOC_062884	--	Novel_lncRNA	39794705	39795043	-	XM_004012852.3	101105342	ORMDL3	39783820	39789425	-	5279	upstream
chr11	LNC_002423	XLOC_062884	--	Novel_lncRNA	39794705	39795043	-	XR_001043578.1	101105086	GSDMB	39770252	39783644	-	11060	upstream
chr11	LNC_002423	XLOC_062884	--	Novel_lncRNA	39794705	39795043	-	XM_004012855.3	101106089	MED24	39861824	39887169	-	66780	downstream
chr11	LNC_002423	XLOC_062884	--	Novel_lncRNA	39794705	39795043	-	XM_012186045.2	101104840	ZPBP2	39738883	39751525	+	43179	downstream
chr11	LNC_002423	XLOC_062884	--	Novel_lncRNA	39794705	39795043	-	XM_004012848.3	101104255	IKZF3	39642681	39738347	-	56357	upstream
chr11	LNC_002423	XLOC_062884	--	Novel_lncRNA	39794705	39795043	-	XM_015098350.1	443523	CSF3	39856877	39860563	+	61833	upstream
chr11	LNC_002423	XLOC_062884	--	Novel_lncRNA	39794705	39795043	-	XM_015098762.1	101104838	LOC101104838	39756354	39758885	-	35819	upstream
chr11	LNC_002420	XLOC_062778	--	Novel_lncRNA	38614473	38615777	-	XM_015098748.1	101123648	ARHGAP23	38604813	38653017	+	-1305	antisense
chr11	LNC_002420	XLOC_062778	--	Novel_lncRNA	38614473	38615777	-	XM_015098749.1	106991424	LOC106991424	38653051	38654373	+	37273	upstream
chr11	LNC_002420	XLOC_062778	--	Novel_lncRNA	38614473	38615777	-	XM_004013369.3	101123392	SOCS7	38528743	38564188	+	50284	downstream
chr11	LNC_002420	XLOC_062778	--	Novel_lncRNA	38614473	38615777	-	XM_015098747.1	101123648	ARHGAP23	38604813	38653017	+	-1305	antisense
chr11	LNC_002420	XLOC_062778	--	Novel_lncRNA	38614473	38615777	-	XM_015098746.1	101123135	GPR179	38505090	38522580	-	91892	upstream
chr11	LNC_002420	XLOC_062778	--	Novel_lncRNA	38614473	38615777	-	XR_001435319.1	101123648	ARHGAP23	38604813	38652968	+	-1305	antisense
chr11	LNC_002420	XLOC_062778	--	Novel_lncRNA	38614473	38615777	-	XM_015098343.1	101102076	SRCIN1	38663646	38710511	-	47868	downstream
chr11	LNC_002421	XLOC_062790	--	Novel_lncRNA	38719330	38719657	-	XM_015098748.1	101123648	ARHGAP23	38604813	38653017	+	66312	downstream
chr11	LNC_002421	XLOC_062790	--	Novel_lncRNA	38719330	38719657	-	XM_015098749.1	106991424	LOC106991424	38653051	38654373	+	64956	downstream
chr11	LNC_002421	XLOC_062790	--	Novel_lncRNA	38719330	38719657	-	XM_015098344.1	101102322	C11H17orf96	38808667	38810511	-	89009	downstream
chr11	LNC_002421	XLOC_062790	--	Novel_lncRNA	38719330	38719657	-	XM_015098747.1	101123648	ARHGAP23	38604813	38653017	+	66312	downstream
chr11	LNC_002421	XLOC_062790	--	Novel_lncRNA	38719330	38719657	-	XM_015098343.1	101102076	SRCIN1	38663646	38710511	-	8818	upstream
chr11	LNC_002421	XLOC_062790	--	Novel_lncRNA	38719330	38719657	-	XR_001435319.1	101123648	ARHGAP23	38604813	38652968	+	66361	downstream
chrX	LNC_011616	XLOC_355486	--	Novel_lncRNA	77118762	77123481	+	XM_015104720.1	105605699	LOC105605699	77184677	77192749	+	61195	upstream
chrX	LNC_011616	XLOC_355486	--	Novel_lncRNA	77118762	77123481	+	XM_004022654.3	101120146	DNASE1L1	77149491	77153421	+	26009	upstream
chrX	LNC_011616	XLOC_355486	--	Novel_lncRNA	77118762	77123481	+	XM_015104966.1	101107332	IKBKG	77004716	77028961	-	89800	upstream
chrX	LNC_011616	XLOC_355486	--	Novel_lncRNA	77118762	77123481	+	XM_012107067.2	101108456	TAZ	77133579	77141698	-	10097	downstream
chrX	LNC_011616	XLOC_355486	--	Novel_lncRNA	77118762	77123481	+	XM_015104970.1	101119621	FAM50A	77097448	77103183	-	15578	upstream
chrX	LNC_011616	XLOC_355486	--	Novel_lncRNA	77118762	77123481	+	XM_015104967.1	101107332	IKBKG	77004716	77028787	-	89974	upstream
chrX	LNC_011616	XLOC_355486	--	Novel_lncRNA	77118762	77123481	+	XM_015104965.1	101107332	IKBKG	77004716	77024578	-	94183	upstream
chrX	LNC_011616	XLOC_355486	--	Novel_lncRNA	77118762	77123481	+	XM_015104968.1	101107332	IKBKG	77004716	77024328	-	94433	upstream
chrX	LNC_011616	XLOC_355486	--	Novel_lncRNA	77118762	77123481	+	XM_004022650.3	101119118	LAGE3	77065781	77072498	+	46263	downstream
chrX	LNC_011616	XLOC_355486	--	Novel_lncRNA	77118762	77123481	+	XM_015104963.1	101107332	IKBKG	77004716	77024328	-	94433	upstream
chrX	LNC_011616	XLOC_355486	--	Novel_lncRNA	77118762	77123481	+	NM_001093780.1	443211	G6PD	77025085	77037886	+	80875	downstream
chrX	LNC_011616	XLOC_355486	--	Novel_lncRNA	77118762	77123481	+	XM_012107070.2	106990097	RPL10	77154104	77156534	-	30622	downstream
chrX	LNC_011616	XLOC_355486	--	Novel_lncRNA	77118762	77123481	+	XM_015104719.1	101109247	EMD	77176794	77184678	-	53312	downstream
chrX	LNC_011616	XLOC_355486	--	Novel_lncRNA	77118762	77123481	+	XM_015104718.1	101118855	UBL4A	77061032	77063718	+	55043	downstream
chrX	LNC_011616	XLOC_355486	--	Novel_lncRNA	77118762	77123481	+	XM_012107063.2	101108456	TAZ	77133579	77141698	-	10097	downstream
chrX	LNC_011616	XLOC_355486	--	Novel_lncRNA	77118762	77123481	+	XM_015104971.1	101119886	ATP6AP1	77110470	77118507	-	254	upstream
chrX	LNC_011616	XLOC_355486	--	Novel_lncRNA	77118762	77123481	+	XM_004022254.3	101108456	TAZ	77133579	77141698	-	10097	downstream
chrX	LNC_011616	XLOC_355486	--	Novel_lncRNA	77118762	77123481	+	NM_001161871.1	100302074	GDI1	77104890	77109760	-	9001	upstream
chrX	LNC_011616	XLOC_355486	--	Novel_lncRNA	77118762	77123481	+	XM_004022251.3	101107576	FAM3A	77044209	77055783	+	62978	downstream
chrX	LNC_011616	XLOC_355486	--	Novel_lncRNA	77118762	77123481	+	XM_012107066.2	101108456	TAZ	77133579	77141690	-	10097	downstream
chrX	LNC_011616	XLOC_355486	--	Novel_lncRNA	77118762	77123481	+	XM_015104969.1	101119375	PLXNA3	77073746	77087597	-	31164	upstream
chrX	LNC_011616	XLOC_355486	--	Novel_lncRNA	77118762	77123481	+	XM_012107065.2	101108456	TAZ	77134196	77141698	-	10714	downstream
chrX	LNC_011616	XLOC_355486	--	Novel_lncRNA	77118762	77123481	+	XM_012107069.1	101108456	TAZ	77133579	77141629	-	10097	downstream
chrX	LNC_011616	XLOC_355486	--	Novel_lncRNA	77118762	77123481	+	XM_012107064.2	101108456	TAZ	77133579	77141698	-	10097	downstream
chrX	LNC_011616	XLOC_355486	--	Novel_lncRNA	77118762	77123481	+	XM_012107068.1	101108456	TAZ	77133579	77141601	-	10097	downstream
chrX	LNC_011616	XLOC_355486	--	Novel_lncRNA	77118762	77123481	+	XM_004023677.3	101108194	SLC10A3	77056706	77060458	+	58303	downstream
chrX	LNC_011616	XLOC_355486	--	Novel_lncRNA	77118762	77123481	+	XM_012107071.1	106990097	RPL10	77154430	77156538	-	30948	downstream
chrX	LNC_011616	XLOC_355486	--	Novel_lncRNA	77118762	77123481	+	XM_015104972.1	101120390	FLNA	77191666	77208316	+	68184	upstream
chrX	LNC_011616	XLOC_355486	--	Novel_lncRNA	77118762	77123481	+	XM_015104964.1	101107332	IKBKG	77004716	77031180	-	87581	upstream
NW_014640004.1	LNC_000108	XLOC_001893	--	Novel_lncRNA	76	847	-	XM_012107939.2	101103631	LOC101103631	14521	17008	+	13673	upstream
chr3	LNC_008666	XLOC_254657	--	Novel_lncRNA	136665534	136667439	-	XM_004006383.3	101102713	LMBR1L	136761800	136774305	+	94360	upstream
chr3	LNC_008666	XLOC_254657	--	Novel_lncRNA	136665534	136667439	-	XM_012176039.2	101119975	LOC101119975	136707288	136711068	+	39848	upstream
chr3	LNC_008666	XLOC_254657	--	Novel_lncRNA	136665534	136667439	-	XM_012174347.2	106990101	LOC106990101	136747897	136749922	+	80457	upstream
chr3	LNC_008666	XLOC_254657	--	Novel_lncRNA	136665534	136667439	-	XM_012174350.2	101102713	LMBR1L	136761798	136774305	+	94358	upstream
chr3	LNC_008666	XLOC_254657	--	Novel_lncRNA	136665534	136667439	-	XM_015094691.1	101119713	LOC101119713	136612904	136619644	-	45889	upstream
chr3	LNC_008666	XLOC_254657	--	Novel_lncRNA	136665534	136667439	-	XM_015093927.1	101102221	PRPH	136591313	136594488	-	71045	upstream
chr10	XR_001043279.1	105616252	--	Annotated_lncRNA	86269749	86281842	+	XM_012184973.1	101121181	LOC101121181	86159078	86169892	-	99856	upstream
chr10	XR_001043279.1	105616252	--	Annotated_lncRNA	86269749	86281842	+	XM_015098031.1	101121434	RASA3	86171102	86251949	-	17799	upstream
chr10	XR_001043279.1	105616252	--	Annotated_lncRNA	86269749	86281842	+	XM_004012243.3	101118032	CHAMP1	86358797	86368326	+	76954	upstream
chr10	XR_001043279.1	105616252	--	Annotated_lncRNA	86269749	86281842	+	XM_015098282.1	101118032	CHAMP1	86361987	86368326	+	80144	upstream
chr10	XR_001043279.1	105616252	--	Annotated_lncRNA	86269749	86281842	+	XM_012184979.2	101118032	CHAMP1	86358797	86368326	+	76954	upstream
chr10	XR_001043279.1	105616252	--	Annotated_lncRNA	86269749	86281842	+	XM_015098281.1	101121945	UPF3A	86330964	86353929	+	49121	upstream
chr10	XR_001043279.1	105616252	--	Annotated_lncRNA	86269749	86281842	+	XM_012184974.1	101121181	LOC101121181	86159118	86169892	-	99856	upstream
chr10	XR_001043279.1	105616252	--	Annotated_lncRNA	86269749	86281842	+	XM_015098280.1	101117773	CDC16	86298043	86325430	+	16200	upstream
chr10	XR_001043279.1	105616252	--	Annotated_lncRNA	86269749	86281842	+	XM_012184980.2	101118032	CHAMP1	86358797	86368326	+	76954	upstream
chr3	LNC_008667	XLOC_254658	--	Novel_lncRNA	136670300	136679455	-	XM_004006383.3	101102713	LMBR1L	136761800	136774305	+	82344	upstream
chr3	LNC_008667	XLOC_254658	--	Novel_lncRNA	136670300	136679455	-	XM_012176039.2	101119975	LOC101119975	136707288	136711068	+	27832	upstream
chr3	LNC_008667	XLOC_254658	--	Novel_lncRNA	136670300	136679455	-	XM_012174347.2	106990101	LOC106990101	136747897	136749922	+	68441	upstream
chr3	LNC_008667	XLOC_254658	--	Novel_lncRNA	136670300	136679455	-	XM_012174350.2	101102713	LMBR1L	136761798	136774305	+	82342	upstream
chr3	LNC_008667	XLOC_254658	--	Novel_lncRNA	136670300	136679455	-	XM_015094691.1	101119713	LOC101119713	136612904	136619644	-	50655	upstream
chr3	LNC_008667	XLOC_254658	--	Novel_lncRNA	136670300	136679455	-	XM_015093927.1	101102221	PRPH	136591313	136594488	-	75811	upstream
chr3	LNC_008667	XLOC_254658	--	Novel_lncRNA	136670300	136679455	-	XM_015094692.1	101123616	DHH	136776301	136780689	+	96845	upstream
chr3	LNC_008196	XLOC_239476	--	Novel_lncRNA	136656428	136668713	+	XM_004006383.3	101102713	LMBR1L	136761800	136774305	+	93086	upstream
chr3	LNC_008196	XLOC_239476	--	Novel_lncRNA	136656428	136668713	+	XM_012174344.1	101119203	TROAP	136557496	136564915	-	91512	upstream
chr3	LNC_008196	XLOC_239476	--	Novel_lncRNA	136656428	136668713	+	XM_012174343.1	101119203	TROAP	136557496	136564905	-	91522	upstream
chr3	LNC_008196	XLOC_239476	--	Novel_lncRNA	136656428	136668713	+	XM_012176039.2	101119975	LOC101119975	136707288	136711068	+	38574	upstream
chr3	LNC_008196	XLOC_239476	--	Novel_lncRNA	136656428	136668713	+	XM_012174347.2	106990101	LOC106990101	136747897	136749922	+	79183	upstream
chr3	LNC_008196	XLOC_239476	--	Novel_lncRNA	136656428	136668713	+	XM_012174350.2	101102713	LMBR1L	136761798	136774305	+	93084	upstream
chr3	LNC_008196	XLOC_239476	--	Novel_lncRNA	136656428	136668713	+	XM_015094691.1	101119713	LOC101119713	136612904	136619644	-	36783	upstream
chr3	LNC_008196	XLOC_239476	--	Novel_lncRNA	136656428	136668713	+	XM_004007415.2	101119203	TROAP	136557496	136564915	-	91512	upstream
chr3	LNC_008196	XLOC_239476	--	Novel_lncRNA	136656428	136668713	+	XM_015093927.1	101102221	PRPH	136591313	136594488	-	61939	upstream
chr3	LNC_008196	XLOC_239476	--	Novel_lncRNA	136656428	136668713	+	XM_015093926.1	101118941	C1QL4	136548111	136556868	+	99559	downstream
chr3	LNC_008196	XLOC_239476	--	Novel_lncRNA	136656428	136668713	+	XR_001039138.1	101119203	TROAP	136562248	136564915	-	91512	upstream
chr3	LNC_008197	XLOC_239476	--	Novel_lncRNA	136656428	136668713	+	XM_004006383.3	101102713	LMBR1L	136761800	136774305	+	93086	upstream
chr3	LNC_008197	XLOC_239476	--	Novel_lncRNA	136656428	136668713	+	XM_012174344.1	101119203	TROAP	136557496	136564915	-	91512	upstream
chr3	LNC_008197	XLOC_239476	--	Novel_lncRNA	136656428	136668713	+	XM_012174343.1	101119203	TROAP	136557496	136564905	-	91522	upstream
chr3	LNC_008197	XLOC_239476	--	Novel_lncRNA	136656428	136668713	+	XM_012176039.2	101119975	LOC101119975	136707288	136711068	+	38574	upstream
chr3	LNC_008197	XLOC_239476	--	Novel_lncRNA	136656428	136668713	+	XM_012174347.2	106990101	LOC106990101	136747897	136749922	+	79183	upstream
chr3	LNC_008197	XLOC_239476	--	Novel_lncRNA	136656428	136668713	+	XM_012174350.2	101102713	LMBR1L	136761798	136774305	+	93084	upstream
chr3	LNC_008197	XLOC_239476	--	Novel_lncRNA	136656428	136668713	+	XM_015094691.1	101119713	LOC101119713	136612904	136619644	-	36783	upstream
chr3	LNC_008197	XLOC_239476	--	Novel_lncRNA	136656428	136668713	+	XM_004007415.2	101119203	TROAP	136557496	136564915	-	91512	upstream
chr3	LNC_008197	XLOC_239476	--	Novel_lncRNA	136656428	136668713	+	XM_015093927.1	101102221	PRPH	136591313	136594488	-	61939	upstream
chr3	LNC_008197	XLOC_239476	--	Novel_lncRNA	136656428	136668713	+	XM_015093926.1	101118941	C1QL4	136548111	136556868	+	99559	downstream
chr3	LNC_008197	XLOC_239476	--	Novel_lncRNA	136656428	136668713	+	XR_001039138.1	101119203	TROAP	136562248	136564915	-	91512	upstream
chr3	LNC_008190	XLOC_239285	--	Novel_lncRNA	133944335	133947588	+	XM_012174232.2	101112968	ATG101	133924808	133930637	-	13697	upstream
chr3	LNC_008190	XLOC_239285	--	Novel_lncRNA	133944335	133947588	+	XM_012174233.2	101112968	ATG101	133924808	133930168	-	14166	upstream
chr3	LNC_008190	XLOC_239285	--	Novel_lncRNA	133944335	133947588	+	XM_012176030.2	101113222	NR4A1	133939214	133954148	-	-3254	antisense
chr3	LNC_008190	XLOC_239285	--	Novel_lncRNA	133944335	133947588	+	XM_004006334.3	101112968	ATG101	133924808	133930662	-	13672	upstream
chr3	LNC_008190	XLOC_239285	--	Novel_lncRNA	133944335	133947588	+	XM_012174234.2	101113836	ACVR1B	133995474	134028873	-	47885	downstream
chr3	LNC_008190	XLOC_239285	--	Novel_lncRNA	133944335	133947588	+	XM_015094652.1	101113319	KRT80	133850145	133869539	+	74795	downstream
chr3	LNC_008190	XLOC_239285	--	Novel_lncRNA	133944335	133947588	+	XM_015094653.1	101113577	GRASP	133979285	133983431	-	31696	downstream
chr6	LNC_010086	XLOC_304541	--	Novel_lncRNA	15707741	15709743	-	XM_004009622.3	101119307	CFI	15658614	15702727	+	5013	downstream
chr6	LNC_010086	XLOC_304541	--	Novel_lncRNA	15707741	15709743	-	XM_004009625.3	101120082	CCDC109B	15761054	15861792	-	51310	downstream
chr6	LNC_010086	XLOC_304541	--	Novel_lncRNA	15707741	15709743	-	XM_015096377.1	101119047	GAR1	15638206	15643057	-	64683	upstream
chr6	LNC_010086	XLOC_304541	--	Novel_lncRNA	15707741	15709743	-	XM_012179511.2	101119047	GAR1	15635567	15643365	-	64375	upstream
chr6	LNC_010086	XLOC_304541	--	Novel_lncRNA	15707741	15709743	-	XM_004009621.2	101119047	GAR1	15635567	15643057	-	64683	upstream
chr6	LNC_010086	XLOC_304541	--	Novel_lncRNA	15707741	15709743	-	XR_001040980.2	101119561	PLA2G12A	15715309	15730163	+	5565	upstream
chr6	LNC_010086	XLOC_304541	--	Novel_lncRNA	15707741	15709743	-	XM_012179515.2	101119820	CASP6	15736828	15757412	+	27084	upstream
chr6	LNC_010086	XLOC_304541	--	Novel_lncRNA	15707741	15709743	-	XM_004009620.2	101118787	RRH	15616285	15632100	-	75640	upstream
chr6	LNC_010086	XLOC_304541	--	Novel_lncRNA	15707741	15709743	-	XM_004009624.3	101119820	CASP6	15736836	15757412	+	27092	upstream
chr6	LNC_010086	XLOC_304541	--	Novel_lncRNA	15707741	15709743	-	XM_012179512.1	101119047	GAR1	15635567	15642986	-	64754	upstream
chr6	LNC_010086	XLOC_304541	--	Novel_lncRNA	15707741	15709743	-	XM_012179516.2	101119820	CASP6	15745859	15757412	+	36115	upstream
chr6	LNC_010086	XLOC_304541	--	Novel_lncRNA	15707741	15709743	-	XM_012179513.2	101120082	CCDC109B	15761069	15861810	-	51325	downstream
chr6	LNC_010086	XLOC_304541	--	Novel_lncRNA	15707741	15709743	-	XM_012179514.1	105615411	LOC105615411	15745884	15748744	-	36140	downstream
chr6	LNC_010086	XLOC_304541	--	Novel_lncRNA	15707741	15709743	-	XM_004009623.3	101119561	PLA2G12A	15715309	15730163	+	5565	upstream
chr3	XR_001434292.1	105612743	LOC105612743	Annotated_lncRNA	46150346	46177860	+	XM_012168711.1	101117915	FAM161A	46099271	46113583	+	36762	downstream
chr3	XR_001434292.1	105612743	LOC105612743	Annotated_lncRNA	46150346	46177860	+	XM_015094328.1	101119712	CCT4	46059430	46072356	+	77989	downstream
chr3	XR_001434292.1	105612743	LOC105612743	Annotated_lncRNA	46150346	46177860	+	XM_004005853.3	101117915	FAM161A	46085874	46113583	+	36762	downstream
chr3	XR_001434292.1	105612743	LOC105612743	Annotated_lncRNA	46150346	46177860	+	XM_004005854.3	101117915	FAM161A	46084592	46113583	+	36762	downstream
chr3	LNC_008191	XLOC_239397	--	Novel_lncRNA	135852021	135862462	+	XM_015094684.1	101120315	SMARCD1	135857923	135874625	-	-4540	antisense
chr3	LNC_008191	XLOC_239397	--	Novel_lncRNA	135852021	135862462	+	XM_004006368.3	101120562	ASIC1	135875566	135885335	-	13103	downstream
chr3	LNC_008191	XLOC_239397	--	Novel_lncRNA	135852021	135862462	+	XM_012174327.2	101120998	RACGAP1	135928658	135954209	+	66195	upstream
chr3	LNC_008191	XLOC_239397	--	Novel_lncRNA	135852021	135862462	+	XM_012174310.2	101118861	LIMA1	135730139	135796114	+	55906	downstream
chr3	LNC_008191	XLOC_239397	--	Novel_lncRNA	135852021	135862462	+	XM_012174322.2	101119459	LOC101119459	135847500	135853891	-	-1871	antisense
chr3	LNC_008191	XLOC_239397	--	Novel_lncRNA	135852021	135862462	+	XM_004006359.2	101118861	LIMA1	135706121	135796114	+	55906	downstream
chr3	LNC_008191	XLOC_239397	--	Novel_lncRNA	135852021	135862462	+	XM_012174323.2	101119459	LOC101119459	135847500	135851943	-	77	upstream
chr3	LNC_008191	XLOC_239397	--	Novel_lncRNA	135852021	135862462	+	XM_004006362.2	101119459	LOC101119459	135847500	135851958	-	62	upstream
chr3	LNC_008191	XLOC_239397	--	Novel_lncRNA	135852021	135862462	+	XM_015093924.1	101117661	CERS5	135802312	135832746	+	19274	downstream
chr3	LNC_008191	XLOC_239397	--	Novel_lncRNA	135852021	135862462	+	XM_004006369.3	101120998	RACGAP1	135928652	135954209	+	66189	upstream
chr3	LNC_008191	XLOC_239397	--	Novel_lncRNA	135852021	135862462	+	XM_012174313.1	101118861	LIMA1	135706121	135796114	+	55906	downstream
chr3	LNC_008191	XLOC_239397	--	Novel_lncRNA	135852021	135862462	+	XM_012174321.1	101119459	LOC101119459	135847500	135851958	-	62	upstream
chr3	LNC_008191	XLOC_239397	--	Novel_lncRNA	135852021	135862462	+	XM_012174320.1	101119459	LOC101119459	135847500	135851958	-	62	upstream
chr3	LNC_008191	XLOC_239397	--	Novel_lncRNA	135852021	135862462	+	XM_012174309.1	101118861	LIMA1	135706121	135796114	+	55906	downstream
chr3	LNC_008191	XLOC_239397	--	Novel_lncRNA	135852021	135862462	+	XM_004006367.3	101120562	ASIC1	135875566	135899696	-	13103	downstream
chr3	LNC_008191	XLOC_239397	--	Novel_lncRNA	135852021	135862462	+	XM_012174318.1	101119459	LOC101119459	135847500	135851958	-	62	upstream
chr3	LNC_008191	XLOC_239397	--	Novel_lncRNA	135852021	135862462	+	XM_004006364.3	101119894	GPD1	135854041	135859910	-	-5870	antisense
chr3	LNC_008191	XLOC_239397	--	Novel_lncRNA	135852021	135862462	+	XM_012174311.1	101118861	LIMA1	135706121	135796114	+	55906	downstream
chr3	LNC_008191	XLOC_239397	--	Novel_lncRNA	135852021	135862462	+	XM_012174328.2	101120998	RACGAP1	135929013	135954209	+	66550	upstream
chr19	XR_001022520.2	105603410	LOC105603410	Annotated_lncRNA	16843436	16849090	+	NM_001306115.1	101102430	CIDEC	16797801	16805665	+	37770	downstream
chr19	XR_001022520.2	105603410	LOC105603410	Annotated_lncRNA	16843436	16849090	+	XM_015102306.1	101103513	TADA3	16856752	16866325	+	7661	upstream
chr19	XR_001022520.2	105603410	LOC105603410	Annotated_lncRNA	16843436	16849090	+	XM_015102307.1	101103513	TADA3	16856752	16864443	+	7661	upstream
chr19	XR_001022520.2	105603410	LOC105603410	Annotated_lncRNA	16843436	16849090	+	XM_012099508.2	101104433	BRPF1	16895577	16911176	-	46486	downstream
chr19	XR_001022520.2	105603410	LOC105603410	Annotated_lncRNA	16843436	16849090	+	XM_012099522.2	101103096	LOC101103096	16822983	16843151	-	284	upstream
chr19	XR_001022520.2	105603410	LOC105603410	Annotated_lncRNA	16843436	16849090	+	XM_015102301.1	101103096	LOC101103096	16822983	16843151	-	284	upstream
chr19	XR_001022520.2	105603410	LOC105603410	Annotated_lncRNA	16843436	16849090	+	XM_012099509.2	101104433	BRPF1	16895577	16911175	-	46486	downstream
chr19	XR_001022520.2	105603410	LOC105603410	Annotated_lncRNA	16843436	16849090	+	XM_012099523.2	101103096	LOC101103096	16822983	16845510	-	-2075	antisense
chr19	XR_001022520.2	105603410	LOC105603410	Annotated_lncRNA	16843436	16849090	+	XM_012099516.2	101103513	TADA3	16852067	16866325	+	2976	upstream
chr19	XR_001022520.2	105603410	LOC105603410	Annotated_lncRNA	16843436	16849090	+	XM_012099506.2	101104433	BRPF1	16895577	16911177	-	46486	downstream
chr19	XR_001022520.2	105603410	LOC105603410	Annotated_lncRNA	16843436	16849090	+	XM_004018278.2	101102430	CIDEC	16796914	16805948	+	37487	downstream
chr19	XR_001022520.2	105603410	LOC105603410	Annotated_lncRNA	16843436	16849090	+	XM_012099524.2	101103096	LOC101103096	16822983	16845510	-	-2075	antisense
chr19	XR_001022520.2	105603410	LOC105603410	Annotated_lncRNA	16843436	16849090	+	XM_012099511.2	101104015	OGG1	16875119	16895239	-	26028	downstream
chr19	XR_001022520.2	105603410	LOC105603410	Annotated_lncRNA	16843436	16849090	+	XM_012099525.2	101103096	LOC101103096	16822983	16845511	-	-2076	antisense
chr19	XR_001022520.2	105603410	LOC105603410	Annotated_lncRNA	16843436	16849090	+	XM_004018281.3	105601868	ARPC4	16846420	16856274	-	-2671	antisense
chr19	XR_001022520.2	105603410	LOC105603410	Annotated_lncRNA	16843436	16849090	+	XM_012099515.2	101103513	TADA3	16856752	16866325	+	7661	upstream
chr19	XR_001022520.2	105603410	LOC105603410	Annotated_lncRNA	16843436	16849090	+	XM_004018280.3	101102844	RPUSD3	16810503	16819817	+	23618	downstream
chr19	XR_001022520.2	105603410	LOC105603410	Annotated_lncRNA	16843436	16849090	+	XM_015102300.1	101123416	IL17RC	16761136	16772469	-	70966	upstream
chr19	XR_001022520.2	105603410	LOC105603410	Annotated_lncRNA	16843436	16849090	+	XM_012099504.1	101102184	CRELD1	16752526	16760962	-	82473	upstream
chr19	XR_001022520.2	105603410	LOC105603410	Annotated_lncRNA	16843436	16849090	+	XM_012099526.2	101103096	LOC101103096	16821885	16845510	-	-2075	antisense
chr19	XR_001022520.2	105603410	LOC105603410	Annotated_lncRNA	16843436	16849090	+	XM_012099518.2	101103096	LOC101103096	16821723	16845510	-	-2075	antisense
chr19	XR_001022520.2	105603410	LOC105603410	Annotated_lncRNA	16843436	16849090	+	XM_015102133.1	101123156	PRRT3	16744509	16751821	+	91614	downstream
chr19	XR_001022520.2	105603410	LOC105603410	Annotated_lncRNA	16843436	16849090	+	XM_004018277.3	101102184	CRELD1	16752526	16760965	-	82470	upstream
chr19	XR_001022520.2	105603410	LOC105603410	Annotated_lncRNA	16843436	16849090	+	XM_015102302.1	101103096	LOC101103096	16821723	16845510	-	-2075	antisense
chr19	XR_001022520.2	105603410	LOC105603410	Annotated_lncRNA	16843436	16849090	+	XM_012099548.2	101104863	CPNE9	16913453	16934202	-	64362	downstream
chr19	XR_001022520.2	105603410	LOC105603410	Annotated_lncRNA	16843436	16849090	+	XM_012099510.2	101104015	OGG1	16888358	16895239	-	39267	downstream
chr19	XR_001022520.2	105603410	LOC105603410	Annotated_lncRNA	16843436	16849090	+	XM_004018289.3	101104863	CPNE9	16913425	16932896	-	64334	downstream
chr19	XR_001022520.2	105603410	LOC105603410	Annotated_lncRNA	16843436	16849090	+	XR_001436191.1	101103096	LOC101103096	16821872	16845510	-	-2075	antisense
chr19	XR_001022520.2	105603410	LOC105603410	Annotated_lncRNA	16843436	16849090	+	XR_001436190.1	101103096	LOC101103096	16821893	16845510	-	-2075	antisense
chr19	XR_001022520.2	105603410	LOC105603410	Annotated_lncRNA	16843436	16849090	+	XM_004018287.3	101104433	BRPF1	16895577	16911176	-	46486	downstream
chr19	XR_001022520.2	105603410	LOC105603410	Annotated_lncRNA	16843436	16849090	+	XM_012099533.1	101102430	CIDEC	16796880	16805948	+	37487	downstream
chr19	XR_001022520.2	105603410	LOC105603410	Annotated_lncRNA	16843436	16849090	+	XM_012099537.1	101123669	IL17RE	16773799	16783623	-	59812	upstream
chr19	XR_001022520.2	105603410	LOC105603410	Annotated_lncRNA	16843436	16849090	+	XM_015102303.1	101103096	LOC101103096	16821885	16845511	-	-2076	antisense
chr19	XR_001022520.2	105603410	LOC105603410	Annotated_lncRNA	16843436	16849090	+	XM_012099532.2	101102844	RPUSD3	16810497	16818239	+	25196	downstream
chr19	XR_001022520.2	105603410	LOC105603410	Annotated_lncRNA	16843436	16849090	+	XM_012099536.1	101102095	JAGN1	16789282	16792044	-	51391	upstream
chr19	XR_001022520.2	105603410	LOC105603410	Annotated_lncRNA	16843436	16849090	+	XM_004018285.3	101104015	OGG1	16888358	16895239	-	39267	downstream
chr19	XR_001022520.2	105603410	LOC105603410	Annotated_lncRNA	16843436	16849090	+	XM_012099530.2	101103096	LOC101103096	16821080	16845510	-	-2075	antisense
chr19	XR_001022520.2	105603410	LOC105603410	Annotated_lncRNA	16843436	16849090	+	XM_004018284.3	101103762	CAMK1	16877339	16888421	+	28248	upstream
chr19	XR_001022520.2	105603410	LOC105603410	Annotated_lncRNA	16843436	16849090	+	XM_012099535.2	101102430	CIDEC	16797086	16805948	+	37487	downstream
chr19	XR_001022520.2	105603410	LOC105603410	Annotated_lncRNA	16843436	16849090	+	XM_015102304.1	101103513	TADA3	16856400	16866325	+	7309	upstream
chr19	XR_001022520.2	105603410	LOC105603410	Annotated_lncRNA	16843436	16849090	+	XM_015102305.1	101103513	TADA3	16856400	16866325	+	7309	upstream
chr19	XR_001022520.2	105603410	LOC105603410	Annotated_lncRNA	16843436	16849090	+	XM_012099534.2	101102430	CIDEC	16797766	16805948	+	37487	downstream
chr19	XR_001022520.2	105603410	LOC105603410	Annotated_lncRNA	16843436	16849090	+	XM_004018288.3	101104433	BRPF1	16895577	16911175	-	46486	downstream
chr19	XR_001022520.2	105603410	LOC105603410	Annotated_lncRNA	16843436	16849090	+	XM_015102134.1	101102342	MTMR14	16934364	16991053	-	85273	downstream
chr2	XR_001434038.1	105607964	LOC105607964	Annotated_lncRNA	70338079	70447176	-	NM_001009479.1	493773	NPPC	1012	232661648	-	-109098	sense_overlapping
chr2	XR_001434038.1	105607964	LOC105607964	Annotated_lncRNA	70338079	70447176	-	XM_012123965.2	101117143	VLDLR	70509112	70523304	+	61935	upstream
chr11	XR_001043565.1	105616364	LOC105616364	Annotated_lncRNA	38302353	38336377	+	XM_004012818.3	101118711	TBX21	38222385	38233455	-	68897	upstream
chr11	XR_001043565.1	105616364	LOC105616364	Annotated_lncRNA	38302353	38336377	+	XM_012185995.2	101122874	NPEPPS	38333656	38457858	-	-2722	antisense
chr11	XR_001043565.1	105616364	LOC105616364	Annotated_lncRNA	38302353	38336377	+	XM_015098743.1	101122370	TBKBP1	38254012	38271038	-	31314	upstream
chr11	XR_001043565.1	105616364	LOC105616364	Annotated_lncRNA	38302353	38336377	+	XM_015098744.1	101118967	KPNB1	38277783	38301684	-	668	upstream
chr11	XR_001043565.1	105616364	LOC105616364	Annotated_lncRNA	38302353	38336377	+	XM_015098745.1	101122874	NPEPPS	38333656	38443632	-	-2722	antisense
chr11	XR_001043565.1	105616364	LOC105616364	Annotated_lncRNA	38302353	38336377	+	XM_012185997.2	101122874	NPEPPS	38333656	38443631	-	-2722	antisense
chr3	LNC_008193	XLOC_239399	--	Novel_lncRNA	135874772	135882096	+	XM_004006359.2	101118861	LIMA1	135706121	135796114	+	78657	downstream
chr3	LNC_008193	XLOC_239399	--	Novel_lncRNA	135874772	135882096	+	XM_015093924.1	101117661	CERS5	135802312	135832746	+	42025	downstream
chr3	LNC_008193	XLOC_239399	--	Novel_lncRNA	135874772	135882096	+	NM_001009273.2	443251	AQP5	135974931	135978179	-	92834	downstream
chr3	LNC_008193	XLOC_239399	--	Novel_lncRNA	135874772	135882096	+	XM_012174320.1	101119459	LOC101119459	135847500	135851958	-	22813	upstream
chr3	LNC_008193	XLOC_239399	--	Novel_lncRNA	135874772	135882096	+	XM_012174309.1	101118861	LIMA1	135706121	135796114	+	78657	downstream
chr3	LNC_008193	XLOC_239399	--	Novel_lncRNA	135874772	135882096	+	XM_012174321.1	101119459	LOC101119459	135847500	135851958	-	22813	upstream
chr3	LNC_008193	XLOC_239399	--	Novel_lncRNA	135874772	135882096	+	XM_004006368.3	101120562	ASIC1	135875566	135885335	-	-6531	antisense
chr3	LNC_008193	XLOC_239399	--	Novel_lncRNA	135874772	135882096	+	XM_012174322.2	101119459	LOC101119459	135847500	135853891	-	20880	upstream
chr3	LNC_008193	XLOC_239399	--	Novel_lncRNA	135874772	135882096	+	XM_012174323.2	101119459	LOC101119459	135847500	135851943	-	22828	upstream
chr3	LNC_008193	XLOC_239399	--	Novel_lncRNA	135874772	135882096	+	XM_012174311.1	101118861	LIMA1	135706121	135796114	+	78657	downstream
chr3	LNC_008193	XLOC_239399	--	Novel_lncRNA	135874772	135882096	+	XM_012174310.2	101118861	LIMA1	135730139	135796114	+	78657	downstream
chr3	LNC_008193	XLOC_239399	--	Novel_lncRNA	135874772	135882096	+	XM_004006362.2	101119459	LOC101119459	135847500	135851958	-	22813	upstream
chr3	LNC_008193	XLOC_239399	--	Novel_lncRNA	135874772	135882096	+	XM_012174313.1	101118861	LIMA1	135706121	135796114	+	78657	downstream
chr3	LNC_008193	XLOC_239399	--	Novel_lncRNA	135874772	135882096	+	XM_012174318.1	101119459	LOC101119459	135847500	135851958	-	22813	upstream
chr3	LNC_008193	XLOC_239399	--	Novel_lncRNA	135874772	135882096	+	XM_012159416.2	443251	AQP5	135974463	135978295	-	92366	downstream
chr3	LNC_008193	XLOC_239399	--	Novel_lncRNA	135874772	135882096	+	XM_004006364.3	101119894	GPD1	135854041	135859910	-	14861	upstream
chr3	LNC_008193	XLOC_239399	--	Novel_lncRNA	135874772	135882096	+	XM_015094685.1	101121248	AQP6	135962822	135968710	-	80725	downstream
chr3	LNC_008193	XLOC_239399	--	Novel_lncRNA	135874772	135882096	+	XM_015094684.1	101120315	SMARCD1	135857923	135874625	-	146	upstream
chr3	LNC_008193	XLOC_239399	--	Novel_lncRNA	135874772	135882096	+	XM_004006367.3	101120562	ASIC1	135875566	135899696	-	-6531	antisense
chr3	LNC_008193	XLOC_239399	--	Novel_lncRNA	135874772	135882096	+	XM_012174327.2	101120998	RACGAP1	135928658	135954209	+	46561	upstream
chr3	LNC_008193	XLOC_239399	--	Novel_lncRNA	135874772	135882096	+	XM_004006369.3	101120998	RACGAP1	135928652	135954209	+	46555	upstream
chr3	LNC_008193	XLOC_239399	--	Novel_lncRNA	135874772	135882096	+	XM_012174328.2	101120998	RACGAP1	135929013	135954209	+	46916	upstream
chr3	XR_001434299.1	105606430	LOC105606430	Annotated_lncRNA	62152976	62192951	+	XM_015094376.1	101109873	2019-09-10	62165879	62217139	-	-27073	antisense
chr3	XR_001434299.1	105606430	LOC105606430	Annotated_lncRNA	62152976	62192951	+	XM_015094373.1	101109873	2019-09-10	62165877	62217139	-	-27075	antisense
chr3	XR_001434299.1	105606430	LOC105606430	Annotated_lncRNA	62152976	62192951	+	XM_015094372.1	101109609	SH3RF3	62062938	62148522	+	4453	downstream
chr3	XR_001434299.1	105606430	LOC105606430	Annotated_lncRNA	62152976	62192951	+	XM_015094375.1	101109873	2019-09-10	62165879	62217139	-	-27073	antisense
chr3	XR_001434299.1	105606430	LOC105606430	Annotated_lncRNA	62152976	62192951	+	XM_015094374.1	101109873	2019-09-10	62165877	62216813	-	-27075	antisense
chr3	XR_001434299.1	105606430	LOC105606430	Annotated_lncRNA	62152976	62192951	+	XM_012170629.2	101110138	SOWAHC	62217932	62219343	+	24980	upstream
NW_014639966.1	LNC_000104	XLOC_001849	--	Novel_lncRNA	1556	4378	-	XM_004022833.2	101122932	LOC101122932	5766	10602	-	1387	downstream
chr21	LNC_006536	XLOC_190658	--	Novel_lncRNA	33050405	33051559	+	XM_012101903.2	101117888	OPCML	33136432	33656791	+	84872	upstream
chr21	LNC_006536	XLOC_190658	--	Novel_lncRNA	33050405	33051559	+	XM_012101904.2	101117888	OPCML	33136429	33656791	+	84869	upstream
chr21	LNC_006536	XLOC_190658	--	Novel_lncRNA	33050405	33051559	+	XM_004019544.3	101117888	OPCML	33136434	33656791	+	84874	upstream
chr21	LNC_006536	XLOC_190658	--	Novel_lncRNA	33050405	33051559	+	XM_012101905.2	101117888	OPCML	33136432	33656791	+	84872	upstream
chr16	LNC_004248	XLOC_116928	--	Novel_lncRNA	63950258	63953272	-	XM_012097168.2	101123150	SEMA5A	63611139	64042319	+	-3015	antisense
chr16	LNC_004248	XLOC_116928	--	Novel_lncRNA	63950258	63953272	-	XM_012097172.2	101123150	SEMA5A	63611138	64042319	+	-3015	antisense
chr16	LNC_004248	XLOC_116928	--	Novel_lncRNA	63950258	63953272	-	XM_012097170.2	101123150	SEMA5A	63484426	64042319	+	-3015	antisense
chr16	LNC_004248	XLOC_116928	--	Novel_lncRNA	63950258	63953272	-	XM_012097169.2	101123150	SEMA5A	63601804	64042319	+	-3015	antisense
chr16	LNC_004248	XLOC_116928	--	Novel_lncRNA	63950258	63953272	-	XM_004017091.3	101123150	SEMA5A	63611140	64042319	+	-3015	antisense
chr16	LNC_004249	XLOC_116933	--	Novel_lncRNA	64039182	64039634	-	XM_012097168.2	101123150	SEMA5A	63611139	64042319	+	-453	antisense
chr16	LNC_004249	XLOC_116933	--	Novel_lncRNA	64039182	64039634	-	XM_012097172.2	101123150	SEMA5A	63611138	64042319	+	-453	antisense
chr16	LNC_004249	XLOC_116933	--	Novel_lncRNA	64039182	64039634	-	XM_012097170.2	101123150	SEMA5A	63484426	64042319	+	-453	antisense
chr16	LNC_004249	XLOC_116933	--	Novel_lncRNA	64039182	64039634	-	XM_012097169.2	101123150	SEMA5A	63601804	64042319	+	-453	antisense
chr16	LNC_004249	XLOC_116933	--	Novel_lncRNA	64039182	64039634	-	XM_004017091.3	101123150	SEMA5A	63611140	64042319	+	-453	antisense
chr8	LNC_011000	XLOC_336942	--	Novel_lncRNA	66343794	66347968	-	XM_004011382.3	101116407	NMBR	66442027	66451409	-	94058	downstream
chr8	LNC_011001	XLOC_336995	--	Novel_lncRNA	67728327	67729433	-	XM_004011387.2	101117852	ADAT2	67739717	67767600	-	10283	downstream
chr8	LNC_011001	XLOC_336995	--	Novel_lncRNA	67728327	67729433	-	XM_004011386.2	101117593	AIG1	67382474	67640933	+	87393	downstream
chr8	LNC_011001	XLOC_336995	--	Novel_lncRNA	67728327	67729433	-	XM_015097449.1	101117852	ADAT2	67739717	67767593	-	10283	downstream
chr8	LNC_011001	XLOC_336995	--	Novel_lncRNA	67728327	67729433	-	XM_015097450.1	101117852	ADAT2	67739717	67767594	-	10283	downstream
chr8	LNC_011001	XLOC_336995	--	Novel_lncRNA	67728327	67729433	-	XM_004011388.3	101118110	PEX3	67767745	67800338	+	38311	upstream
chr8	LNC_011001	XLOC_336995	--	Novel_lncRNA	67728327	67729433	-	XM_015097448.1	101117852	ADAT2	67739717	67767601	-	10283	downstream
chr8	LNC_011001	XLOC_336995	--	Novel_lncRNA	67728327	67729433	-	XM_012183018.2	101117593	AIG1	67382474	67636389	+	91937	downstream
chr8	LNC_011001	XLOC_336995	--	Novel_lncRNA	67728327	67729433	-	XM_012183021.2	101117852	ADAT2	67739717	67767600	-	10283	downstream
chr8	LNC_011001	XLOC_336995	--	Novel_lncRNA	67728327	67729433	-	XM_015097452.1	101118364	FUCA2	67807654	67829094	-	78220	downstream
chr8	LNC_011001	XLOC_336995	--	Novel_lncRNA	67728327	67729433	-	XM_015097451.1	101117852	ADAT2	67739717	67767596	-	10283	downstream
chr8	LNC_011002	XLOC_337149	--	Novel_lncRNA	69685019	69758922	-	XM_015097458.1	101102494	EPM2A	69802199	69915909	-	43276	downstream
chr8	LNC_011003	XLOC_337268	--	Novel_lncRNA	70016237	70017318	-	XM_012183066.2	101120671	SHPRH	70039477	70122067	-	22158	downstream
chr8	LNC_011003	XLOC_337268	--	Novel_lncRNA	70016237	70017318	-	XM_015097459.1	101120415	FBXO30	69958042	69975090	-	41146	upstream
chr8	LNC_011003	XLOC_337268	--	Novel_lncRNA	70016237	70017318	-	XM_004011398.3	101120671	SHPRH	70039477	70122324	-	22158	downstream
chr16	LNC_004242	XLOC_116769	--	Novel_lncRNA	59037362	59040802	-	XM_012097159.2	101104179	DNAH5	59099734	59365986	+	58931	upstream
chr16	LNC_004243	XLOC_116770	--	Novel_lncRNA	59133975	59137293	-	XM_012097159.2	101104179	DNAH5	59099734	59365986	+	-3319	antisense
chr16	LNC_004244	XLOC_116824	--	Novel_lncRNA	60950236	60995405	-	XM_015101196.1	101121119	CTNND2	61035872	62145674	+	40466	upstream
chr16	LNC_004245	XLOC_116835	--	Novel_lncRNA	61643166	61673099	-	XM_015101196.1	101121119	CTNND2	61035872	62145674	+	-29934	antisense
chr16	LNC_004246	XLOC_116860	--	Novel_lncRNA	62547583	62552517	-	XM_012097162.2	101105688	2019-03-06	62645660	62720291	-	93142	downstream
chr16	LNC_004246	XLOC_116860	--	Novel_lncRNA	62547583	62552517	-	XM_015101342.1	101105688	2019-03-06	62645660	62720877	-	93142	downstream
chr16	LNC_004246	XLOC_116860	--	Novel_lncRNA	62547583	62552517	-	XM_015101197.1	101105441	ANKRD33B	62429750	62537614	-	9968	upstream
chr16	LNC_004246	XLOC_116860	--	Novel_lncRNA	62547583	62552517	-	XM_004017084.2	101121548	ROPN1L	62621261	62640884	-	68743	downstream
chr16	LNC_004247	XLOC_116878	--	Novel_lncRNA	62609893	62620952	-	XM_012097162.2	101105688	2019-03-06	62645660	62720291	-	24707	downstream
chr16	LNC_004247	XLOC_116878	--	Novel_lncRNA	62609893	62620952	-	XM_015101342.1	101105688	2019-03-06	62645660	62720877	-	24707	downstream
chr16	LNC_004247	XLOC_116878	--	Novel_lncRNA	62609893	62620952	-	XM_015101197.1	101105441	ANKRD33B	62429750	62537614	-	72278	upstream
chr16	LNC_004247	XLOC_116878	--	Novel_lncRNA	62609893	62620952	-	XM_004017084.2	101121548	ROPN1L	62621261	62640884	-	308	downstream
chr6	LNC_010234	XLOC_309743	--	Novel_lncRNA	105851142	105930196	-	XM_004009996.3	101104909	HS3ST1	105963206	105998950	-	33009	downstream
chr6	LNC_010230	XLOC_309618	--	Novel_lncRNA	102844756	102848952	-	XM_015096621.1	101113496	LOC101113496	102930478	103008592	-	81525	downstream
chr6	LNC_010230	XLOC_309618	--	Novel_lncRNA	102844756	102848952	-	XM_015096623.1	106991242	LOC106991242	102912479	102929918	-	63526	downstream
chr6	LNC_010230	XLOC_309618	--	Novel_lncRNA	102844756	102848952	-	XM_015096620.1	105607318	LOC105607318	102694110	102765514	+	79241	downstream
chr6	LNC_010230	XLOC_309618	--	Novel_lncRNA	102844756	102848952	-	XM_015096622.1	101102645	CRMP1	102848648	102910970	+	-305	antisense
chr10	LNC_001986	XLOC_052562	--	Novel_lncRNA	36249955	36255069	-	XM_004012167.2	101118368	GJB6	36233397	36240668	+	9286	downstream
chr10	LNC_001986	XLOC_052562	--	Novel_lncRNA	36249955	36255069	-	XM_015098197.1	101118795	ZMYM2	36307363	36374129	-	52293	downstream
chr10	LNC_001986	XLOC_052562	--	Novel_lncRNA	36249955	36255069	-	XM_004012309.3	101118708	CRYL1	36108580	36169456	+	80498	downstream
chr10	LNC_001986	XLOC_052562	--	Novel_lncRNA	36249955	36255069	-	XM_012184712.2	101118368	GJB6	36232706	36240668	+	9286	downstream
chr10	LNC_001986	XLOC_052562	--	Novel_lncRNA	36249955	36255069	-	XM_015098198.1	101118795	ZMYM2	36308198	36374129	-	53128	downstream
chr10	LNC_001986	XLOC_052562	--	Novel_lncRNA	36249955	36255069	-	NM_001009780.1	443345	GJB2	36255247	36258794	+	177	upstream
chr10	LNC_001986	XLOC_052562	--	Novel_lncRNA	36249955	36255069	-	XM_012184713.2	101118368	GJB6	36233017	36240668	+	9286	downstream
chr10	LNC_001986	XLOC_052562	--	Novel_lncRNA	36249955	36255069	-	XM_015098033.1	101119228	GJA3	36290679	36292286	+	35609	upstream
chr10	LNC_001986	XLOC_052562	--	Novel_lncRNA	36249955	36255069	-	XM_012184709.2	101118368	GJB6	36232709	36240668	+	9286	downstream
chr10	LNC_001986	XLOC_052562	--	Novel_lncRNA	36249955	36255069	-	XM_012184710.2	101118368	GJB6	36233406	36240668	+	9286	downstream
chr10	LNC_001986	XLOC_052562	--	Novel_lncRNA	36249955	36255069	-	XM_015098196.1	101118795	ZMYM2	36307363	36374129	-	52293	downstream
chr10	LNC_001986	XLOC_052562	--	Novel_lncRNA	36249955	36255069	-	XM_015098199.1	101118795	ZMYM2	36352215	36374129	-	97145	downstream
chr1	LNC_001199	XLOC_026411	--	Novel_lncRNA	18381027	18381594	-	XM_012106438.1	105605409	LOC105605409	18422647	18423488	+	41052	upstream
chr1	LNC_001199	XLOC_026411	--	Novel_lncRNA	18381027	18381594	-	XM_012120160.2	101108183	SLC6A9	18403260	18413589	-	21665	downstream
chr1	LNC_001199	XLOC_026411	--	Novel_lncRNA	18381027	18381594	-	XM_004001892.3	101113708	IPO13	18356177	18375737	+	5289	downstream
chr1	LNC_001199	XLOC_026411	--	Novel_lncRNA	18381027	18381594	-	XM_004003518.3	101107922	CCDC24	18398469	18402302	+	16874	upstream
chr1	LNC_001199	XLOC_026411	--	Novel_lncRNA	18381027	18381594	-	XM_004001885.3	101112269	ST3GAL3	18139337	18340688	+	40338	downstream
chr1	LNC_001199	XLOC_026411	--	Novel_lncRNA	18381027	18381594	-	XM_012119457.1	101112269	ST3GAL3	18139334	18324583	+	56443	downstream
chr1	LNC_001199	XLOC_026411	--	Novel_lncRNA	18381027	18381594	-	XM_004001884.3	101112269	ST3GAL3	18139337	18340688	+	40338	downstream
chr1	LNC_001199	XLOC_026411	--	Novel_lncRNA	18381027	18381594	-	XM_015091930.1	105607299	ARTN	18344856	18346396	+	34630	downstream
chr1	LNC_001199	XLOC_026411	--	Novel_lncRNA	18381027	18381594	-	XM_004001893.3	101113967	DPH2	18377027	18381590	+	-564	antisense
chr1	LNC_001199	XLOC_026411	--	Novel_lncRNA	18381027	18381594	-	XM_012119300.2	101112269	ST3GAL3	18139337	18340688	+	40338	downstream
chr1	LNC_001199	XLOC_026411	--	Novel_lncRNA	18381027	18381594	-	XM_015091931.1	101114825	B4GALT2	18387782	18397786	+	6187	upstream
chr1	LNC_001199	XLOC_026411	--	Novel_lncRNA	18381027	18381594	-	XM_012119936.2	101114825	B4GALT2	18388296	18397786	+	6701	upstream
chr1	LNC_001199	XLOC_026411	--	Novel_lncRNA	18381027	18381594	-	XM_015091928.1	101112269	ST3GAL3	18114672	18340688	+	40338	downstream
chr1	LNC_001199	XLOC_026411	--	Novel_lncRNA	18381027	18381594	-	XM_004001894.3	101114221	ATP6V0B	18383542	18386873	+	1947	upstream
chr1	LNC_001198	XLOC_026406	--	Novel_lncRNA	18300341	18319403	-	XM_012120160.2	101108183	SLC6A9	18403260	18413589	-	83856	downstream
chr1	LNC_001198	XLOC_026406	--	Novel_lncRNA	18300341	18319403	-	XM_004001892.3	101113708	IPO13	18356177	18375737	+	36773	upstream
chr1	LNC_001198	XLOC_026406	--	Novel_lncRNA	18300341	18319403	-	XM_004003518.3	101107922	CCDC24	18398469	18402302	+	79065	upstream
chr1	LNC_001198	XLOC_026406	--	Novel_lncRNA	18300341	18319403	-	XM_004001885.3	101112269	ST3GAL3	18139337	18340688	+	-19063	antisense
chr1	LNC_001198	XLOC_026406	--	Novel_lncRNA	18300341	18319403	-	XM_012119457.1	101112269	ST3GAL3	18139334	18324583	+	-19063	antisense
chr1	LNC_001198	XLOC_026406	--	Novel_lncRNA	18300341	18319403	-	XM_004001884.3	101112269	ST3GAL3	18139337	18340688	+	-19063	antisense
chr1	LNC_001198	XLOC_026406	--	Novel_lncRNA	18300341	18319403	-	XM_015091930.1	105607299	ARTN	18344856	18346396	+	25452	upstream
chr1	LNC_001198	XLOC_026406	--	Novel_lncRNA	18300341	18319403	-	XM_004001893.3	101113967	DPH2	18377027	18381590	+	57623	upstream
chr1	LNC_001198	XLOC_026406	--	Novel_lncRNA	18300341	18319403	-	XM_012119300.2	101112269	ST3GAL3	18139337	18340688	+	-19063	antisense
chr1	LNC_001198	XLOC_026406	--	Novel_lncRNA	18300341	18319403	-	XM_015091931.1	101114825	B4GALT2	18387782	18397786	+	68378	upstream
chr1	LNC_001198	XLOC_026406	--	Novel_lncRNA	18300341	18319403	-	XM_012119936.2	101114825	B4GALT2	18388296	18397786	+	68892	upstream
chr1	LNC_001198	XLOC_026406	--	Novel_lncRNA	18300341	18319403	-	XM_015091928.1	101112269	ST3GAL3	18114672	18340688	+	-19063	antisense
chr1	LNC_001198	XLOC_026406	--	Novel_lncRNA	18300341	18319403	-	XM_004001894.3	101114221	ATP6V0B	18383542	18386873	+	64138	upstream
chr1	LNC_001197	XLOC_026290	--	Novel_lncRNA	16710314	16721768	-	XM_015091908.1	106990833	LOC106990833	16813809	16840916	+	92040	upstream
chr1	LNC_001197	XLOC_026290	--	Novel_lncRNA	16710314	16721768	-	XM_012112051.2	101105195	ZMYND12	16752028	16787140	-	30259	downstream
chr1	LNC_001197	XLOC_026290	--	Novel_lncRNA	16710314	16721768	-	NM_001126363.1	100145879	PPCS	16787455	16788263	+	65686	upstream
chr1	LNC_001197	XLOC_026290	--	Novel_lncRNA	16710314	16721768	-	XM_015091906.1	101104696	FOXJ3	16470113	16618910	-	91403	upstream
chr1	LNC_001197	XLOC_026290	--	Novel_lncRNA	16710314	16721768	-	XM_015091903.1	101104696	FOXJ3	16470113	16618910	-	91403	upstream
chr1	LNC_001197	XLOC_026290	--	Novel_lncRNA	16710314	16721768	-	XM_012111972.2	101105195	ZMYND12	16752028	16787138	-	30259	downstream
chr1	LNC_001197	XLOC_026290	--	Novel_lncRNA	16710314	16721768	-	XM_004001854.3	101104696	FOXJ3	16470113	16619708	-	90605	upstream
chr1	LNC_001197	XLOC_026290	--	Novel_lncRNA	16710314	16721768	-	XM_004001855.3	101104941	RIMKLA	16698865	16734738	+	-11455	antisense
chr1	LNC_001197	XLOC_026290	--	Novel_lncRNA	16710314	16721768	-	XM_012112138.2	101105195	ZMYND12	16752028	16787140	-	30259	downstream
chr1	LNC_001196	XLOC_026290	--	Novel_lncRNA	16653965	16721768	-	XM_015091908.1	106990833	LOC106990833	16813809	16840916	+	92040	upstream
chr1	LNC_001196	XLOC_026290	--	Novel_lncRNA	16653965	16721768	-	XM_012112051.2	101105195	ZMYND12	16752028	16787140	-	30259	downstream
chr1	LNC_001196	XLOC_026290	--	Novel_lncRNA	16653965	16721768	-	NM_001126363.1	100145879	PPCS	16787455	16788263	+	65686	upstream
chr1	LNC_001196	XLOC_026290	--	Novel_lncRNA	16653965	16721768	-	XM_015091906.1	101104696	FOXJ3	16470113	16618910	-	35054	upstream
chr1	LNC_001196	XLOC_026290	--	Novel_lncRNA	16653965	16721768	-	XM_015091903.1	101104696	FOXJ3	16470113	16618910	-	35054	upstream
chr1	LNC_001196	XLOC_026290	--	Novel_lncRNA	16653965	16721768	-	XM_012111972.2	101105195	ZMYND12	16752028	16787138	-	30259	downstream
chr1	LNC_001196	XLOC_026290	--	Novel_lncRNA	16653965	16721768	-	XM_004001854.3	101104696	FOXJ3	16470113	16619708	-	34256	upstream
chr1	LNC_001196	XLOC_026290	--	Novel_lncRNA	16653965	16721768	-	XM_015091905.1	101104696	FOXJ3	16470113	16571393	-	82571	upstream
chr1	LNC_001196	XLOC_026290	--	Novel_lncRNA	16653965	16721768	-	XM_004001855.3	101104941	RIMKLA	16698865	16734738	+	-22904	antisense
chr1	LNC_001196	XLOC_026290	--	Novel_lncRNA	16653965	16721768	-	XM_015091904.1	101104696	FOXJ3	16470113	16596919	-	57045	upstream
chr1	LNC_001196	XLOC_026290	--	Novel_lncRNA	16653965	16721768	-	XM_012112138.2	101105195	ZMYND12	16752028	16787140	-	30259	downstream
chr1	LNC_001192	XLOC_026183	--	Novel_lncRNA	16032961	16035890	-	XM_012106357.2	101101858	HIVEP3	15816274	15937865	-	95095	upstream
chr1	LNC_001190	XLOC_026144	--	Novel_lncRNA	16003935	16027362	-	XM_012106357.2	101101858	HIVEP3	15816274	15937865	-	66069	upstream
chr16	LNC_004104	XLOC_111819	--	Novel_lncRNA	58532324	58537972	+	XM_015101195.1	101103673	FAM105A	58452306	58499201	-	33122	upstream
chr16	LNC_004100	XLOC_111712	--	Novel_lncRNA	55953677	55954132	+	XM_015101334.1	101119849	BASP1	55806082	55860333	-	93343	upstream
chr16	LNC_004109	XLOC_111852	--	Novel_lncRNA	59086053	59086907	+	XM_012097159.2	101104179	DNAH5	59099734	59365986	+	12826	upstream
chr16	LNC_004108	XLOC_111851	--	Novel_lncRNA	59055143	59056479	+	XM_012097159.2	101104179	DNAH5	59099734	59365986	+	43254	upstream
chr10	LNC_001994	XLOC_053371	--	Novel_lncRNA	52560641	52565118	-	XM_012184798.2	101102743	IRG1	52493346	52502482	+	58158	downstream
chr10	LNC_001994	XLOC_053371	--	Novel_lncRNA	52560641	52565118	-	NM_001082595.1	100034668	CLN5	52529046	52538240	+	22400	downstream
chr10	LNC_001994	XLOC_053371	--	Novel_lncRNA	52560641	52565118	-	XM_012184800.2	101102743	IRG1	52493247	52502482	+	58158	downstream
chr10	LNC_001994	XLOC_053371	--	Novel_lncRNA	52560641	52565118	-	XM_012184801.2	101102743	IRG1	52493191	52502482	+	58158	downstream
chr10	LNC_001994	XLOC_053371	--	Novel_lncRNA	52560641	52565118	-	XM_015097992.1	101102993	MYCBP2	52576687	52851649	-	11568	downstream
chr10	LNC_001994	XLOC_053371	--	Novel_lncRNA	52560641	52565118	-	NM_001129739.1	100169937	FBXL3	52543942	52559206	-	1434	upstream
chr10	LNC_001993	XLOC_053353	--	Novel_lncRNA	52419525	52425458	-	XM_015098226.1	101102499	KCTD12	52430811	52436759	-	5352	downstream
chr10	LNC_001993	XLOC_053353	--	Novel_lncRNA	52419525	52425458	-	XM_012184801.2	101102743	IRG1	52493191	52502482	+	67732	upstream
chr10	LNC_001993	XLOC_053353	--	Novel_lncRNA	52419525	52425458	-	XM_012184800.2	101102743	IRG1	52493247	52502482	+	67788	upstream
chr10	LNC_001993	XLOC_053353	--	Novel_lncRNA	52419525	52425458	-	XM_012184798.2	101102743	IRG1	52493346	52502482	+	67887	upstream
chr10	LNC_001991	XLOC_052978	--	Novel_lncRNA	46452753	46461004	-	XM_012184755.2	101121866	DACH1	46529465	46958899	-	68460	downstream
chr10	LNC_001991	XLOC_052978	--	Novel_lncRNA	46452753	46461004	-	XM_012184752.2	101121866	DACH1	46529465	46959631	-	68460	downstream
chr10	LNC_001991	XLOC_052978	--	Novel_lncRNA	46452753	46461004	-	XM_012184754.2	101121866	DACH1	46529465	46959609	-	68460	downstream
chr10	LNC_001991	XLOC_052978	--	Novel_lncRNA	46452753	46461004	-	XM_012184753.2	101121866	DACH1	46495478	46959504	-	34473	downstream
chr4	LNC_009342	XLOC_275525	--	Novel_lncRNA	118692547	118692961	-	XM_012177515.2	101118691	NCAPG2	118697425	118763186	-	4463	downstream
chr4	LNC_009342	XLOC_275525	--	Novel_lncRNA	118692547	118692961	-	XM_012177405.2	101118945	ESYT2	118786646	118839828	-	93684	downstream
chr6	LNC_010138	XLOC_306056	--	Novel_lncRNA	34707719	34762337	-	XM_012179347.2	100294604	SNCA	34776852	34928734	+	14514	upstream
chr6	LNC_010138	XLOC_306056	--	Novel_lncRNA	34707719	34762337	-	NM_001252184.1	100294604	SNCA	34777648	34928447	+	15310	upstream
chr6	LNC_010138	XLOC_306056	--	Novel_lncRNA	34707719	34762337	-	XM_012179682.2	101117586	MMRN1	34599682	34705043	-	2675	upstream
chr6	LNC_010138	XLOC_306056	--	Novel_lncRNA	34707719	34762337	-	XM_012179346.2	100294604	SNCA	34777183	34928734	+	14845	upstream
chr6	LNC_010138	XLOC_306056	--	Novel_lncRNA	34707719	34762337	-	XM_012179348.1	100294604	SNCA	34776126	34928734	+	13788	upstream
chr6	LNC_010138	XLOC_306056	--	Novel_lncRNA	34707719	34762337	-	XM_012179683.2	101117586	MMRN1	34599682	34705043	-	2675	upstream
chr6	LNC_010138	XLOC_306056	--	Novel_lncRNA	34707719	34762337	-	XM_012179345.1	100294604	SNCA	34775001	34928734	+	12663	upstream
chr6	LNC_010138	XLOC_306056	--	Novel_lncRNA	34707719	34762337	-	XM_012179344.2	100294604	SNCA	34776002	34928734	+	13664	upstream
chr6	LNC_010138	XLOC_306056	--	Novel_lncRNA	34707719	34762337	-	XM_012179350.2	100294604	SNCA	34774245	34928734	+	11907	upstream
chr6	LNC_010138	XLOC_306056	--	Novel_lncRNA	34707719	34762337	-	XM_015096244.1	100294604	SNCA	34776623	34928734	+	14285	upstream
chr6	LNC_010138	XLOC_306056	--	Novel_lncRNA	34707719	34762337	-	XM_012179343.1	100294604	SNCA	34776126	34928734	+	13788	upstream
chr24	XR_001436651.1	106991908	LOC106991908	Annotated_lncRNA	10024712	10039101	-	XM_015104077.1	105604856	LOC105604856	10108285	10170896	-	69183	downstream
chr24	XR_001436651.1	106991908	LOC106991908	Annotated_lncRNA	10024712	10039101	-	XM_004021173.3	101107838	RMI2	9981828	9987217	+	37494	downstream
chr24	XR_001436651.1	106991908	LOC106991908	Annotated_lncRNA	10024712	10039101	-	XM_015103886.1	105604855	PRM3	9924108	9925398	-	99313	upstream
chr24	XR_001436651.1	106991908	LOC106991908	Annotated_lncRNA	10024712	10039101	-	XM_012104109.2	105604658	LOC105604658	10080220	10086694	-	41118	downstream
chr24	XR_001436651.1	106991908	LOC106991908	Annotated_lncRNA	10024712	10039101	-	XM_015103887.1	105604659	LOC105604659	10039168	10078852	-	66	downstream
chr24	XR_001436651.1	106991908	LOC106991908	Annotated_lncRNA	10024712	10039101	-	NM_001163050.1	100302352	PRM1	9930022	9930422	-	94289	upstream
chr1	XR_001433716.1	106990836	LOC106990836	Annotated_lncRNA	18346532	18355938	-	XM_012106438.1	105605409	LOC105605409	18422647	18423488	+	66708	upstream
chr1	XR_001433716.1	106990836	LOC106990836	Annotated_lncRNA	18346532	18355938	-	XM_012120160.2	101108183	SLC6A9	18403260	18413589	-	47321	downstream
chr1	XR_001433716.1	106990836	LOC106990836	Annotated_lncRNA	18346532	18355938	-	XM_004001892.3	101113708	IPO13	18356177	18375737	+	238	upstream
chr1	XR_001433716.1	106990836	LOC106990836	Annotated_lncRNA	18346532	18355938	-	XM_004003518.3	101107922	CCDC24	18398469	18402302	+	42530	upstream
chr1	XR_001433716.1	106990836	LOC106990836	Annotated_lncRNA	18346532	18355938	-	XM_004001885.3	101112269	ST3GAL3	18139337	18340688	+	5843	downstream
chr1	XR_001433716.1	106990836	LOC106990836	Annotated_lncRNA	18346532	18355938	-	XM_012119457.1	101112269	ST3GAL3	18139334	18324583	+	21948	downstream
chr1	XR_001433716.1	106990836	LOC106990836	Annotated_lncRNA	18346532	18355938	-	XM_004001884.3	101112269	ST3GAL3	18139337	18340688	+	5843	downstream
chr1	XR_001433716.1	106990836	LOC106990836	Annotated_lncRNA	18346532	18355938	-	XM_015091930.1	105607299	ARTN	18344856	18346396	+	135	downstream
chr1	XR_001433716.1	106990836	LOC106990836	Annotated_lncRNA	18346532	18355938	-	XM_004001893.3	101113967	DPH2	18377027	18381590	+	21088	upstream
chr1	XR_001433716.1	106990836	LOC106990836	Annotated_lncRNA	18346532	18355938	-	XM_012119300.2	101112269	ST3GAL3	18139337	18340688	+	5843	downstream
chr1	XR_001433716.1	106990836	LOC106990836	Annotated_lncRNA	18346532	18355938	-	XM_015091931.1	101114825	B4GALT2	18387782	18397786	+	31843	upstream
chr1	XR_001433716.1	106990836	LOC106990836	Annotated_lncRNA	18346532	18355938	-	XM_012119936.2	101114825	B4GALT2	18388296	18397786	+	32357	upstream
chr1	XR_001433716.1	106990836	LOC106990836	Annotated_lncRNA	18346532	18355938	-	XM_015091928.1	101112269	ST3GAL3	18114672	18340688	+	5843	downstream
chr1	XR_001433716.1	106990836	LOC106990836	Annotated_lncRNA	18346532	18355938	-	XM_004001894.3	101114221	ATP6V0B	18383542	18386873	+	27603	upstream
chr2	XR_001433997.1	105607546	LOC105607546	Annotated_lncRNA	47751523	48052128	+	NM_001009479.1	493773	NPPC	1012	232661648	-	-300606	antisense
chr2	XR_001433997.1	105607546	LOC105607546	Annotated_lncRNA	47751523	48052128	+	XM_012120153.1	101122499	STX17	47579065	47658002	-	93520	upstream
chr2	XR_001433997.1	105607546	LOC105607546	Annotated_lncRNA	47751523	48052128	+	XM_015093126.1	101123268	LOC101123268	48075099	48079334	+	22970	upstream
chr2	XR_001433997.1	105607546	LOC105607546	Annotated_lncRNA	47751523	48052128	+	XM_012120268.1	101122759	NR4A3	47692936	47729300	-	22222	upstream
chr16	XR_001435848.1	105602628	LOC105602628	Annotated_lncRNA	62578416	62583855	-	XM_012097162.2	101105688	2019-03-06	62645660	62720291	-	61804	downstream
chr16	XR_001435848.1	105602628	LOC105602628	Annotated_lncRNA	62578416	62583855	-	XM_015101342.1	101105688	2019-03-06	62645660	62720877	-	61804	downstream
chr16	XR_001435848.1	105602628	LOC105602628	Annotated_lncRNA	62578416	62583855	-	XM_015101197.1	101105441	ANKRD33B	62429750	62537614	-	40801	upstream
chr16	XR_001435848.1	105602628	LOC105602628	Annotated_lncRNA	62578416	62583855	-	XM_004017084.2	101121548	ROPN1L	62621261	62640884	-	37405	downstream
chr18	XR_001022217.1	105603195	LOC105603195	Annotated_lncRNA	48125706	48170264	+	XM_012098851.2	101102181	CTAGE5	48004338	48099756	+	25949	downstream
chr18	XR_001022217.1	105603195	LOC105603195	Annotated_lncRNA	48125706	48170264	+	XM_012098847.2	101102181	CTAGE5	48004338	48099756	+	25949	downstream
chr18	XR_001022217.1	105603195	LOC105603195	Annotated_lncRNA	48125706	48170264	+	XM_012098850.2	101102181	CTAGE5	48004337	48099756	+	25949	downstream
chr18	XR_001022217.1	105603195	LOC105603195	Annotated_lncRNA	48125706	48170264	+	XM_012098854.2	101102181	CTAGE5	48041706	48099756	+	25949	downstream
chr18	XR_001022217.1	105603195	LOC105603195	Annotated_lncRNA	48125706	48170264	+	XM_015102014.1	101102181	CTAGE5	48028662	48099756	+	25949	downstream
chr18	XR_001022217.1	105603195	LOC105603195	Annotated_lncRNA	48125706	48170264	+	XM_012098848.2	101102181	CTAGE5	48004338	48099756	+	25949	downstream
chr18	XR_001022217.1	105603195	LOC105603195	Annotated_lncRNA	48125706	48170264	+	XM_004017912.3	101102181	CTAGE5	48041706	48099756	+	25949	downstream
chr18	XR_001022217.1	105603195	LOC105603195	Annotated_lncRNA	48125706	48170264	+	XM_015102015.1	101106799	FBXO33	48105874	48125667	-	38	upstream
chr18	XR_001022217.1	105603195	LOC105603195	Annotated_lncRNA	48125706	48170264	+	XM_012098857.2	101102181	CTAGE5	48026812	48099756	+	25949	downstream
chr18	XR_001022217.1	105603195	LOC105603195	Annotated_lncRNA	48125706	48170264	+	XM_012098849.2	101102181	CTAGE5	48004338	48099756	+	25949	downstream
chr18	XR_001022217.1	105603195	LOC105603195	Annotated_lncRNA	48125706	48170264	+	XM_012098856.1	101102181	CTAGE5	48041767	48099756	+	25949	downstream
chr18	XR_001022217.1	105603195	LOC105603195	Annotated_lncRNA	48125706	48170264	+	XM_012098853.2	101102181	CTAGE5	48025978	48099756	+	25949	downstream
chr18	XR_001022217.1	105603195	LOC105603195	Annotated_lncRNA	48125706	48170264	+	XM_012098852.2	101102181	CTAGE5	48027822	48099756	+	25949	downstream
chr18	XR_001022217.1	105603195	LOC105603195	Annotated_lncRNA	48125706	48170264	+	XM_015102013.1	101102181	CTAGE5	48004332	48070019	+	55686	downstream
chr18	XR_001022217.1	105603195	LOC105603195	Annotated_lncRNA	48125706	48170264	+	XM_012098855.2	101102181	CTAGE5	48026812	48099756	+	25949	downstream
chr18	XR_001022217.1	105603195	LOC105603195	Annotated_lncRNA	48125706	48170264	+	XM_012098858.2	101102181	CTAGE5	48041706	48099756	+	25949	downstream
chr15	LNC_003739	XLOC_102140	--	Novel_lncRNA	78671143	78679216	+	XM_004016821.3	101106460	LOC101106460	78693039	78693983	-	13822	downstream
chr15	LNC_003739	XLOC_102140	--	Novel_lncRNA	78671143	78679216	+	XM_004016820.3	101105947	LOC101105947	78672165	78673157	-	-993	antisense
chr15	LNC_003739	XLOC_102140	--	Novel_lncRNA	78671143	78679216	+	XM_012096661.2	101106967	LOC101106967	78706328	78708530	-	27111	downstream
chr15	LNC_003739	XLOC_102140	--	Novel_lncRNA	78671143	78679216	+	XM_004016491.3	101107385	LOC101107385	78722855	78723793	-	43638	downstream
chr15	LNC_003739	XLOC_102140	--	Novel_lncRNA	78671143	78679216	+	XM_004016818.3	101104934	LOC101104934	78617338	78625204	-	45938	upstream
chr15	LNC_003739	XLOC_102140	--	Novel_lncRNA	78671143	78679216	+	XM_004016819.2	101105687	LOC101105687	78660048	78660995	-	10147	upstream
chr15	LNC_003739	XLOC_102140	--	Novel_lncRNA	78671143	78679216	+	XM_004016823.3	101107222	LOC101107222	78739294	78740238	+	60077	upstream
chr15	LNC_003738	XLOC_102083	--	Novel_lncRNA	78416985	78453524	+	XM_015100866.1	101107133	LOC101107133	78374030	78375707	-	41277	upstream
chr15	LNC_003738	XLOC_102083	--	Novel_lncRNA	78416985	78453524	+	XM_004016816.3	101103181	LOC101103181	78468322	78469552	+	14797	upstream
chr15	LNC_003738	XLOC_102083	--	Novel_lncRNA	78416985	78453524	+	XM_012096460.2	101103423	LOC101103423	78493272	78495186	-	39747	downstream
chr15	LNC_003738	XLOC_102083	--	Novel_lncRNA	78416985	78453524	+	XM_004016817.3	101103671	LOC101103671	78542212	78543312	-	88687	downstream
chr15	LNC_003738	XLOC_102083	--	Novel_lncRNA	78416985	78453524	+	XM_015100867.1	101102929	LOC101102929	78403062	78405360	+	11624	downstream
chr15	LNC_003731	XLOC_101810	--	Novel_lncRNA	75432800	75446744	+	XM_015101154.1	101120016	RAPSN	75386547	75400261	-	32538	upstream
chr15	LNC_003731	XLOC_101810	--	Novel_lncRNA	75432800	75446744	+	XM_015101155.1	101118301	CELF1	75414843	75444112	-	-11313	antisense
chr15	LNC_003731	XLOC_101810	--	Novel_lncRNA	75432800	75446744	+	XM_012096635.2	101120272	PTPMT1	75496186	75501959	+	49441	upstream
chr15	LNC_003731	XLOC_101810	--	Novel_lncRNA	75432800	75446744	+	XM_015101156.1	101118301	CELF1	75414843	75444237	-	-11438	antisense
chr15	LNC_003731	XLOC_101810	--	Novel_lncRNA	75432800	75446744	+	XM_015101158.1	101118301	CELF1	75414843	75444112	-	-11313	antisense
chr15	LNC_003731	XLOC_101810	--	Novel_lncRNA	75432800	75446744	+	XM_015101157.1	101118301	CELF1	75414843	75444111	-	-11312	antisense
chr15	LNC_003731	XLOC_101810	--	Novel_lncRNA	75432800	75446744	+	XM_015101159.1	101118301	CELF1	75414843	75441388	-	-8589	antisense
chr15	LNC_003731	XLOC_101810	--	Novel_lncRNA	75432800	75446744	+	NM_001163599.1	100302551	SLC39A13	75364964	75370673	+	62126	downstream
chr15	LNC_003731	XLOC_101810	--	Novel_lncRNA	75432800	75446744	+	XM_012096398.2	101118301	CELF1	75414843	75444195	-	-11396	antisense
chr15	LNC_003731	XLOC_101810	--	Novel_lncRNA	75432800	75446744	+	XM_004016460.3	101119248	FAM180B	75513126	75516408	+	66381	upstream
chr15	LNC_003731	XLOC_101810	--	Novel_lncRNA	75432800	75446744	+	XM_012096401.2	101118301	CELF1	75414843	75444111	-	-11312	antisense
chr15	LNC_003731	XLOC_101810	--	Novel_lncRNA	75432800	75446744	+	XM_012096395.2	101118301	CELF1	75414843	75444111	-	-11312	antisense
chr15	LNC_003731	XLOC_101810	--	Novel_lncRNA	75432800	75446744	+	XR_001020998.2	101119248	FAM180B	75513126	75517008	+	66381	upstream
chr15	LNC_003731	XLOC_101810	--	Novel_lncRNA	75432800	75446744	+	XM_012096396.2	101118301	CELF1	75414843	75444113	-	-11314	antisense
chr15	LNC_003731	XLOC_101810	--	Novel_lncRNA	75432800	75446744	+	XM_004016454.3	101117873	PSMC3	75373438	75379302	-	53497	upstream
chr15	LNC_003731	XLOC_101810	--	Novel_lncRNA	75432800	75446744	+	XM_015100719.1	100302551	SLC39A13	75363315	75370729	+	62070	downstream
chr15	LNC_003731	XLOC_101810	--	Novel_lncRNA	75432800	75446744	+	XM_012096394.2	101118301	CELF1	75414843	75444112	-	-11313	antisense
chr15	LNC_003731	XLOC_101810	--	Novel_lncRNA	75432800	75446744	+	XM_012096408.2	101119669	MTCH2	75538319	75555613	-	91574	downstream
chr15	LNC_003731	XLOC_101810	--	Novel_lncRNA	75432800	75446744	+	XM_004016456.3	101118557	KBTBD4	75502302	75508139	-	55557	downstream
chr15	LNC_003731	XLOC_101810	--	Novel_lncRNA	75432800	75446744	+	XM_004016457.3	101118557	KBTBD4	75502302	75507088	-	55557	downstream
chr15	LNC_003731	XLOC_101810	--	Novel_lncRNA	75432800	75446744	+	XM_012096406.2	101118557	KBTBD4	75502302	75506778	-	55557	downstream
chr15	LNC_003731	XLOC_101810	--	Novel_lncRNA	75432800	75446744	+	XM_004016458.3	101118985	NDUFS3	75508170	75512981	+	61425	upstream
chr15	LNC_003731	XLOC_101810	--	Novel_lncRNA	75432800	75446744	+	XM_012096407.1	101119248	FAM180B	75514079	75516408	+	67334	upstream
chr15	LNC_003731	XLOC_101810	--	Novel_lncRNA	75432800	75446744	+	XM_012096404.1	101118557	KBTBD4	75502302	75506939	-	55557	downstream
chr15	LNC_003731	XLOC_101810	--	Novel_lncRNA	75432800	75446744	+	XM_015101160.1	101118301	CELF1	75414843	75441388	-	-8589	antisense
chr15	LNC_003731	XLOC_101810	--	Novel_lncRNA	75432800	75446744	+	XM_012096405.2	101118557	KBTBD4	75502302	75507099	-	55557	downstream
chr15	LNC_003731	XLOC_101810	--	Novel_lncRNA	75432800	75446744	+	XM_015100818.1	106991627	LOC106991627	75341317	75352610	+	80189	downstream
chr15	LNC_003731	XLOC_101810	--	Novel_lncRNA	75432800	75446744	+	XM_015100819.1	106991628	C1QTNF4	75515928	75517959	-	69183	downstream
chr15	LNC_003731	XLOC_101810	--	Novel_lncRNA	75432800	75446744	+	XM_012096400.2	101118301	CELF1	75414843	75444112	-	-11313	antisense
chr15	LNC_003731	XLOC_101810	--	Novel_lncRNA	75432800	75446744	+	XM_015101153.1	101119756	SPI1	75323428	75338482	-	94317	upstream
chr15	LNC_003731	XLOC_101810	--	Novel_lncRNA	75432800	75446744	+	XM_012096403.1	101118301	CELF1	75414843	75475818	-	-13945	antisense
chr15	LNC_003730	XLOC_101803	--	Novel_lncRNA	75305699	75305988	+	XM_015101151.1	101116087	PACSIN3	75198616	75207942	-	97756	upstream
chr15	LNC_003730	XLOC_101803	--	Novel_lncRNA	75305699	75305988	+	XM_012096361.2	101116344	DDB2	75220780	75240925	+	64773	downstream
chr15	LNC_003730	XLOC_101803	--	Novel_lncRNA	75305699	75305988	+	XM_004016454.3	101117873	PSMC3	75373438	75379302	-	67449	downstream
chr15	LNC_003730	XLOC_101803	--	Novel_lncRNA	75305699	75305988	+	XM_004016447.3	101116344	DDB2	75220770	75241501	+	64197	downstream
chr15	LNC_003730	XLOC_101803	--	Novel_lncRNA	75305699	75305988	+	XM_015100719.1	100302551	SLC39A13	75363315	75370729	+	57326	upstream
chr15	LNC_003730	XLOC_101803	--	Novel_lncRNA	75305699	75305988	+	XM_012096632.1	101119505	MYBPC3	75304260	75322007	-	-290	antisense
chr15	LNC_003730	XLOC_101803	--	Novel_lncRNA	75305699	75305988	+	XM_012096364.2	101116344	DDB2	75222637	75240925	+	64773	downstream
chr15	LNC_003730	XLOC_101803	--	Novel_lncRNA	75305699	75305988	+	XM_012096378.2	101117276	MADD	75263374	75300364	+	5334	downstream
chr15	LNC_003730	XLOC_101803	--	Novel_lncRNA	75305699	75305988	+	XM_012096371.2	101116762	NR1H3	75254619	75261445	+	44253	downstream
chr15	LNC_003730	XLOC_101803	--	Novel_lncRNA	75305699	75305988	+	XM_012096370.2	101116762	NR1H3	75254619	75261170	+	44528	downstream
chr15	LNC_003730	XLOC_101803	--	Novel_lncRNA	75305699	75305988	+	XM_012096367.2	101116762	NR1H3	75254619	75261222	+	44476	downstream
chr15	LNC_003730	XLOC_101803	--	Novel_lncRNA	75305699	75305988	+	XM_015101152.1	101116087	PACSIN3	75198616	75207710	-	97988	upstream
chr15	LNC_003730	XLOC_101803	--	Novel_lncRNA	75305699	75305988	+	XM_015101154.1	101120016	RAPSN	75386547	75400261	-	80558	downstream
chr15	LNC_003730	XLOC_101803	--	Novel_lncRNA	75305699	75305988	+	NM_001163599.1	100302551	SLC39A13	75364964	75370673	+	58975	upstream
chr15	LNC_003730	XLOC_101803	--	Novel_lncRNA	75305699	75305988	+	XM_012096363.2	101116344	DDB2	75222637	75240925	+	64773	downstream
chr15	LNC_003730	XLOC_101803	--	Novel_lncRNA	75305699	75305988	+	XM_012096366.2	101116344	DDB2	75220756	75241508	+	64190	downstream
chr15	LNC_003730	XLOC_101803	--	Novel_lncRNA	75305699	75305988	+	XM_015101153.1	101119756	SPI1	75323428	75338482	-	17439	downstream
chr15	LNC_003730	XLOC_101803	--	Novel_lncRNA	75305699	75305988	+	XM_012096362.2	101116344	DDB2	75220774	75241508	+	64190	downstream
chr15	LNC_003730	XLOC_101803	--	Novel_lncRNA	75305699	75305988	+	XM_015101150.1	101116087	PACSIN3	75198616	75207716	-	97982	upstream
chr15	LNC_003730	XLOC_101803	--	Novel_lncRNA	75305699	75305988	+	XM_015100818.1	106991627	LOC106991627	75341317	75352610	+	35328	upstream
chr15	LNC_003730	XLOC_101803	--	Novel_lncRNA	75305699	75305988	+	XM_004016450.3	101117016	ACP2	75241399	75248636	-	57062	upstream
chr15	LNC_003733	XLOC_101997	--	Novel_lncRNA	77508306	77511994	+	XM_015100826.1	101119419	APLNR	77567409	77569414	-	55414	downstream
chr15	LNC_003732	XLOC_101975	--	Novel_lncRNA	77279671	77291151	+	XM_004016800.3	101118639	LOC101118639	77335943	77336912	+	44791	upstream
chr15	LNC_003732	XLOC_101975	--	Novel_lncRNA	77279671	77291151	+	XM_012096442.2	105601922	LOC105601922	77293360	77295284	+	2208	upstream
chr15	LNC_003732	XLOC_101975	--	Novel_lncRNA	77279671	77291151	+	XM_004016797.3	101117362	LOC101117362	77225509	77226465	+	53205	downstream
chr15	LNC_003732	XLOC_101975	--	Novel_lncRNA	77279671	77291151	+	XM_004016796.3	101116861	LOC101116861	77190446	77191916	+	87754	downstream
chr15	LNC_003732	XLOC_101975	--	Novel_lncRNA	77279671	77291151	+	XM_004016801.3	101118898	LOC101118898	77350914	77352460	+	59762	upstream
chr15	LNC_003732	XLOC_101975	--	Novel_lncRNA	77279671	77291151	+	XM_012096646.2	101118132	LOC101118132	77313620	77314567	+	22468	upstream
chr15	LNC_003732	XLOC_101975	--	Novel_lncRNA	77279671	77291151	+	XM_015100825.1	101119160	LOC101119160	77366420	77367361	+	75268	upstream
chr15	LNC_003732	XLOC_101975	--	Novel_lncRNA	77279671	77291151	+	XM_012096440.2	101117106	LOC101117106	77198610	77199190	-	80480	upstream
chr15	LNC_003732	XLOC_101975	--	Novel_lncRNA	77279671	77291151	+	XM_015100824.1	101118383	LOC101118383	77318936	77321574	+	27784	upstream
chr15	LNC_003732	XLOC_101975	--	Novel_lncRNA	77279671	77291151	+	XM_012096441.2	101117875	LOC101117875	77259064	77265077	+	14593	downstream
chr15	LNC_003732	XLOC_101975	--	Novel_lncRNA	77279671	77291151	+	XM_015100823.1	106991629	LOC106991629	77228066	77245988	+	33682	downstream
chr15	LNC_003735	XLOC_101997	--	Novel_lncRNA	77508306	77511994	+	XM_015100826.1	101119419	APLNR	77567409	77569414	-	55414	downstream
chr15	LNC_003734	XLOC_101997	--	Novel_lncRNA	77508306	77511994	+	XM_015100826.1	101119419	APLNR	77567409	77569414	-	55414	downstream
chr15	LNC_003737	XLOC_102068	--	Novel_lncRNA	78394646	78400480	+	XM_015100866.1	101107133	LOC101107133	78374030	78375707	-	18938	upstream
chr15	LNC_003737	XLOC_102068	--	Novel_lncRNA	78394646	78400480	+	XM_004016816.3	101103181	LOC101103181	78468322	78469552	+	67841	upstream
chr15	LNC_003737	XLOC_102068	--	Novel_lncRNA	78394646	78400480	+	XM_012096460.2	101103423	LOC101103423	78493272	78495186	-	92791	downstream
chr15	LNC_003737	XLOC_102068	--	Novel_lncRNA	78394646	78400480	+	XM_015100867.1	101102929	LOC101102929	78403062	78405360	+	2581	upstream
chr15	LNC_003736	XLOC_102019	--	Novel_lncRNA	77759864	77760374	+	XM_004016481.3	101105022	LOC101105022	77731908	77739613	-	20250	upstream
chr15	LNC_003736	XLOC_102019	--	Novel_lncRNA	77759864	77760374	+	XM_015100829.1	105611415	RTN4RL2	77816110	77825251	+	55735	upstream
chr15	LNC_003736	XLOC_102019	--	Novel_lncRNA	77759864	77760374	+	XM_015101165.1	101104779	P2RX3	77658982	77694083	+	65780	downstream
chr15	LNC_003736	XLOC_102019	--	Novel_lncRNA	77759864	77760374	+	XM_015100828.1	101119933	LOC101119933	77699373	77708234	-	51629	upstream
chr15	LNC_003736	XLOC_102019	--	Novel_lncRNA	77759864	77760374	+	XM_015101169.1	101105524	SLC43A3	77764087	77783254	-	3712	downstream
chr15	LNC_003736	XLOC_102019	--	Novel_lncRNA	77759864	77760374	+	XM_012096445.2	101105524	SLC43A3	77764087	77794107	-	3712	downstream
chr15	LNC_003736	XLOC_102019	--	Novel_lncRNA	77759864	77760374	+	XM_015101168.1	101105524	SLC43A3	77764087	77793308	-	3712	downstream
chr15	LNC_003736	XLOC_102019	--	Novel_lncRNA	77759864	77760374	+	XM_015101170.1	101105524	SLC43A3	77764087	77783254	-	3712	downstream
chr15	LNC_003736	XLOC_102019	--	Novel_lncRNA	77759864	77760374	+	XM_015101171.1	101120439	SLC43A1	77836481	77852879	-	76106	downstream
chr15	LNC_003736	XLOC_102019	--	Novel_lncRNA	77759864	77760374	+	XM_012096444.2	101105022	LOC101105022	77731908	77739501	-	20362	upstream
chr15	LNC_003736	XLOC_102019	--	Novel_lncRNA	77759864	77760374	+	XM_015101167.1	101105524	SLC43A3	77764087	77794107	-	3712	downstream
chr15	LNC_003736	XLOC_102019	--	Novel_lncRNA	77759864	77760374	+	XM_012096446.2	101105524	SLC43A3	77764087	77794107	-	3712	downstream
chr15	LNC_003736	XLOC_102019	--	Novel_lncRNA	77759864	77760374	+	XM_015101166.1	101105274	LOC101105274	77716562	77722885	-	36978	upstream
chr14	XR_001435743.1	101122720	LOC101122720	Annotated_lncRNA	53015034	53018055	+	XM_004015332.3	101117354	ARHGAP35	52940363	53013842	+	1191	downstream
chr14	XR_001435743.1	101122720	LOC101122720	Annotated_lncRNA	53015034	53018055	+	XM_012190579.2	101117867	SAE1	53102474	53179660	+	84418	upstream
chr14	XR_001435743.1	101122720	LOC101122720	Annotated_lncRNA	53015034	53018055	+	XM_015100253.1	101123230	ZC3H4	53067641	53102073	-	49585	downstream
chr14	XR_001435743.1	101122720	LOC101122720	Annotated_lncRNA	53015034	53018055	+	XM_015100616.1	101117609	NPAS1	53033177	53049940	+	15121	upstream
chr19	LNC_005174	XLOC_145827	--	Novel_lncRNA	53987744	53989734	-	XM_012100192.2	101105034	CDCP1	54028791	54061444	+	39056	upstream
chr19	LNC_005174	XLOC_145827	--	Novel_lncRNA	53987744	53989734	-	XM_004018522.2	101120024	CLEC3B	54078045	54084126	-	88310	downstream
chr19	LNC_005174	XLOC_145827	--	Novel_lncRNA	53987744	53989734	-	XM_012100191.2	101119765	LOC101119765	54005827	54011040	+	16092	upstream
chr24	LNC_007296	XLOC_212563	--	Novel_lncRNA	38671668	38674828	+	XM_015104259.1	101108186	FSCN1	38587583	38597251	-	74416	upstream
chr24	LNC_007296	XLOC_212563	--	Novel_lncRNA	38671668	38674828	+	XM_004021061.3	101117640	RNF216	38456119	38573833	+	97834	downstream
chr24	LNC_007296	XLOC_212563	--	Novel_lncRNA	38671668	38674828	+	XM_015103946.1	101108714	TNRC18	38741190	38798744	+	66361	upstream
chr24	LNC_007296	XLOC_212563	--	Novel_lncRNA	38671668	38674828	+	XM_012104657.2	101108186	FSCN1	38587583	38597251	-	74416	upstream
chr24	LNC_007296	XLOC_212563	--	Novel_lncRNA	38671668	38674828	+	XM_015103945.1	101108448	FBXL18	38648422	38663107	+	8560	downstream
chr24	LNC_007296	XLOC_212563	--	Novel_lncRNA	38671668	38674828	+	XM_012104656.2	101117640	RNF216	38456119	38573833	+	97834	downstream
chr24	LNC_007296	XLOC_212563	--	Novel_lncRNA	38671668	38674828	+	XM_004021062.3	101117640	RNF216	38456119	38573833	+	97834	downstream
chr26	LNC_007745	XLOC_224261	--	Novel_lncRNA	13462416	13463775	+	XM_012105709.1	101108452	STOX2	13172373	13368770	+	93645	downstream
chr26	LNC_007745	XLOC_224261	--	Novel_lncRNA	13462416	13463775	+	XM_004021844.2	101108718	ENPP6	13415238	13498751	-	-1360	antisense
chr24	LNC_007294	XLOC_212562	--	Novel_lncRNA	38667907	38671356	+	XM_015104259.1	101108186	FSCN1	38587583	38597251	-	70655	upstream
chr24	LNC_007294	XLOC_212562	--	Novel_lncRNA	38667907	38671356	+	XM_004021061.3	101117640	RNF216	38456119	38573833	+	94073	downstream
chr24	LNC_007294	XLOC_212562	--	Novel_lncRNA	38667907	38671356	+	XM_015103946.1	101108714	TNRC18	38741190	38798744	+	69833	upstream
chr24	LNC_007294	XLOC_212562	--	Novel_lncRNA	38667907	38671356	+	XM_012104657.2	101108186	FSCN1	38587583	38597251	-	70655	upstream
chr24	LNC_007294	XLOC_212562	--	Novel_lncRNA	38667907	38671356	+	XM_015103945.1	101108448	FBXL18	38648422	38663107	+	4799	downstream
chr24	LNC_007294	XLOC_212562	--	Novel_lncRNA	38667907	38671356	+	XM_012104656.2	101117640	RNF216	38456119	38573833	+	94073	downstream
chr24	LNC_007294	XLOC_212562	--	Novel_lncRNA	38667907	38671356	+	XM_004021062.3	101117640	RNF216	38456119	38573833	+	94073	downstream
chr24	LNC_007295	XLOC_212563	--	Novel_lncRNA	38671668	38674828	+	XM_015104259.1	101108186	FSCN1	38587583	38597251	-	74416	upstream
chr24	LNC_007295	XLOC_212563	--	Novel_lncRNA	38671668	38674828	+	XM_004021061.3	101117640	RNF216	38456119	38573833	+	97834	downstream
chr24	LNC_007295	XLOC_212563	--	Novel_lncRNA	38671668	38674828	+	XM_015103946.1	101108714	TNRC18	38741190	38798744	+	66361	upstream
chr24	LNC_007295	XLOC_212563	--	Novel_lncRNA	38671668	38674828	+	XM_012104657.2	101108186	FSCN1	38587583	38597251	-	74416	upstream
chr24	LNC_007295	XLOC_212563	--	Novel_lncRNA	38671668	38674828	+	XM_015103945.1	101108448	FBXL18	38648422	38663107	+	8560	downstream
chr24	LNC_007295	XLOC_212563	--	Novel_lncRNA	38671668	38674828	+	XM_012104656.2	101117640	RNF216	38456119	38573833	+	97834	downstream
chr24	LNC_007295	XLOC_212563	--	Novel_lncRNA	38671668	38674828	+	XM_004021062.3	101117640	RNF216	38456119	38573833	+	97834	downstream
chr24	LNC_007292	XLOC_212541	--	Novel_lncRNA	38597529	38598807	+	XM_015104259.1	101108186	FSCN1	38587583	38597251	-	277	upstream
chr24	LNC_007292	XLOC_212541	--	Novel_lncRNA	38597529	38598807	+	XM_004021061.3	101117640	RNF216	38456119	38573833	+	23695	downstream
chr24	LNC_007292	XLOC_212541	--	Novel_lncRNA	38597529	38598807	+	XM_012104657.2	101108186	FSCN1	38587583	38597251	-	277	upstream
chr24	LNC_007292	XLOC_212541	--	Novel_lncRNA	38597529	38598807	+	XM_015103945.1	101108448	FBXL18	38648422	38663107	+	49614	upstream
chr24	LNC_007292	XLOC_212541	--	Novel_lncRNA	38597529	38598807	+	XM_012104656.2	101117640	RNF216	38456119	38573833	+	23695	downstream
chr24	LNC_007292	XLOC_212541	--	Novel_lncRNA	38597529	38598807	+	XM_004021062.3	101117640	RNF216	38456119	38573833	+	23695	downstream
chr8	XR_001042224.1	105615891	LOC105615891	Annotated_lncRNA	54532271	54536286	+	XM_015097401.1	101117424	LAMA2	54315641	54842723	+	-4016	sense_overlapping
chr8	XR_001042224.1	105615891	LOC105615891	Annotated_lncRNA	54532271	54536286	+	XM_015097404.1	101117424	LAMA2	54315641	54842723	+	-4016	sense_overlapping
chr8	XR_001042224.1	105615891	LOC105615891	Annotated_lncRNA	54532271	54536286	+	XM_015097399.1	101117424	LAMA2	54315641	54842723	+	-4016	sense_overlapping
chr8	XR_001042224.1	105615891	LOC105615891	Annotated_lncRNA	54532271	54536286	+	XM_015097402.1	101117424	LAMA2	54315641	54842723	+	-4016	sense_overlapping
chr8	XR_001042224.1	105615891	LOC105615891	Annotated_lncRNA	54532271	54536286	+	XM_015097403.1	101117424	LAMA2	54315641	54842723	+	-4016	sense_overlapping
chr8	XR_001042224.1	105615891	LOC105615891	Annotated_lncRNA	54532271	54536286	+	XM_015097400.1	101117424	LAMA2	54315641	54842723	+	-4016	sense_overlapping
chr24	LNC_007290	XLOC_212501	--	Novel_lncRNA	38170062	38173891	+	XM_012104643.2	101116881	ZDHHC4	38252609	38261470	+	78717	upstream
chr24	LNC_007290	XLOC_212501	--	Novel_lncRNA	38170062	38173891	+	XM_004021058.2	101116881	ZDHHC4	38252608	38261470	+	78716	upstream
chr24	LNC_007290	XLOC_212501	--	Novel_lncRNA	38170062	38173891	+	XM_004021057.3	101116624	KDELR2	38171863	38188287	-	-2029	antisense
chr24	LNC_007290	XLOC_212501	--	Novel_lncRNA	38170062	38173891	+	XM_015103943.1	105610127	LOC105610127	38085769	38097824	-	72237	upstream
chr24	LNC_007290	XLOC_212501	--	Novel_lncRNA	38170062	38173891	+	XM_015103808.1	100101233	RAC1	38124993	38144606	+	25455	downstream
chr24	LNC_007290	XLOC_212501	--	Novel_lncRNA	38170062	38173891	+	XM_015103830.1	101106134	GRID2IP	38200753	38235514	-	26861	downstream
chr24	LNC_007290	XLOC_212501	--	Novel_lncRNA	38170062	38173891	+	XM_012104644.1	101116881	ZDHHC4	38252608	38261470	+	78716	upstream
chr24	LNC_007290	XLOC_212501	--	Novel_lncRNA	38170062	38173891	+	XM_012104645.1	101116881	ZDHHC4	38253948	38261470	+	80056	upstream
chr24	LNC_007290	XLOC_212501	--	Novel_lncRNA	38170062	38173891	+	NM_001161856.1	100101233	RAC1	38124988	38143230	+	26831	downstream
chr24	LNC_007290	XLOC_212501	--	Novel_lncRNA	38170062	38173891	+	XM_015103820.1	101105875	DAGLB	38146843	38168802	-	1259	upstream
chr24	LNC_007290	XLOC_212501	--	Novel_lncRNA	38170062	38173891	+	XM_015103821.1	101106388	C24H7orf26	38262873	38274041	+	88981	upstream
chr24	LNC_007290	XLOC_212501	--	Novel_lncRNA	38170062	38173891	+	XM_015103819.1	101105875	DAGLB	38146843	38168883	-	1178	upstream
chr26	LNC_007743	XLOC_224224	--	Novel_lncRNA	13084195	13086250	+	XM_012105709.1	101108452	STOX2	13172373	13368770	+	86122	upstream
chr26	LNC_007743	XLOC_224224	--	Novel_lncRNA	13084195	13086250	+	XM_015104557.1	101108190	CDKN2AIP	12984050	12986490	+	97704	downstream
chr26	LNC_007743	XLOC_224224	--	Novel_lncRNA	13084195	13086250	+	XM_015104558.1	101109330	RWDD4	13082801	13092304	-	-2056	antisense
chr26	LNC_007743	XLOC_224224	--	Novel_lncRNA	13084195	13086250	+	XM_015104556.1	101108190	CDKN2AIP	12984095	12988469	+	95725	downstream
chr26	LNC_007743	XLOC_224224	--	Novel_lncRNA	13084195	13086250	+	XM_004021687.3	101108806	ING2	13018775	13026064	+	58130	downstream
chr26	LNC_007743	XLOC_224224	--	Novel_lncRNA	13084195	13086250	+	XM_004021689.3	101109589	TRAPPC11	13092409	13129475	+	6158	upstream
chr26	LNC_007743	XLOC_224224	--	Novel_lncRNA	13084195	13086250	+	XM_004021688.3	101109330	RWDD4	13082801	13092298	-	-2056	antisense
chr26	LNC_007748	XLOC_224339	--	Novel_lncRNA	14427879	14431320	+	XM_012105755.2	101114586	LOC101114586	14506295	14716556	-	74974	downstream
chr26	LNC_007748	XLOC_224339	--	Novel_lncRNA	14427879	14431320	+	XM_012105736.2	101112024	SNX25	14245347	14336731	+	91147	downstream
chr26	LNC_007748	XLOC_224339	--	Novel_lncRNA	14427879	14431320	+	XM_012105754.1	101114586	LOC101114586	14506295	14651999	-	74974	downstream
chr26	LNC_007748	XLOC_224339	--	Novel_lncRNA	14427879	14431320	+	XM_012105759.2	101114586	LOC101114586	14506295	14716552	-	74974	downstream
chr26	LNC_007748	XLOC_224339	--	Novel_lncRNA	14427879	14431320	+	XM_004021703.3	101113197	C26H4orf47	14390553	14406397	+	21481	downstream
chr26	LNC_007748	XLOC_224339	--	Novel_lncRNA	14427879	14431320	+	XM_012105732.2	101112284	LRP2BP	14334981	14363701	-	64177	upstream
chr26	LNC_007748	XLOC_224339	--	Novel_lncRNA	14427879	14431320	+	XM_004021715.3	101114586	LOC101114586	14506295	14651984	-	74974	downstream
chr26	LNC_007748	XLOC_224339	--	Novel_lncRNA	14427879	14431320	+	XM_012105735.2	101112024	SNX25	14245347	14336731	+	91147	downstream
chr26	LNC_007748	XLOC_224339	--	Novel_lncRNA	14427879	14431320	+	XM_004021714.3	101114586	LOC101114586	14506295	14582976	-	74974	downstream
chr26	LNC_007748	XLOC_224339	--	Novel_lncRNA	14427879	14431320	+	XM_012105753.1	101114586	LOC101114586	14506295	14651999	-	74974	downstream
chr26	LNC_007748	XLOC_224339	--	Novel_lncRNA	14427879	14431320	+	XM_004021700.2	101112538	UFSP2	14371512	14390421	-	37457	upstream
chr26	LNC_007748	XLOC_224339	--	Novel_lncRNA	14427879	14431320	+	XM_012105743.1	105605155	LOC105605155	14519194	14530703	-	87873	downstream
chr26	LNC_007748	XLOC_224339	--	Novel_lncRNA	14427879	14431320	+	XM_012105750.2	101114586	LOC101114586	14506295	14716556	-	74974	downstream
chr26	LNC_007748	XLOC_224339	--	Novel_lncRNA	14427879	14431320	+	XM_012105773.2	101114586	LOC101114586	14506295	14651985	-	74974	downstream
chr26	LNC_007748	XLOC_224339	--	Novel_lncRNA	14427879	14431320	+	XM_012105772.2	101114586	LOC101114586	14506295	14651986	-	74974	downstream
chr26	LNC_007748	XLOC_224339	--	Novel_lncRNA	14427879	14431320	+	XM_012105758.2	101114586	LOC101114586	14506295	14716552	-	74974	downstream
chr26	LNC_007748	XLOC_224339	--	Novel_lncRNA	14427879	14431320	+	XM_012105771.2	101114586	LOC101114586	14506295	14651990	-	74974	downstream
chr26	LNC_007748	XLOC_224339	--	Novel_lncRNA	14427879	14431320	+	XM_012105778.2	101114586	LOC101114586	14506295	14651983	-	74974	downstream
chr26	LNC_007748	XLOC_224339	--	Novel_lncRNA	14427879	14431320	+	XM_012105766.2	101114586	LOC101114586	14506295	14716552	-	74974	downstream
chr26	LNC_007748	XLOC_224339	--	Novel_lncRNA	14427879	14431320	+	XM_012105770.2	101114586	LOC101114586	14506295	14716552	-	74974	downstream
chr26	LNC_007748	XLOC_224339	--	Novel_lncRNA	14427879	14431320	+	XM_004021698.3	101112024	SNX25	14245348	14336731	+	91147	downstream
chr26	LNC_007748	XLOC_224339	--	Novel_lncRNA	14427879	14431320	+	XM_012105741.2	101109769	CCDC110	14407478	14421790	-	6088	upstream
chr26	LNC_007748	XLOC_224339	--	Novel_lncRNA	14427879	14431320	+	XM_004021699.3	101112284	LRP2BP	14334981	14362505	-	65373	upstream
chr26	LNC_007748	XLOC_224339	--	Novel_lncRNA	14427879	14431320	+	XM_012105780.1	101114586	LOC101114586	14506295	14651999	-	74974	downstream
chr26	LNC_007748	XLOC_224339	--	Novel_lncRNA	14427879	14431320	+	XM_012105727.2	101112948	ANKRD37	14367444	14385958	+	41920	downstream
chr26	LNC_007748	XLOC_224339	--	Novel_lncRNA	14427879	14431320	+	XM_012105768.2	101114586	LOC101114586	14506295	14716552	-	74974	downstream
chr26	LNC_007748	XLOC_224339	--	Novel_lncRNA	14427879	14431320	+	XM_012105776.2	101114586	LOC101114586	14506295	14651980	-	74974	downstream
chr26	LNC_007748	XLOC_224339	--	Novel_lncRNA	14427879	14431320	+	XM_012105769.2	101114586	LOC101114586	14506295	14651991	-	74974	downstream
chr26	LNC_007748	XLOC_224339	--	Novel_lncRNA	14427879	14431320	+	XM_012105779.2	101114586	LOC101114586	14506295	14651974	-	74974	downstream
chr26	LNC_007748	XLOC_224339	--	Novel_lncRNA	14427879	14431320	+	XM_012105726.2	101113197	C26H4orf47	14389535	14406397	+	21481	downstream
chr26	LNC_007748	XLOC_224339	--	Novel_lncRNA	14427879	14431320	+	XM_012105767.2	101114586	LOC101114586	14506295	14716552	-	74974	downstream
chr26	LNC_007748	XLOC_224339	--	Novel_lncRNA	14427879	14431320	+	XM_012105748.2	101114586	LOC101114586	14506295	14716556	-	74974	downstream
chr26	LNC_007748	XLOC_224339	--	Novel_lncRNA	14427879	14431320	+	XM_015104566.1	101114586	LOC101114586	14506295	14651999	-	74974	downstream
chr26	LNC_007748	XLOC_224339	--	Novel_lncRNA	14427879	14431320	+	XM_012105749.2	101114586	LOC101114586	14506295	14716556	-	74974	downstream
chr26	LNC_007748	XLOC_224339	--	Novel_lncRNA	14427879	14431320	+	XM_012105746.1	101114586	LOC101114586	14506295	14651999	-	74974	downstream
chr26	LNC_007748	XLOC_224339	--	Novel_lncRNA	14427879	14431320	+	XM_012105760.2	101114586	LOC101114586	14506295	14716555	-	74974	downstream
chr26	LNC_007748	XLOC_224339	--	Novel_lncRNA	14427879	14431320	+	XM_012105747.1	101114586	LOC101114586	14506295	14651999	-	74974	downstream
chr26	LNC_007748	XLOC_224339	--	Novel_lncRNA	14427879	14431320	+	XM_012105761.2	101114586	LOC101114586	14506295	14651996	-	74974	downstream
chr26	LNC_007748	XLOC_224339	--	Novel_lncRNA	14427879	14431320	+	XM_012105765.2	101114586	LOC101114586	14506295	14716552	-	74974	downstream
chr26	LNC_007748	XLOC_224339	--	Novel_lncRNA	14427879	14431320	+	XM_012105764.2	101114586	LOC101114586	14506295	14651991	-	74974	downstream
chr26	LNC_007748	XLOC_224339	--	Novel_lncRNA	14427879	14431320	+	XM_012105757.2	101114586	LOC101114586	14506295	14716552	-	74974	downstream
chr26	LNC_007748	XLOC_224339	--	Novel_lncRNA	14427879	14431320	+	XM_012105762.2	101114586	LOC101114586	14506295	14716552	-	74974	downstream
chr26	LNC_007748	XLOC_224339	--	Novel_lncRNA	14427879	14431320	+	XM_012105744.1	101114586	LOC101114586	14506295	14651999	-	74974	downstream
chr26	LNC_007748	XLOC_224339	--	Novel_lncRNA	14427879	14431320	+	XM_012105775.2	101114586	LOC101114586	14506295	14716546	-	74974	downstream
chr26	LNC_007748	XLOC_224339	--	Novel_lncRNA	14427879	14431320	+	XM_004021708.3	101113652	PDLIM3	14429636	14458860	-	-1685	antisense
chr26	LNC_007748	XLOC_224339	--	Novel_lncRNA	14427879	14431320	+	XM_012105774.2	101114586	LOC101114586	14506295	14607093	-	74974	downstream
chr26	LNC_007748	XLOC_224339	--	Novel_lncRNA	14427879	14431320	+	XM_004021705.3	101113652	PDLIM3	14429636	14458860	-	-1685	antisense
chr26	LNC_007748	XLOC_224339	--	Novel_lncRNA	14427879	14431320	+	XM_012105734.2	101112024	SNX25	14224839	14336731	+	91147	downstream
chr26	LNC_007748	XLOC_224339	--	Novel_lncRNA	14427879	14431320	+	XM_012105751.2	101114586	LOC101114586	14506295	14716556	-	74974	downstream
chr26	LNC_007748	XLOC_224339	--	Novel_lncRNA	14427879	14431320	+	XM_012105763.2	101114586	LOC101114586	14506295	14716552	-	74974	downstream
chr26	LNC_007748	XLOC_224339	--	Novel_lncRNA	14427879	14431320	+	XM_012105728.2	101112948	ANKRD37	14367470	14371516	+	56362	downstream
chr26	LNC_007748	XLOC_224339	--	Novel_lncRNA	14427879	14431320	+	XM_004021706.3	101113652	PDLIM3	14429636	14458861	-	-1685	antisense
chr26	LNC_007748	XLOC_224339	--	Novel_lncRNA	14427879	14431320	+	XM_004021716.3	101114586	LOC101114586	14506295	14582988	-	74974	downstream
chr26	LNC_007748	XLOC_224339	--	Novel_lncRNA	14427879	14431320	+	XM_012105737.2	101112024	SNX25	14266368	14336731	+	91147	downstream
chr26	LNC_007748	XLOC_224339	--	Novel_lncRNA	14427879	14431320	+	XM_012105729.2	101112948	ANKRD37	14367467	14385958	+	41920	downstream
chr26	LNC_007749	XLOC_224339	--	Novel_lncRNA	14429864	14431320	+	XM_012105755.2	101114586	LOC101114586	14506295	14716556	-	74974	downstream
chr26	LNC_007749	XLOC_224339	--	Novel_lncRNA	14429864	14431320	+	XM_012105736.2	101112024	SNX25	14245347	14336731	+	93132	downstream
chr26	LNC_007749	XLOC_224339	--	Novel_lncRNA	14429864	14431320	+	XM_012105754.1	101114586	LOC101114586	14506295	14651999	-	74974	downstream
chr26	LNC_007749	XLOC_224339	--	Novel_lncRNA	14429864	14431320	+	XM_012105759.2	101114586	LOC101114586	14506295	14716552	-	74974	downstream
chr26	LNC_007749	XLOC_224339	--	Novel_lncRNA	14429864	14431320	+	XM_004021703.3	101113197	C26H4orf47	14390553	14406397	+	23466	downstream
chr26	LNC_007749	XLOC_224339	--	Novel_lncRNA	14429864	14431320	+	XM_012105732.2	101112284	LRP2BP	14334981	14363701	-	66162	upstream
chr26	LNC_007749	XLOC_224339	--	Novel_lncRNA	14429864	14431320	+	XM_004021715.3	101114586	LOC101114586	14506295	14651984	-	74974	downstream
chr26	LNC_007749	XLOC_224339	--	Novel_lncRNA	14429864	14431320	+	XM_012105735.2	101112024	SNX25	14245347	14336731	+	93132	downstream
chr26	LNC_007749	XLOC_224339	--	Novel_lncRNA	14429864	14431320	+	XM_004021714.3	101114586	LOC101114586	14506295	14582976	-	74974	downstream
chr26	LNC_007749	XLOC_224339	--	Novel_lncRNA	14429864	14431320	+	XM_012105753.1	101114586	LOC101114586	14506295	14651999	-	74974	downstream
chr26	LNC_007749	XLOC_224339	--	Novel_lncRNA	14429864	14431320	+	XM_004021700.2	101112538	UFSP2	14371512	14390421	-	39442	upstream
chr26	LNC_007749	XLOC_224339	--	Novel_lncRNA	14429864	14431320	+	XM_012105743.1	105605155	LOC105605155	14519194	14530703	-	87873	downstream
chr26	LNC_007749	XLOC_224339	--	Novel_lncRNA	14429864	14431320	+	XM_012105750.2	101114586	LOC101114586	14506295	14716556	-	74974	downstream
chr26	LNC_007749	XLOC_224339	--	Novel_lncRNA	14429864	14431320	+	XM_012105773.2	101114586	LOC101114586	14506295	14651985	-	74974	downstream
chr26	LNC_007749	XLOC_224339	--	Novel_lncRNA	14429864	14431320	+	XM_012105772.2	101114586	LOC101114586	14506295	14651986	-	74974	downstream
chr26	LNC_007749	XLOC_224339	--	Novel_lncRNA	14429864	14431320	+	XM_012105758.2	101114586	LOC101114586	14506295	14716552	-	74974	downstream
chr26	LNC_007749	XLOC_224339	--	Novel_lncRNA	14429864	14431320	+	XM_012105771.2	101114586	LOC101114586	14506295	14651990	-	74974	downstream
chr26	LNC_007749	XLOC_224339	--	Novel_lncRNA	14429864	14431320	+	XM_012105778.2	101114586	LOC101114586	14506295	14651983	-	74974	downstream
chr26	LNC_007749	XLOC_224339	--	Novel_lncRNA	14429864	14431320	+	XM_012105766.2	101114586	LOC101114586	14506295	14716552	-	74974	downstream
chr26	LNC_007749	XLOC_224339	--	Novel_lncRNA	14429864	14431320	+	XM_012105770.2	101114586	LOC101114586	14506295	14716552	-	74974	downstream
chr26	LNC_007749	XLOC_224339	--	Novel_lncRNA	14429864	14431320	+	XM_004021698.3	101112024	SNX25	14245348	14336731	+	93132	downstream
chr26	LNC_007749	XLOC_224339	--	Novel_lncRNA	14429864	14431320	+	XM_012105741.2	101109769	CCDC110	14407478	14421790	-	8073	upstream
chr26	LNC_007749	XLOC_224339	--	Novel_lncRNA	14429864	14431320	+	XM_004021699.3	101112284	LRP2BP	14334981	14362505	-	67358	upstream
chr26	LNC_007749	XLOC_224339	--	Novel_lncRNA	14429864	14431320	+	XM_012105780.1	101114586	LOC101114586	14506295	14651999	-	74974	downstream
chr26	LNC_007749	XLOC_224339	--	Novel_lncRNA	14429864	14431320	+	XM_012105727.2	101112948	ANKRD37	14367444	14385958	+	43905	downstream
chr26	LNC_007749	XLOC_224339	--	Novel_lncRNA	14429864	14431320	+	XM_012105768.2	101114586	LOC101114586	14506295	14716552	-	74974	downstream
chr26	LNC_007749	XLOC_224339	--	Novel_lncRNA	14429864	14431320	+	XM_012105776.2	101114586	LOC101114586	14506295	14651980	-	74974	downstream
chr26	LNC_007749	XLOC_224339	--	Novel_lncRNA	14429864	14431320	+	XM_012105769.2	101114586	LOC101114586	14506295	14651991	-	74974	downstream
chr26	LNC_007749	XLOC_224339	--	Novel_lncRNA	14429864	14431320	+	XM_012105779.2	101114586	LOC101114586	14506295	14651974	-	74974	downstream
chr26	LNC_007749	XLOC_224339	--	Novel_lncRNA	14429864	14431320	+	XM_012105726.2	101113197	C26H4orf47	14389535	14406397	+	23466	downstream
chr26	LNC_007749	XLOC_224339	--	Novel_lncRNA	14429864	14431320	+	XM_012105767.2	101114586	LOC101114586	14506295	14716552	-	74974	downstream
chr26	LNC_007749	XLOC_224339	--	Novel_lncRNA	14429864	14431320	+	XM_012105748.2	101114586	LOC101114586	14506295	14716556	-	74974	downstream
chr26	LNC_007749	XLOC_224339	--	Novel_lncRNA	14429864	14431320	+	XM_015104566.1	101114586	LOC101114586	14506295	14651999	-	74974	downstream
chr26	LNC_007749	XLOC_224339	--	Novel_lncRNA	14429864	14431320	+	XM_012105749.2	101114586	LOC101114586	14506295	14716556	-	74974	downstream
chr26	LNC_007749	XLOC_224339	--	Novel_lncRNA	14429864	14431320	+	XM_012105746.1	101114586	LOC101114586	14506295	14651999	-	74974	downstream
chr26	LNC_007749	XLOC_224339	--	Novel_lncRNA	14429864	14431320	+	XM_012105760.2	101114586	LOC101114586	14506295	14716555	-	74974	downstream
chr26	LNC_007749	XLOC_224339	--	Novel_lncRNA	14429864	14431320	+	XM_012105747.1	101114586	LOC101114586	14506295	14651999	-	74974	downstream
chr26	LNC_007749	XLOC_224339	--	Novel_lncRNA	14429864	14431320	+	XM_012105761.2	101114586	LOC101114586	14506295	14651996	-	74974	downstream
chr26	LNC_007749	XLOC_224339	--	Novel_lncRNA	14429864	14431320	+	XM_012105765.2	101114586	LOC101114586	14506295	14716552	-	74974	downstream
chr26	LNC_007749	XLOC_224339	--	Novel_lncRNA	14429864	14431320	+	XM_012105764.2	101114586	LOC101114586	14506295	14651991	-	74974	downstream
chr26	LNC_007749	XLOC_224339	--	Novel_lncRNA	14429864	14431320	+	XM_012105757.2	101114586	LOC101114586	14506295	14716552	-	74974	downstream
chr26	LNC_007749	XLOC_224339	--	Novel_lncRNA	14429864	14431320	+	XM_012105762.2	101114586	LOC101114586	14506295	14716552	-	74974	downstream
chr26	LNC_007749	XLOC_224339	--	Novel_lncRNA	14429864	14431320	+	XM_012105744.1	101114586	LOC101114586	14506295	14651999	-	74974	downstream
chr26	LNC_007749	XLOC_224339	--	Novel_lncRNA	14429864	14431320	+	XM_012105775.2	101114586	LOC101114586	14506295	14716546	-	74974	downstream
chr26	LNC_007749	XLOC_224339	--	Novel_lncRNA	14429864	14431320	+	XM_004021708.3	101113652	PDLIM3	14429636	14458860	-	-1457	antisense
chr26	LNC_007749	XLOC_224339	--	Novel_lncRNA	14429864	14431320	+	XM_012105774.2	101114586	LOC101114586	14506295	14607093	-	74974	downstream
chr26	LNC_007749	XLOC_224339	--	Novel_lncRNA	14429864	14431320	+	XM_004021705.3	101113652	PDLIM3	14429636	14458860	-	-1457	antisense
chr26	LNC_007749	XLOC_224339	--	Novel_lncRNA	14429864	14431320	+	XM_012105734.2	101112024	SNX25	14224839	14336731	+	93132	downstream
chr26	LNC_007749	XLOC_224339	--	Novel_lncRNA	14429864	14431320	+	XM_012105751.2	101114586	LOC101114586	14506295	14716556	-	74974	downstream
chr26	LNC_007749	XLOC_224339	--	Novel_lncRNA	14429864	14431320	+	XM_012105763.2	101114586	LOC101114586	14506295	14716552	-	74974	downstream
chr26	LNC_007749	XLOC_224339	--	Novel_lncRNA	14429864	14431320	+	XM_012105728.2	101112948	ANKRD37	14367470	14371516	+	58347	downstream
chr26	LNC_007749	XLOC_224339	--	Novel_lncRNA	14429864	14431320	+	XM_004021706.3	101113652	PDLIM3	14429636	14458861	-	-1457	antisense
chr26	LNC_007749	XLOC_224339	--	Novel_lncRNA	14429864	14431320	+	XM_004021716.3	101114586	LOC101114586	14506295	14582988	-	74974	downstream
chr26	LNC_007749	XLOC_224339	--	Novel_lncRNA	14429864	14431320	+	XM_012105737.2	101112024	SNX25	14266368	14336731	+	93132	downstream
chr26	LNC_007749	XLOC_224339	--	Novel_lncRNA	14429864	14431320	+	XM_012105729.2	101112948	ANKRD37	14367467	14385958	+	43905	downstream
chr24	LNC_007298	XLOC_212613	--	Novel_lncRNA	38859567	38860277	+	XM_015104260.1	101109238	WIPI2	38864514	38887891	-	4236	downstream
chr24	LNC_007298	XLOC_212613	--	Novel_lncRNA	38859567	38860277	+	XM_015103946.1	101108714	TNRC18	38741190	38798744	+	60822	downstream
chr24	LNC_007298	XLOC_212613	--	Novel_lncRNA	38859567	38860277	+	XM_015103948.1	101109506	MMD2	38906400	38972036	+	46122	upstream
chr24	LNC_007298	XLOC_212613	--	Novel_lncRNA	38859567	38860277	+	XM_015103947.1	101108981	SLC29A4	38815839	38827792	-	31774	upstream
[truncated: 76,628 more rows]
