# Supplementary material for: Transcriptomic Changes of Photoperiodic Response in the Hypothalamus Were Identified in Ovariectomized and Estradiol-Treated Sheep
Source: Front Mol Biosci. 2022 Apr 11;9:848144. doi: 10.3389/fmolb.2022.848144 (PMC9036065; doi:10.3389/fmolb.2022.848144)
Supplement: Supplementary file 9 [file Table8.XLSX]

## Sheet: SP42 vs  LP42  Up
DE-lncRNA	Targets
XR_001435877.1	LOC101113531
XR_001433798.1	PIP5K1A
XR_001433798.1	FAM63A
XR_001433798.1	SETDB1
XR_001433798.1	CDC42SE1
XR_001433798.1	BNIPL
XR_001433798.1	GABPB2
XR_001433798.1	LOC101112865
XR_001433798.1	C1H1orf56
XR_001433798.1	TNFAIP8L2
XR_001433798.1	LYSMD1
XR_001433798.1	ANXA9
XR_001433798.1	CERS2
XR_001433798.1	PRUNE
XR_001433798.1	TMOD4
XR_001433798.1	SEMA6C
XR_001433798.1	VPS72
XR_001023464.2	ARHGAP32
XR_001023464.2	LOC101115663
XR_001023464.2	KCNJ5
XR_001024596.2	NDST2
XR_001024596.2	SYNPO2L
XR_001024596.2	USP54
XR_001024596.2	MYOZ1
XR_001024596.2	ZSWIM8
XR_001024596.2	SEC24C
XR_001024596.2	CHCHD1
XR_001024596.2	CAMK2G
XR_001024596.2	FUT11
XR_001023672.2	MORN4
XR_001023672.2	SFRP5
XR_001023672.2	MARVELD1
XR_001023672.2	ZFYVE27
XR_001023672.2	C22H10orf62
XR_001023672.2	PI4K2A
XR_001023672.2	AVPI1
XR_001023672.2	HOGA1
XR_001025558.1	GPT
XR_001025558.1	PPP1R16A
XR_001433797.1	PIP5K1A
XR_001433797.1	FAM63A
XR_001433797.1	SETDB1
XR_001433797.1	CDC42SE1
XR_001433797.1	BNIPL
XR_001433797.1	GABPB2
XR_001433797.1	LOC101112865
XR_001433797.1	C1H1orf56
XR_001433797.1	TNFAIP8L2
XR_001433797.1	LYSMD1
XR_001433797.1	ANXA9
XR_001433797.1	CERS2
XR_001433797.1	PRUNE
XR_001433797.1	TMOD4
XR_001433797.1	SEMA6C
XR_001433797.1	VPS72
XR_001020627.1	LOC101116597
XR_001020627.1	LOC101110699
XR_001020627.1	LOC105602036
XR_001020627.1	LOC101110440
XR_001020627.1	LOC101117358
XR_001020627.1	ZSCAN4
XR_001020627.1	LOC101110168
XR_001020627.1	LOC105602037
XR_001020627.1	LOC105601916
XR_001435782.1	ZBTB16
XR_001435782.1	LOC101111049
XR_001435315.1	B4GALNT2
XR_001435315.1	SNF8
XR_001435315.1	GIP
XR_001435315.1	IGF2BP1
XR_001435315.1	B4GALNT2
XR_001434165.1	SMARCAL1
XR_001434165.1	NPPC

## Sheet: SP42 vs  LP42  Down
DE-lncRNA	Targets
XR_001434242.1	PRRC2B
XR_001434242.1	UCK1
XR_001434242.1	POMT1
XR_001434242.1	RAPGEF1
LNC_000626	CAPN10
LNC_000626	KIF1A
LNC_000626	UGT1A4
LNC_000626	GPR35
LNC_000626	UGT1A9
LNC_000626	UGT1A3
LNC_000626	ANKMY1
LNC_000626	UGT1A1
LNC_000626	UGT1A6
LNC_002101	PIGW
LNC_002101	GGNBP2
LNC_002101	DHRS11
LNC_002101	MYO19
LNC_002101	MRM1
XR_173224.3	HAUS2
XR_173224.3	STARD9
XR_173224.3	SNAP23
XR_173224.3	ZNF106
XR_173224.3	LRRC57
XR_001434386.1	MYL6
XR_001434386.1	RNF41
XR_001434386.1	ZC3H10
XR_001434386.1	ANKRD52
XR_001434386.1	ERBB3
XR_001434386.1	LOC101111180
XR_001434386.1	SLC39A5
XR_001434386.1	ESYT1
XR_001434386.1	PA2G4
XR_001434386.1	MYL6B
XR_001434386.1	SMARCC2
XR_001434386.1	COQ10A
XR_001434386.1	CS
XR_001434386.1	NABP2
XR_001434386.1	CNPY2
XR_001043724.2	ST6GALNAC1
XR_001043724.2	CYGB
XR_001043724.2	ST6GALNAC2
XR_001043724.2	MXRA7
XR_001043724.2	LOC105601853
XR_001043724.2	AANAT
XR_001043724.2	LOC101104327
XR_001043724.2	RHBDF2
XR_001045234.2	PVRL2
XR_001045234.2	BCL3
XR_001045234.2	TOMM40
XR_001045234.2	LOC105608463
XR_001045234.2	CBLC
XR_001045234.2	APOC2
XR_001045234.2	BCAM
XR_001045234.2	APOE
XR_001045234.2	CLPTM1
XR_001045234.2	APOC4
XR_001045234.2	CEACAM16

## Sheet: SP42 vs SP_LP3  Up
DE-lncRNA	Targets
XR_001034881.2	RSG1
XR_001034881.2	ARHGEF19
XR_001034881.2	FBXO42
XR_001034881.2	LOC105611587
XR_001034881.2	EPHA2
LNC_001497	ATG3
LNC_001497	SLC35A5
LNC_001497	BTLA
LNC_001497	CCDC80
XR_001024063.2	ACAA2
XR_001024063.2	MYO5B
XR_001433797.1	PIP5K1A
XR_001433797.1	FAM63A
XR_001433797.1	SETDB1
XR_001433797.1	CDC42SE1
XR_001433797.1	BNIPL
XR_001433797.1	GABPB2
XR_001433797.1	LOC101112865
XR_001433797.1	C1H1orf56
XR_001433797.1	TNFAIP8L2
XR_001433797.1	LYSMD1
XR_001433797.1	ANXA9
XR_001433797.1	CERS2
XR_001433797.1	PRUNE
XR_001433797.1	TMOD4
XR_001433797.1	SEMA6C
XR_001433797.1	VPS72
XR_001434251.1	ODF2
XR_001434251.1	SLC27A4
XR_001434251.1	SPTAN1
XR_001434251.1	SWI5
XR_001434251.1	URM1
XR_001434251.1	GLE1
XR_001434251.1	CERCAM
XR_001434251.1	TRUB2
XR_001434251.1	COQ4
XR_001433798.1	PIP5K1A
XR_001433798.1	FAM63A
XR_001433798.1	SETDB1
XR_001433798.1	CDC42SE1
XR_001433798.1	BNIPL
XR_001433798.1	GABPB2
XR_001433798.1	LOC101112865
XR_001433798.1	C1H1orf56
XR_001433798.1	TNFAIP8L2
XR_001433798.1	LYSMD1
XR_001433798.1	ANXA9
XR_001433798.1	CERS2
XR_001433798.1	PRUNE
XR_001433798.1	TMOD4
XR_001433798.1	SEMA6C
XR_001433798.1	VPS72
XR_001025558.1	GPT
XR_001025558.1	PPP1R16A
XR_001043566.2	ARHGAP23
XR_001043566.2	MRPL45
XR_001043566.2	LOC106991424
XR_001043566.2	SOCS7
XR_001043566.2	GPR179
XR_001043566.2	SRCIN1
XR_001435338.1	EFCAB3
XR_001435338.1	TLK2
XR_001435338.1	METTL2A
XR_001435338.1	LOC106990151
XR_001434415.1	RBFOX2
XR_001434415.1	MB
XR_001434415.1	LOC101104568

## Sheet: SP42 vs SP_LP3  Down
DE-lncRNA	Targets
LNC_008720	APAF1
LNC_008720	TMPO
LNC_008720	SLC25A3
LNC_008720	IKBIP
XR_001435743.1	ARHGAP35
XR_001435743.1	SAE1
XR_001435743.1	ZC3H4
XR_001435743.1	NPAS1

## Sheet: SP42 vs SP_LP7  Up
DE-lncRNA	Targets
LNC_007993	PUM2
LNC_007993	RHOB
LNC_007993	LOC101107086
XR_001040620.2	CSNK1A1
XR_001040620.2	LOC101121259
XR_001040620.2	IL17B
XR_001040620.2	PCYOX1L
XR_001040620.2	ARHGEF37
XR_001040620.2	LOC101121514
LNC_006040	NPPC
LNC_006638	ATL3
LNC_006638	LOC106991822
LNC_006638	C21H11orf95
LNC_006638	C21H11orf84
LNC_006638	LOC101121302
LNC_006638	RTN3
LNC_006638	RCOR2
XR_001023464.2	ARHGAP32
XR_001023464.2	LOC101115663
XR_001023464.2	KCNJ5
LNC_008322	GRIN2B
LNC_008086	HAAO
LNC_008086	MTA3
LNC_008086	OXER1
XR_001435971.1	SMTN
XR_001435971.1	LOC101103427
XR_001435971.1	OSBP2
XR_001435971.1	INPP5J
XR_001435971.1	MORC2
XR_001040280.2	LOC101105712
XR_001040280.2	LOC101106484
XR_001040280.2	OTOS
XR_001040280.2	LOC101105206
XR_001040280.2	UGT1A4
XR_001040280.2	UGT1A9
XR_001040280.2	UGT1A3
XR_001040280.2	LOC105611997
XR_001040280.2	LOC101105463
XR_001040280.2	UGT1A1
XR_001040280.2	UGT1A6
XR_001434165.1	SMARCAL1
XR_001434165.1	NPPC
XR_001435746.1	PLEKHA4
XR_001435746.1	IZUMO1
XR_001435746.1	DHDH
XR_001435746.1	HSD17B14
XR_001435746.1	NUCB1
XR_001435746.1	BCAT2
XR_001435746.1	FGF21
XR_001435746.1	FUT1
XR_001435746.1	LOC105608435
XR_001435746.1	MAMSTR
XR_001435746.1	PPP1R15A
XR_001435746.1	TULP2
XR_001435746.1	RASIP1
XR_001435746.1	LOC101107465

## Sheet: SP42 vs SP_LP7  Down
DE-lncRNA	Targets
XR_001021848.1	ATP2A2
XR_001021848.1	IFT81
XR_001436947.1	LOC101116812
XR_001436947.1	GTPBP6
XR_001436947.1	PLCXD1
XR_001032342.2	NPPC
XR_001043352.2	PEX12
XR_001043352.2	SLFN11
XR_001043352.2	LOC101113607
XR_001043352.2	AP2B1
XR_001043352.2	SLFN14
XR_001435543.1	NNAT
XR_001435543.1	BLCAP
XR_001435543.1	SRC
XR_001436055.1	ABHD17C
XR_001436055.1	MESDC2
XR_001436055.1	CEMIP
LNC_009614	FKBP8
LNC_009614	TMEM59L
LNC_009614	ELL
LNC_009614	UBA52
LNC_009614	KLHL26
LNC_009614	ISYNA1
LNC_009614	CRLF1
LNC_009614	C5H19orf60
LNC_009614	SSBP4
LNC_009614	KXD1
XR_001025558.1	GPT
XR_001025558.1	PPP1R16A
XR_173415.3	IGF2
XR_173415.3	TH
XR_001436453.1	FEZ1
XR_001436453.1	STT3A
XR_001436453.1	CHEK1
XR_001436453.1	ACRV1
XR_001436453.1	EI24
XR_001436453.1	SOLD1
XR_001434232.1	ABO
XR_001434232.1	AGPAT2
XR_001434232.1	SURF6
XR_001434232.1	EGFL7
XR_001434232.1	MED22
XR_001022505.2	ANO10
XR_001022505.2	LOC105607869
XR_001040303.1	HNRNPM
XR_001040303.1	KANK3
XR_001040303.1	RAB11B
XR_001040303.1	CERS4
XR_001040303.1	CD320
XR_001040303.1	NDUFA7
XR_001040303.1	ANGPTL4
XR_173363.3	LOC101110269
XR_173363.3	LOC101114390
XR_173363.3	MBD3L1
XR_173363.3	ANHX
XR_173363.3	ZNF891
XR_001436152.1	NEK10
XR_001031517.1	AGBL4
XR_001031517.1	LOC105605154
LNC_004953	C18H14orf180
LNC_004953	ADSSL1
LNC_004953	INF2
LNC_004953	SIVA1
LNC_004953	LOC106991751
LNC_004953	AKT1
LNC_008321	GRIN2B
XR_001435983.1	BTBD6
XR_001435983.1	C18H14orf79
XR_001435983.1	CDCA4
XR_001435983.1	AHNAK2
XR_001435983.1	GPR132
XR_001435983.1	BRF1
XR_001042714.2	FCRL3
XR_001042714.2	FCRL4
XR_001043851.1	RGS1
XR_001043851.1	RGS13

## Sheet: SP42 vs SP_LP15  Up
DE-lncRNA	Targets
LNC_008917	GNAI1
XR_001024596.2	NDST2
XR_001024596.2	SYNPO2L
XR_001024596.2	USP54
XR_001024596.2	MYOZ1
XR_001024596.2	ZSWIM8
XR_001024596.2	SEC24C
XR_001024596.2	CHCHD1
XR_001024596.2	CAMK2G
XR_001024596.2	FUT11
LNC_010262	NELFA
LNC_010262	NAT8L
LNC_010262	WHSC1
LNC_010262	POLN
XR_001023672.2	MORN4
XR_001023672.2	SFRP5
XR_001023672.2	MARVELD1
XR_001023672.2	ZFYVE27
XR_001023672.2	C22H10orf62
XR_001023672.2	PI4K2A
XR_001023672.2	AVPI1
XR_001023672.2	HOGA1
XR_001434242.1	PRRC2B
XR_001434242.1	UCK1
XR_001434242.1	POMT1
XR_001434242.1	RAPGEF1
XR_001043038.2	COG6
XR_001026197.2	DCDC2C
XR_001026197.2	STOM
XR_001026197.2	GSN
XR_001026197.2	NPPC
XR_001026197.2	LOC101121314
XR_001434923.1	FOXB1
XR_001435877.1	LOC101113531
XR_001435560.1	DDX27
XR_001435560.1	KCNB1
XR_001435560.1	STAU1
XR_001021854.2	KLHL6
XR_001021854.2	LOC101109765

## Sheet: SP42 vs SP_LP15  Down
DE-lncRNA	Targets
XR_001021692.1	EHHADH
XR_001021692.1	C1H3orf70
LNC_006109	FAM110D
LNC_006109	SH3BGRL3
LNC_006109	CATSPER4
LNC_006109	CEP85
LNC_006109	ZNF593
LNC_006109	CNKSR1
LNC_006109	UBXN11
LNC_006109	PDIK1L
XR_001022338.1	TNFAIP2
XR_001022338.1	EXOC3L4
XR_001022338.1	CDC42BPB
XR_173337.3	AKIP1
XR_173337.3	TMEM9B
XR_173337.3	ASCL3
XR_173337.3	C15H11orf16
XR_173337.3	ST5
LNC_011586	OPHN1
XR_001436055.1	ABHD17C
XR_001436055.1	MESDC2
XR_001436055.1	CEMIP
XR_001025757.1	SCMH1
XR_001023055.2	KCNAB1
XR_001039609.1	BRE
XR_001039609.1	PLB1
XR_001039609.1	FOSL2
LNC_002738	RC3H1
LNC_002738	DARS2
LNC_002738	KLHL20
LNC_002738	ZBTB37
LNC_002738	CENPL
LNC_002738	SERPINC1
LNC_002738	LOC105616620
XR_001027187.1	TMEM125
XR_001027187.1	C1H1orf210
XR_001027187.1	ELOVL1
XR_001027187.1	CFAP57
XR_001027187.1	EBNA1BP2
XR_001027187.1	LOC105607154
XR_001027187.1	CDC20
XR_001027187.1	TIE1
XR_001027187.1	MPL
XR_001025450.1	LOC101101878
XR_001040359.2	LMNB1
XR_001022707.2	RFT1
XR_001022707.2	DCP1A
XR_001022707.2	PRKCD
XR_001022707.2	TKT
XR_001435750.1	ZNF331
XR_001435750.1	LOC106991608
XR_001435750.1	LOC106991610
XR_001435750.1	LOC106991609
XR_001435750.1	LOC105601907
XR_001435750.1	LOC101111046
LNC_005171	LOC101117971
LNC_005171	CCR3
LNC_005171	LOC101103766
LNC_005171	LOC101117971
XR_001434205.1	FAM131C
XR_001434205.1	LOC101111082
XR_001434205.1	C2H1orf64

## Sheet: SP42 vs SP_LP21  Up
DE-lncRNA	Targets
XR_001435877.1	LOC101113531
XR_001023520.1	METTL12
XR_001023520.1	TTC9C
XR_001023520.1	UBXN1
XR_001023520.1	INTS5
XR_001023520.1	C21H11orf98
XR_001023520.1	ROM1
XR_001023520.1	B3GAT3
XR_001023520.1	BSCL2
XR_001023520.1	ZBTB3
XR_001023520.1	STX5
XR_001023520.1	MTA2
XR_001023520.1	EML3
XR_001023520.1	TUT1
XR_001023520.1	LBHD1
XR_001023520.1	GANAB
XR_001023520.1	TAF6L
XR_001023520.1	HNRNPUL2
XR_001023520.1	NXF1
XR_001023520.1	POLR2G
XR_001023520.1	TMEM223
XR_001023520.1	TMEM179B
XR_001023520.1	LOC101112013
XR_001025360.2	LOC101106998
XR_001025360.2	LOC105605648
XR_001025360.2	ARMCX2
XR_001025360.2	ARMCX1
XR_001025360.2	LOC101120732
XR_001025360.2	ARMCX3
XR_001040332.1	SGTA
XR_001040332.1	LMNB2
XR_001040332.1	SLC39A3
XR_001040332.1	DIRAS1
XR_001040332.1	TMPRSS9
XR_001040332.1	GADD45B
XR_001040332.1	LOC101119043
XR_001040332.1	THOP1
XR_001044628.1	CTSZ
XR_001044628.1	NELFCD
XR_001044628.1	PRELID3B
XR_001044628.1	TUBB1
XR_001036058.2	ABO
XR_001036058.2	AGPAT2
XR_001036058.2	EGFL7
XR_001043038.2	COG6
XR_001042970.1	LOC101110151
XR_001040280.2	LOC101105712
XR_001040280.2	LOC101106484
XR_001040280.2	OTOS
XR_001040280.2	LOC101105206
XR_001040280.2	UGT1A4
XR_001040280.2	UGT1A9
XR_001040280.2	UGT1A3
XR_001040280.2	LOC105611997
XR_001040280.2	LOC101105463
XR_001040280.2	UGT1A1
XR_001040280.2	UGT1A6
XR_001020965.1	COMMD9
XR_001020965.1	LDLRAD3
XR_001020965.1	PRR5L
XR_001023508.2	C1H3orf58
XR_001025510.2	LEKR1
XR_001025510.2	TIPARP
XR_001435560.1	DDX27
XR_001435560.1	KCNB1
XR_001435560.1	STAU1
XR_001435560.1	ZNFX1
XR_001023714.1	NEURL1
XR_001023714.1	CALHM3
XR_001023714.1	CALHM2
XR_001023714.1	PDCD11
XR_001023714.1	TAF5
XR_001023714.1	CALHM1
XR_001023714.1	INA
XR_001023714.1	PCGF6
LNC_007457	ZNF789
LNC_007457	ZKSCAN5
LNC_007457	LOC105604801
LNC_007457	ZNF394
LNC_007457	ARPC1A
LNC_007457	ATP5J2
LNC_007457	CPSF4
LNC_007457	ARPC1B
LNC_007457	PDAP1
LNC_007457	PTCD1
LNC_007457	LOC106991894
XR_001436194.1	GRM7
LNC_011474	ENPP2
LNC_011474	ZFAND1
LNC_011474	SLC10A5
LNC_011474	IMPA1

## Sheet: SP42 vs SP_LP21  Down
DE-lncRNA	Targets
LNC_011874	LOC105605699
LNC_011874	DNASE1L1
LNC_011874	IKBKG
LNC_011874	TAZ
LNC_011874	FAM50A
LNC_011874	LAGE3
LNC_011874	G6PD
LNC_011874	RPL10
LNC_011874	EMD
LNC_011874	UBL4A
LNC_011874	ATP6AP1
LNC_011874	GDI1
LNC_011874	FAM3A
LNC_011874	PLXNA3
LNC_011874	SLC10A3
LNC_011874	FLNA
XR_001436055.1	ABHD17C
XR_001436055.1	MESDC2
XR_001436055.1	CEMIP
XR_001039609.1	BRE
XR_001039609.1	PLB1
XR_001039609.1	FOSL2
XR_173415.3	IGF2
XR_173415.3	TH
LNC_009333	RNF32
LNC_009333	LMBR1
XR_001043437.2	PAFAH1B1
XR_001043437.2	METTL16
XR_001043437.2	CLUH
XR_001434242.1	PRRC2B
XR_001434242.1	UCK1
XR_001434242.1	POMT1
XR_001434242.1	RAPGEF1
LNC_005445	NPPC
LNC_005445	WDR75
LNC_008118	POU3F3
LNC_008118	MRPS9
XR_001038735.1	LOC106991056
XR_001038735.1	SLC8A1
LNC_005847	NPPC
LNC_002791	PKP1
LNC_002791	RABIF
LNC_002791	ADIPOR1
LNC_002791	IGFN1
LNC_002791	LOC105610042
LNC_002791	LOC101109820
LNC_002791	KLHL12
XR_001435281.1	KIAA0753
XR_001435281.1	XAF1
XR_001435281.1	FBXO39
XR_001435281.1	SLC13A5
XR_001435281.1	LOC101112994
XR_001435281.1	TXNDC17
XR_001435281.1	MED31

[truncated: 2 more sheets: SP42 vs SP_LP42  Up, SP42 vs SP_LP42  Down]
